# Supplementary material for: Co-occurrence and Mutual Exclusivity Analysis of DNA Methylation Reveals Distinct Subtypes in Multiple Cancers
Source: Front Cell Dev Biol. 2020 Jan 29;8:20. doi: 10.3389/fcell.2020.00020 (PMC7000380; doi:10.3389/fcell.2020.00020)
Supplement: Supplementary file 3 [file Table_2.XLSX]

## Sheet: CO_DAVID
Category	Term	Count	%	PValue	Genes	List Total	Pop Hits	Pop Total	Fold Enrichment	Bonferroni	Benjamini	FDR
UP_KEYWORDS	Glycoprotein	834	40.407	9.1901e-91	945, 25797, 943, 10991, 170690, 6870, 170692, 79802, 947, 22906, 6869, 1825, 1826, 10718, 347252, 6091, 344758, 5360, 3487, 93010, 8728, 3490, 7345, 1812, 1813, 1814, 1815, 1816, 29906, 146177, 8038, 922, 140578, 90249, 115350, 115352, 10085, 10082, 722, 51299, 119694, 27199, 441639, 140885, 348938, 55937, 441631, 912, 29015, 8745, 80704, 6489, 79633, 51289, 5126, 53905, 84034, 338596, 84868, 299…	2038	4551	20581	1.85064	4.43882e-88	4.43882e-88	1.31697e-87
UP_SEQ_FEATURE	glycosylation site:N-linked (GlcNAc...)	776	37.5969	8.35335e-80	945, 25797, 943, 10991, 170690, 6870, 170692, 79802, 947, 6869, 1825, 1826, 347252, 6091, 344758, 5360, 3487, 93010, 8728, 3490, 1812, 1813, 1814, 1815, 1816, 29906, 146177, 8038, 140578, 90249, 115350, 115352, 722, 119694, 27199, 441639, 140885, 348938, 55937, 441631, 912, 29015, 8745, 80704, 6489, 79633, 51289, 5126, 53905, 84034, 338596, 84868, 2995, 29953, 10752, 50863, 972, 79852, 4978, 5314…	2015	4234	20063	1.82487	3.62452e-76	3.62452e-76	1.56596e-76
UP_SEQ_FEATURE	topological domain:Cytoplasmic	609	29.5058	1.96154e-52	56099, 57348, 90134, 945, 943, 27065, 388336, 6870, 947, 8128, 221938, 162515, 152, 153, 6869, 391196, 151, 1825, 1826, 2205, 2850, 10718, 8600, 6091, 344758, 90527, 57216, 391191, 64478, 93010, 391192, 8728, 123264, 2849, 135152, 1812, 1813, 2843, 1814, 1815, 1816, 58494, 29906, 6752, 115650, 6751, 57369, 27087, 8038, 55117, 51393, 140578, 2835, 115350, 90249, 115352, 5349, 2830, 2831, 119694, 7…	2015	3456	20063	1.75454	8.51111e-49	4.25556e-49	3.67719e-49
UP_SEQ_FEATURE	signal peptide	582	28.1977	1.02236e-47	56099, 2006, 51378, 945, 25797, 943, 151449, 170690, 388336, 1311, 170692, 79802, 947, 1310, 6352, 6356, 6355, 6354, 1825, 1826, 2205, 11096, 2202, 2201, 7484, 7483, 347252, 6091, 5360, 3487, 64478, 165, 140766, 27076, 340419, 6362, 26002, 8728, 3490, 84281, 7200, 58494, 11082, 6750, 55118, 146177, 176, 8038, 922, 140578, 115350, 90249, 10085, 115352, 6374, 5349, 10082, 722, 343637, 51299, 8858, …	2015	3346	20063	1.73188	4.43604e-44	1.47868e-44	1.91657e-44
UP_KEYWORDS	Disulfide bond	583	28.2461	3.93609e-46	2006, 51378, 7498, 945, 25797, 943, 151449, 170690, 6870, 79802, 1311, 170692, 1310, 8128, 152, 153, 6352, 6869, 391196, 151, 6356, 6355, 6354, 1826, 2205, 11096, 2850, 2202, 10718, 2201, 7484, 7483, 347252, 6091, 344758, 5360, 3487, 391191, 64478, 391192, 140766, 340419, 6362, 26002, 8728, 3490, 2849, 1812, 1813, 1814, 1815, 1816, 58494, 11082, 29906, 6752, 115650, 6750, 55118, 6751, 176, 8038, …	2038	3434	20581	1.71447	1.90113e-43	9.50566e-44	5.64056e-43
UP_SEQ_FEATURE	topological domain:Extracellular	505	24.4671	1.32195e-45	56099, 57348, 945, 943, 388336, 6870, 947, 221938, 162515, 152, 153, 6869, 391196, 151, 1825, 1826, 2205, 2850, 10718, 8600, 6091, 344758, 90527, 57216, 64478, 391191, 391192, 8728, 123264, 2849, 1812, 1813, 2843, 1814, 1815, 1816, 58494, 6752, 115650, 6751, 57369, 8038, 55117, 51393, 140578, 2835, 115350, 90249, 115352, 5349, 2830, 2831, 119694, 2834, 27199, 441639, 5244, 140885, 164633, 348938,…	2015	2787	20063	1.80416	5.73593e-42	1.43398e-42	2.47819e-42
INTERPRO	IPR017970:Homeobox, conserved site	95	4.60271	1.267e-42	3110, 219409, 431707, 26468, 23440, 153572, 60529, 1045, 10481, 4825, 64211, 3198, 3195, 170825, 4821, 3196, 120237, 3235, 340260, 3234, 3237, 3236, 3239, 3238, 579, 1482, 64843, 79192, 145258, 2018, 30813, 5077, 2019, 3204, 3205, 9355, 1750, 3651, 79190, 26257, 84504, 10660, 401, 3142, 2020, 4223, 5453, 5452, 5455, 23316, 3218, 3216, 3214, 440097, 1745, 30012, 1749, 8092, 1748, 5081, 5459, 5080,…	1922	190	18559	4.82804	2.4884e-39	2.4884e-39	2.17377e-39
UP_KEYWORDS	Developmental protein	233	11.2888	6.61378e-41	4208, 10481, 1310, 8320, 120237, 6496, 1482, 8600, 6493, 2018, 7484, 2019, 6096, 7483, 222546, 6091, 2321, 3090, 57216, 5649, 6608, 2020, 4223, 253738, 10320, 2312, 1995, 90249, 10085, 57616, 2596, 27287, 6474, 57611, 1999, 1306, 1464, 2303, 10215, 51384, 429, 144195, 152573, 117, 4661, 27022, 2253, 6591, 80310, 9201, 2248, 2249, 4762, 430, 4760, 3235, 3234, 3237, 3236, 3239, 3238, 10752, 64843, …	2038	949	20581	2.47943	3.19446e-38	1.06482e-38	9.47779e-38
UP_KEYWORDS	Cell membrane	532	25.7752	1.01321e-39	56099, 57348, 945, 943, 10991, 6870, 162515, 152, 153, 6869, 391196, 151, 1825, 1826, 2205, 2850, 149111, 10718, 8600, 6091, 344758, 57216, 391191, 391192, 27076, 408, 123264, 2849, 63928, 1812, 84281, 1813, 2843, 1814, 1815, 115677, 1816, 58494, 6752, 6751, 57369, 23532, 8038, 51393, 2835, 115350, 90249, 115352, 10082, 2830, 51299, 2831, 119694, 2834, 27199, 441639, 5244, 164633, 5243, 23620, 28…	2038	3175	20581	1.69212	4.8938e-37	1.22345e-37	1.45197e-36
UP_SEQ_FEATURE	DNA-binding region:Homeobox	90	4.36047	8.72911e-39	3110, 219409, 431707, 26468, 23440, 60529, 1045, 10481, 4825, 64211, 3198, 3195, 170825, 4821, 3196, 3235, 340260, 3234, 3237, 3236, 3239, 6496, 3238, 579, 1482, 64843, 145258, 2018, 30813, 5077, 2019, 3204, 3205, 9355, 1750, 3651, 26257, 84504, 9480, 10660, 401, 3142, 2020, 4223, 5453, 5452, 5455, 3218, 3216, 3214, 440097, 1745, 30012, 1749, 4990, 8092, 1748, 5081, 5459, 5080, 5458, 5457, 56033,…	2015	191	20063	4.6917	3.78756e-35	7.57512e-36	1.6364e-35
UP_SEQ_FEATURE	disulfide bond	500	24.2248	3.75984e-38	2006, 51378, 7498, 945, 943, 151449, 170690, 6870, 1311, 170692, 8128, 152, 6352, 153, 6869, 391196, 151, 6356, 6355, 6354, 1826, 2205, 11096, 2850, 2202, 2201, 10718, 347252, 6091, 344758, 5360, 3487, 391191, 64478, 391192, 140766, 340419, 6362, 3490, 8728, 26002, 2849, 1812, 1813, 1814, 1815, 1816, 58494, 29906, 6752, 115650, 6750, 55118, 6751, 176, 8038, 922, 140578, 115350, 90249, 10085, 1153…	2015	2917	20063	1.70669	1.63139e-34	2.71899e-35	7.04837e-35
UP_SEQ_FEATURE	transmembrane region	750	36.3372	8.15925e-37	56099, 57348, 90134, 222553, 945, 157753, 943, 10991, 27065, 388336, 6870, 388335, 947, 8128, 221938, 162515, 152, 153, 6869, 391196, 151, 1825, 1826, 2205, 7350, 2850, 149111, 10718, 8600, 2014, 6785, 6091, 344758, 3294, 90527, 57216, 391191, 64478, 93010, 391192, 140767, 57210, 26002, 8728, 123264, 2849, 135152, 55365, 1812, 1813, 2843, 1814, 1815, 1816, 58494, 29906, 6752, 115650, 6751, 57369,…	2015	5056	20063	1.47698	3.5403e-33	5.05757e-34	1.52957e-33
UP_KEYWORDS	Signal	634	30.7171	5.05215e-35	56099, 2006, 51378, 945, 25797, 943, 151449, 170690, 388336, 79802, 1311, 7490, 170692, 947, 1310, 8128, 6352, 6356, 6355, 6354, 1825, 1826, 2205, 11096, 2202, 2201, 7484, 7483, 347252, 6091, 5360, 3487, 64478, 165, 140766, 27076, 340419, 6362, 148268, 26002, 8728, 3490, 7200, 58494, 11082, 6750, 55118, 146177, 176, 8038, 922, 140578, 2835, 115350, 90249, 115352, 10085, 6374, 5349, 10082, 722, 34…	2038	4160	20581	1.53907	2.44019e-32	4.88038e-33	7.23992e-32
UP_KEYWORDS	Homeobox	101	4.89341	8.38475e-35	219409, 23440, 26468, 153572, 10481, 64211, 4825, 4821, 170825, 120237, 6496, 1482, 30813, 2018, 2019, 3204, 3205, 9355, 26257, 401, 2020, 3142, 4223, 5453, 5452, 5455, 23316, 3218, 3216, 3214, 56033, 56751, 57616, 27287, 6474, 344191, 3227, 83881, 3228, 2636, 4010, 2637, 159296, 11023, 4009, 344022, 79776, 283078, 3110, 431707, 60529, 1045, 6927, 3198, 3195, 3196, 3235, 340260, 3234, 3237, 3236,…	2038	262	20581	3.89298	4.04983e-32	6.74972e-33	1.20156e-31
INTERPRO	IPR001356:Homeodomain	101	4.89341	3.13611e-34	219409, 23440, 26468, 153572, 10481, 64211, 4825, 4821, 170825, 120237, 6496, 1482, 30813, 2018, 2019, 3204, 3205, 9355, 26257, 401, 2020, 3142, 4223, 5453, 5452, 5455, 23316, 3218, 3216, 3214, 56033, 56751, 57616, 27287, 6474, 344191, 3227, 83881, 3228, 2636, 4010, 2637, 159296, 11023, 4009, 344022, 79776, 283078, 3110, 431707, 60529, 1045, 6927, 3198, 3195, 3196, 3235, 340260, 3234, 3237, 3236,…	1922	256	18559	3.80963	6.15932e-31	3.07966e-31	5.38054e-31
UP_KEYWORDS	Transmembrane helix	793	38.4205	3.9281e-33	222553, 945, 943, 10991, 6870, 170692, 947, 221938, 6869, 1825, 1826, 7350, 10718, 6091, 344758, 3294, 93010, 8728, 1812, 1813, 1814, 1815, 1816, 29906, 8038, 140578, 90249, 115350, 115352, 5349, 119694, 79623, 27199, 441639, 140885, 164633, 348938, 63910, 441631, 23620, 912, 29015, 8745, 80704, 6489, 79633, 51289, 53905, 338596, 84867, 84868, 2995, 29953, 10752, 146395, 78997, 972, 79852, 283576…	2038	5634	20581	1.42141	1.89727e-30	2.71039e-31	5.62912e-30
UP_KEYWORDS	Transmembrane	794	38.469	6.52288e-33	222553, 945, 943, 10991, 6870, 170692, 947, 221938, 6869, 1825, 1826, 7350, 10718, 6091, 344758, 3294, 93010, 8728, 1812, 1813, 1814, 1815, 1816, 29906, 8038, 140578, 90249, 115350, 115352, 5349, 119694, 79623, 27199, 441639, 140885, 164633, 348938, 63910, 441631, 23620, 912, 29015, 8745, 80704, 6489, 79633, 51289, 53905, 338596, 84867, 84868, 2995, 29953, 10752, 146395, 78997, 972, 79852, 283576…	2038	5651	20581	1.41892	3.15055e-30	3.93819e-31	9.34752e-30
GOTERM_CC_DIRECT	GO:0005886~plasma membrane	650	31.4922	8.18027e-32	56099, 57348, 90134, 800, 945, 10991, 59345, 6870, 947, 152, 153, 6869, 391196, 151, 1825, 1826, 2205, 2850, 8601, 8600, 2014, 6091, 90527, 57216, 391191, 391192, 408, 123264, 7345, 2849, 63928, 1812, 84281, 1813, 7200, 2843, 1814, 1815, 115677, 1816, 58494, 6752, 115650, 6751, 57369, 828, 10873, 23532, 8038, 55117, 51393, 115350, 90249, 10083, 2977, 115352, 5349, 10082, 722, 51299, 2831, 119694,…	1938	4121	18224	1.4832	4.39281e-29	4.39281e-29	1.18981e-28
KEGG_PATHWAY	hsa04080:Neuroactive ligand-receptor interaction	101	4.89341	1.06061e-30	5737, 5732, 5731, 1395, 2741, 2740, 6870, 5026, 2743, 152, 153, 6869, 151, 84539, 4923, 4829, 5746, 5646, 1901, 4889, 5031, 4887, 3351, 3354, 3350, 1812, 1813, 1814, 1815, 1816, 6752, 1910, 6751, 5618, 1128, 1129, 1268, 2831, 2834, 799, 23620, 10316, 10888, 9568, 7434, 185, 2587, 6755, 6754, 51289, 117, 2912, 2913, 2916, 2917, 2911, 2897, 2899, 2893, 2894, 2895, 9002, 8973, 1137, 2903, 2904, 2891…	743	277	6910	3.39102	2.70455e-28	2.70455e-28	1.38212e-27
GOTERM_CC_DIRECT	GO:0005887~integral component of plasma membrane	291	14.0988	1.56734e-30	90134, 5737, 5732, 5731, 945, 943, 10991, 4897, 6870, 64399, 947, 162515, 152, 153, 6869, 151, 114897, 1826, 2205, 10718, 8600, 5746, 6091, 344758, 2321, 2322, 4889, 2324, 4118, 92211, 4887, 1812, 1813, 2843, 1814, 1815, 1816, 58494, 6752, 3741, 6751, 3747, 10326, 55117, 51393, 2835, 253559, 5349, 201780, 10082, 2830, 2831, 2834, 91653, 5244, 1464, 3736, 55937, 441631, 10316, 23620, 10888, 3739, …	1938	1415	18224	1.93387	8.41661e-28	4.20831e-28	2.27968e-27
SMART	SM00389:HOX	101	4.89341	8.48779e-29	219409, 23440, 26468, 153572, 10481, 64211, 4825, 4821, 170825, 120237, 6496, 1482, 30813, 2018, 2019, 3204, 3205, 9355, 26257, 401, 2020, 3142, 4223, 5453, 5452, 5455, 23316, 3218, 3216, 3214, 56033, 56751, 57616, 27287, 6474, 344191, 3227, 83881, 3228, 2636, 4010, 2637, 159296, 11023, 4009, 344022, 79776, 283078, 3110, 431707, 60529, 1045, 6927, 3198, 3195, 3196, 3235, 340260, 3234, 3237, 3236,…	1262	250	10057	3.21952	3.15746e-26	3.15746e-26	1.17137e-25
UP_KEYWORDS	Membrane	963	46.657	1.55138e-26	8224, 222553, 945, 10991, 943, 170692, 6870, 221938, 947, 6869, 1825, 1826, 7350, 10718, 90627, 6091, 344758, 3294, 93010, 8728, 7345, 63928, 1812, 84281, 1813, 1814, 1815, 1816, 29906, 8038, 140578, 90249, 115350, 115352, 5349, 10082, 51299, 119694, 79623, 27199, 441639, 140885, 164633, 348938, 63910, 23620, 441631, 23623, 29015, 912, 8745, 80704, 6489, 79633, 51289, 53905, 338596, 84867, 84868,…	2038	7494	20581	1.2977	7.49317e-24	8.32575e-25	2.22319e-23
GOTERM_BP_DIRECT	GO:0007268~chemical synaptic transmission	89	4.31202	1.6234e-26	4857, 783, 2912, 2913, 4852, 6620, 2916, 2917, 2911, 2743, 2897, 3777, 6869, 2893, 8973, 56479, 6616, 4923, 145581, 1621, 1137, 2903, 5179, 2904, 5173, 777, 2572, 344758, 2891, 4889, 2890, 4884, 4885, 4887, 273, 3351, 3354, 9152, 3785, 3350, 3786, 2257, 2563, 2565, 9607, 4359, 1816, 23025, 6752, 2561, 6750, 6751, 57369, 869, 3360, 3361, 3362, 3363, 6538, 6539, 6540, 3751, 4988, 4985, 8811, 4986, …	1821	240	16792	3.41957	7.63974e-23	7.63974e-23	3.06972e-23
INTERPRO	IPR020479:Homeodomain, metazoa	51	2.47093	1.03723e-25	3110, 219409, 1045, 4825, 3198, 3195, 3196, 4821, 170825, 120237, 3235, 3234, 3237, 3236, 1482, 579, 3238, 2018, 2019, 3204, 3205, 3651, 1750, 26257, 84504, 2020, 3142, 4223, 3218, 3216, 3214, 440097, 1745, 1749, 30012, 1748, 56751, 56033, 5308, 344191, 7080, 3227, 3228, 2636, 644524, 2637, 390259, 159296, 3167, 340784, 137814	1922	92	18559	5.35283	2.03712e-22	6.79041e-23	1.77955e-22
INTERPRO	IPR009057:Homeodomain-like	104	5.03876	3.1613e-25	219409, 23440, 26468, 153572, 10481, 64211, 4825, 4821, 170825, 120237, 6496, 1482, 30813, 2018, 2019, 3204, 3205, 9355, 26257, 401, 2020, 3142, 4223, 5453, 5452, 5455, 23316, 3218, 3216, 3214, 56033, 56751, 57616, 27287, 6474, 344191, 3227, 83881, 3228, 2636, 4010, 2637, 159296, 11023, 4009, 344022, 79776, 283078, 3110, 431707, 60529, 1045, 6927, 3198, 3195, 3196, 3235, 340260, 3234, 3237, 3236,…	1922	336	18559	2.98879	6.20879e-22	1.5522e-22	5.42376e-22
UP_KEYWORDS	Synapse	105	5.08721	5.35015e-25	8224, 22871, 2741, 59283, 9863, 2743, 160622, 287, 1826, 29993, 6616, 149111, 22987, 273, 9743, 81615, 3747, 3745, 22997, 3748, 1128, 9900, 1129, 253559, 23017, 2596, 51299, 23098, 9378, 54549, 3736, 114088, 9899, 57689, 143425, 23623, 9568, 132204, 347730, 26059, 85358, 2912, 375567, 148281, 27445, 2897, 140689, 2899, 9699, 2893, 2894, 2895, 8973, 146395, 1137, 2903, 2904, 10235, 2572, 2891, 289…	2038	357	20581	2.97018	2.58412e-22	2.58412e-23	7.66697e-22
UP_KEYWORDS	Ion channel	101	4.89341	1.73721e-22	57348, 90134, 30820, 2741, 59283, 5026, 2743, 7350, 1080, 10008, 3743, 3741, 3747, 3746, 3745, 3748, 51393, 5349, 51305, 27012, 1261, 3736, 3738, 3739, 54207, 610, 10021, 7225, 7223, 781, 50801, 783, 6261, 3781, 6262, 6263, 2897, 3777, 2899, 3778, 2893, 55503, 3776, 2894, 2895, 8973, 56479, 1137, 773, 55799, 2903, 2904, 777, 2891, 2890, 10861, 3788, 3785, 3786, 55800, 3787, 2563, 1141, 2565, 1143…	2038	359	20581	2.84112	8.39074e-20	7.62794e-21	2.48949e-19
UP_KEYWORDS	Cell adhesion	120	5.81395	6.36652e-22	56099, 1292, 1004, 57348, 83700, 57575, 22871, 1008, 284217, 1005, 1294, 4045, 1006, 1295, 945, 3680, 1009, 4897, 1311, 1310, 947, 7060, 89858, 3676, 482, 1825, 1826, 64881, 53942, 1285, 3690, 5649, 55423, 92211, 3694, 7412, 3918, 3490, 3913, 54798, 79987, 3912, 11149, 1000, 1272, 64072, 22795, 22997, 8038, 10278, 10085, 253559, 1501, 1500, 1307, 9378, 1306, 91653, 54549, 1463, 64084, 10319, 1296…	2038	479	20581	2.52993	3.07503e-19	2.56253e-20	9.12346e-19
UP_KEYWORDS	DNA-binding	334	16.1822	9.04362e-22	4208, 170959, 147686, 153572, 10481, 7490, 147948, 8320, 147949, 51176, 120237, 84671, 6496, 1482, 85460, 167826, 6493, 7486, 2018, 2019, 6096, 222546, 3090, 63934, 165, 284390, 284391, 148268, 148266, 440515, 163115, 84684, 401, 2020, 4223, 58491, 253738, 10320, 7730, 728116, 2313, 81856, 388561, 56751, 57616, 388558, 57615, 27287, 6474, 1999, 91120, 90649, 442319, 2303, 113835, 2304, 140883, 10…	2038	2050	20581	1.64534	4.36807e-19	3.36005e-20	1.29598e-18
UP_KEYWORDS	Extracellular matrix	81	3.92442	2.18908e-21	1292, 1290, 2006, 64094, 8532, 284217, 1294, 1295, 127435, 170690, 375567, 145864, 170692, 1311, 1310, 7060, 2192, 84034, 79883, 2199, 9509, 1289, 11096, 10752, 2202, 2201, 1280, 7837, 89780, 7484, 340267, 1282, 7483, 1284, 1285, 80070, 1286, 5549, 5649, 140766, 3918, 3913, 1277, 3912, 1278, 55118, 81794, 7471, 256691, 60495, 22795, 7476, 1690, 404037, 176, 7472, 81792, 7473, 6678, 3908, 90187, 1…	2038	258	20581	3.1705	1.05733e-18	7.55234e-20	3.13704e-18
UP_KEYWORDS	Secreted	320	15.5039	8.44813e-21	1474, 83700, 2006, 64094, 51378, 7498, 153571, 25797, 151449, 170690, 4897, 170692, 79802, 1311, 64399, 1310, 7060, 6352, 114898, 114897, 6356, 6355, 6354, 1826, 11096, 2202, 2201, 10718, 8600, 284293, 7484, 7483, 347252, 116519, 2321, 5646, 5360, 2324, 3487, 5649, 165, 4885, 140766, 340419, 6362, 3918, 3490, 3913, 152816, 7200, 3912, 11082, 6750, 55118, 9982, 5618, 22795, 27087, 176, 146177, 803…	2038	1965	20581	1.64456	4.08045e-18	2.7203e-19	1.21065e-17
UP_KEYWORDS	Cell junction	147	7.12209	1.94545e-20	83700, 8224, 54518, 22871, 2741, 59283, 9863, 2743, 160622, 287, 1825, 23136, 1826, 29993, 149111, 6616, 22987, 6547, 3690, 3694, 273, 9743, 7074, 81615, 11149, 58494, 57369, 3747, 3745, 22997, 3748, 126374, 1128, 9900, 1129, 7041, 253559, 1501, 23017, 2596, 7046, 51299, 23098, 9378, 54549, 65266, 114088, 3736, 9899, 57689, 143425, 23623, 9568, 132204, 23336, 347730, 83478, 26059, 85358, 2912, 27…	2038	675	20581	2.19926	9.39653e-18	5.87283e-19	2.7879e-17
GOTERM_MF_DIRECT	GO:0043565~sequence-specific DNA binding	126	6.10465	1.79647e-19	219409, 26468, 23440, 153572, 10481, 9247, 7490, 2295, 8320, 64211, 2297, 170825, 4821, 51176, 2294, 120237, 2290, 1482, 30813, 2018, 3204, 6299, 6096, 3205, 9355, 6689, 3090, 2299, 26257, 2020, 3142, 4223, 5453, 5452, 5455, 23316, 64321, 3218, 3216, 7101, 3214, 2626, 2313, 79977, 25803, 56751, 27287, 6474, 1999, 344191, 114548, 3131, 83881, 3228, 344018, 2636, 4010, 2303, 2304, 159296, 2100, 344…	1789	518	16881	2.29524	2.33181e-16	2.33181e-16	2.93266e-16
UP_KEYWORDS	Receptor	271	13.1298	3.71036e-18	5737, 5732, 5731, 943, 6870, 221938, 152, 153, 391196, 6869, 151, 79339, 388633, 2205, 390058, 2850, 8600, 6096, 5746, 219493, 6091, 344758, 2321, 83417, 2322, 4889, 2324, 391191, 391192, 92211, 4887, 6608, 390063, 2849, 1812, 1813, 2843, 1814, 1815, 1816, 6752, 115650, 6751, 5618, 124274, 390077, 2835, 90249, 115350, 115352, 2830, 441911, 7046, 2831, 119694, 2834, 27199, 441639, 81168, 348938, 1…	2038	1648	20581	1.66064	1.7921e-15	1.05418e-16	5.31707e-15
UP_KEYWORDS	Ion transport	133	6.4438	2.13763e-16	57348, 90134, 30820, 2741, 10991, 59283, 5026, 2743, 482, 284111, 7350, 6561, 1080, 29986, 6547, 10008, 6555, 6550, 3743, 286133, 3741, 3747, 3746, 3745, 3748, 55117, 51393, 6947, 5349, 201780, 51305, 27012, 6581, 6568, 1261, 348938, 3736, 3738, 3739, 54207, 610, 55532, 10021, 7225, 123041, 7223, 116369, 51310, 3934, 781, 50801, 783, 6261, 9071, 3781, 6262, 6263, 283375, 2897, 2899, 3777, 3778, 2…	2038	642	20581	2.09208	1.07248e-13	5.9952e-15	3.21965e-13
UP_KEYWORDS	Calcium	165	7.99419	4.34404e-16	56099, 1004, 8224, 64094, 1290, 57575, 1008, 1005, 1006, 30820, 3680, 1009, 59283, 1311, 7060, 3676, 1825, 1289, 4038, 2202, 64881, 2201, 2155, 2159, 5446, 1280, 6547, 3208, 5646, 55753, 4884, 4885, 5649, 92211, 3549, 63928, 54798, 10003, 79987, 1277, 1278, 1000, 8291, 6284, 828, 10873, 81035, 22795, 64072, 56884, 176, 2312, 51393, 6678, 340075, 10085, 83698, 1462, 8858, 9378, 56975, 814, 164633,…	2038	877	20581	1.89997	2.14495e-13	1.13243e-14	6.32827e-13
GOTERM_CC_DIRECT	GO:0005578~proteinaceous extracellular matrix	77	3.73062	4.25924e-16	1292, 2006, 64094, 1290, 8532, 284217, 127435, 170690, 145864, 170692, 6422, 1311, 1310, 2192, 84034, 79883, 2199, 9509, 1289, 11096, 249, 10752, 2202, 2201, 5266, 7837, 89780, 7484, 7483, 1285, 80070, 1286, 9353, 5549, 2262, 5649, 140766, 57124, 7980, 1278, 55118, 81794, 7471, 256691, 60495, 7476, 1690, 404037, 176, 7472, 81792, 7473, 6678, 9719, 5803, 90187, 169044, 10082, 7373, 1462, 4325, 432…	1938	268	18224	2.70175	2.38476e-13	7.9492e-14	6.43929e-13
UP_KEYWORDS	Potassium channel	35	1.69574	1.46247e-15	50801, 3743, 3741, 90134, 3747, 3746, 3745, 30820, 56659, 3748, 3753, 3751, 3777, 3778, 3757, 3776, 3755, 51305, 27012, 56479, 3736, 3738, 3739, 131096, 3788, 54207, 348980, 610, 3785, 3786, 10021, 3787, 10008, 56660, 9312	2038	74	20581	4.77638	6.97109e-13	3.4861e-14	2.06501e-12
GOTERM_CC_DIRECT	GO:0030054~cell junction	106	5.13566	1.45119e-14	8224, 22871, 2741, 59283, 10409, 2743, 160622, 1826, 29993, 6616, 149111, 22987, 6547, 273, 9743, 81615, 3747, 3745, 22997, 3748, 1128, 1129, 5801, 23017, 2596, 51299, 23098, 9378, 54549, 3736, 114088, 9899, 57689, 143425, 23623, 9568, 132204, 57402, 347730, 26059, 85358, 2912, 375567, 148281, 27445, 2897, 140689, 2899, 9699, 2893, 2894, 2895, 8973, 84868, 146395, 1137, 2903, 2904, 10235, 2572, 2…	1938	459	18224	2.17162	7.81009e-12	1.95255e-12	2.11497e-11
GOTERM_BP_DIRECT	GO:0007155~cell adhesion	107	5.18411	1.86433e-14	1292, 1004, 57575, 22871, 284217, 1294, 4045, 1006, 1295, 945, 3680, 1009, 1311, 1310, 947, 89858, 7060, 3676, 482, 6356, 1825, 1826, 1289, 10154, 9638, 53942, 1285, 6091, 1901, 3690, 5649, 55423, 3694, 7412, 3918, 3490, 3913, 79987, 1277, 3912, 1000, 1272, 22795, 176, 8038, 79977, 7041, 10278, 10085, 1501, 1500, 1462, 1307, 1306, 91653, 140885, 1463, 9235, 10319, 129684, 6387, 8745, 8174, 7059, …	1821	459	16792	2.14963	8.77751e-11	4.38876e-11	3.52718e-11
UP_SEQ_FEATURE	lipid moiety-binding region:S-palmitoyl cysteine	56	2.71318	6.16638e-14	6870, 153, 6869, 151, 2893, 6616, 4923, 4829, 89780, 2572, 4889, 1901, 2891, 2890, 4887, 130132, 3351, 1812, 401190, 1816, 6752, 3743, 1910, 3741, 6751, 3360, 3363, 2835, 4988, 4985, 4986, 2596, 4135, 2830, 552, 114299, 7827, 146, 148, 3736, 3738, 23620, 2776, 11217, 23566, 6857, 2774, 3973, 79870, 5999, 185, 23180, 2587, 140, 6755, 6754	2015	185	20063	3.01396	2.67358e-10	3.34197e-11	1.15508e-10
UP_KEYWORDS	Potassium transport	42	2.03488	1.06075e-13	50801, 3743, 3741, 90134, 3747, 3746, 3745, 30820, 56659, 3748, 3760, 3753, 3777, 3751, 3778, 482, 3757, 3776, 3755, 51305, 57468, 27012, 3759, 56479, 3736, 3738, 3739, 131096, 3788, 54207, 3763, 348980, 610, 3785, 3786, 3768, 10021, 3787, 123041, 10008, 56660, 9312	2038	116	20581	3.6564	5.12107e-11	2.4386e-12	1.51934e-10
UP_KEYWORDS	Voltage-gated channel	48	2.32558	2.95186e-13	781, 3743, 50801, 783, 3741, 90134, 3747, 3746, 3745, 30820, 56659, 3748, 59283, 10369, 3760, 3753, 3751, 3778, 3757, 3755, 27012, 3759, 56479, 259232, 773, 55799, 777, 3736, 3738, 3739, 6331, 131096, 3788, 8912, 54207, 8913, 3763, 348980, 610, 3785, 3786, 3768, 55800, 10021, 3787, 10008, 56660, 9312	2038	150	20581	3.23156	1.42586e-10	6.48115e-12	4.23039e-10
INTERPRO	IPR005821:Ion transport domain	40	1.93798	3.86407e-13	8989, 3743, 3741, 6261, 90134, 3747, 3746, 3745, 3748, 6262, 6263, 51393, 3751, 3778, 3757, 55503, 3755, 27012, 56479, 259232, 1261, 773, 777, 3736, 3738, 3739, 6331, 131096, 3788, 8912, 8913, 348980, 610, 3785, 3786, 10021, 3787, 7225, 7223, 9312	1922	106	18559	3.64381	7.58806e-10	1.51761e-10	6.62859e-10
UP_KEYWORDS	Postsynaptic cell membrane	53	2.56783	4.71585e-13	22871, 2741, 59283, 2743, 160622, 2897, 2899, 287, 2893, 2894, 2895, 8973, 149111, 1137, 2903, 2904, 2891, 2890, 8825, 9743, 64506, 2563, 1141, 2565, 1143, 2566, 2567, 2562, 2561, 3747, 3745, 869, 22997, 1128, 1129, 386617, 3751, 3359, 23017, 2558, 2557, 2554, 2555, 8082, 57689, 64101, 23623, 9568, 8001, 5100, 347730, 116443, 85358	2038	179	20581	2.9901	2.27794e-10	9.90408e-12	6.75848e-10
GOTERM_CC_DIRECT	GO:0045211~postsynaptic membrane	61	2.95543	4.83974e-13	2913, 22871, 2917, 2741, 27065, 59283, 2743, 160622, 2897, 2899, 287, 2893, 2894, 2895, 8973, 149111, 1137, 2903, 2904, 2891, 2890, 408, 8825, 9743, 64506, 2563, 1141, 2565, 2566, 1143, 2567, 2562, 2561, 3747, 3745, 869, 22997, 1128, 1129, 386617, 3751, 4985, 3359, 23017, 2558, 2557, 2554, 2555, 2045, 64084, 8082, 57689, 64101, 23623, 9568, 23345, 8001, 5100, 347730, 116443, 85358	1938	211	18224	2.71855	2.59879e-10	5.19759e-11	7.03892e-10
GOTERM_CC_DIRECT	GO:0016021~integral component of membrane	685	33.188	8.90952e-13	56099, 57348, 90134, 222553, 945, 157753, 10991, 27065, 388336, 6870, 170692, 388335, 947, 221938, 162515, 152, 6869, 391196, 151, 1825, 2205, 7350, 2850, 10718, 2201, 8600, 2014, 344758, 3294, 90527, 57216, 391191, 64478, 93010, 391192, 27076, 140767, 57210, 26002, 8728, 123264, 2849, 135152, 55365, 2843, 58494, 29906, 115650, 57369, 27087, 8038, 55117, 51393, 140578, 2835, 90249, 115350, 115352…	1938	5163	18224	1.24761	4.78442e-10	7.97404e-11	1.29589e-09
GOTERM_MF_DIRECT	GO:0005201~extracellular matrix structural constituent	31	1.50194	8.82344e-13	1290, 2006, 284217, 404037, 176, 145864, 1311, 1310, 2192, 2199, 727897, 7373, 1289, 1462, 2201, 7837, 1306, 1280, 30008, 1282, 1284, 1285, 1463, 1286, 5549, 1302, 7980, 4060, 1277, 1278, 3912	1789	67	16881	4.36591	1.14522e-09	5.72609e-10	1.4403e-09
UP_KEYWORDS	Ligand-gated ion channel	33	1.59884	1.07799e-12	2562, 22953, 2561, 6261, 2741, 6262, 5026, 6263, 2743, 2897, 2899, 2893, 3359, 2894, 2895, 2558, 8973, 2557, 2554, 2555, 1261, 1137, 2903, 2904, 2891, 2890, 8001, 348980, 610, 10021, 1141, 1143, 116443	2038	80	20581	4.16568	5.20687e-10	2.16953e-11	1.54485e-09
UP_KEYWORDS	Potassium	43	2.08333	1.28067e-12	50801, 3743, 3741, 90134, 3747, 3746, 3745, 30820, 56659, 3748, 3760, 3753, 3777, 3751, 3778, 482, 3757, 3776, 3755, 51305, 57468, 27012, 3759, 56479, 3736, 3738, 3739, 131096, 3788, 54207, 3763, 348980, 610, 3785, 3786, 3768, 10021, 3787, 123041, 5313, 10008, 56660, 9312	2038	129	20581	3.36621	6.1855e-10	2.4742e-11	1.83521e-09
GOTERM_BP_DIRECT	GO:0007218~neuropeptide signaling pathway	39	1.88953	1.39952e-12	116, 6752, 84109, 6751, 4852, 60675, 124274, 2741, 57537, 2743, 4988, 4985, 8811, 4986, 84539, 4923, 5443, 2831, 2834, 11249, 11248, 5179, 5173, 344758, 23620, 4889, 10316, 10888, 796, 2922, 4887, 22986, 114815, 8001, 6863, 2587, 9607, 256933, 51289	1821	101	16792	3.5607	6.58627e-09	2.19542e-09	2.64643e-09
UP_KEYWORDS	Neurogenesis	64	3.10078	2.00317e-12	116, 4208, 4661, 26468, 23440, 9863, 9201, 4762, 4760, 430, 340260, 1826, 84628, 2047, 10752, 2046, 6664, 7545, 64218, 6493, 6925, 5077, 5079, 6091, 63973, 9353, 266743, 9118, 64221, 10660, 3642, 80031, 5455, 10814, 256297, 8516, 22854, 22997, 1995, 387755, 27319, 9024, 2596, 85300, 57611, 8140, 57453, 6585, 23098, 6586, 2044, 2045, 221336, 56978, 429, 3975, 6383, 3167, 57447, 51412, 340784, 5507…	2038	250	20581	2.58525	9.67534e-10	3.72128e-11	2.87063e-09
GOTERM_CC_DIRECT	GO:0005576~extracellular region	259	12.5484	2.24331e-12	2006, 51378, 5737, 153571, 151449, 4897, 79802, 1311, 64399, 1310, 7060, 6352, 114897, 6356, 6354, 1825, 1826, 11096, 2202, 2201, 10718, 8600, 7484, 7483, 347252, 116519, 5646, 5360, 2324, 3487, 4885, 140766, 340419, 3918, 3490, 3913, 152816, 7200, 3912, 11082, 6750, 9982, 5618, 22795, 27087, 176, 146177, 8038, 922, 130120, 6374, 722, 343637, 222008, 1462, 629, 8858, 1307, 1306, 4237, 10216, 1464…	1938	1610	18224	1.51274	1.20466e-09	1.72094e-10	3.26288e-09
GOTERM_BP_DIRECT	GO:0071805~potassium ion transmembrane transport	43	2.08333	2.18565e-12	50801, 3743, 3741, 90134, 3747, 3746, 3745, 30820, 3781, 56659, 3748, 3753, 3777, 3751, 3778, 3757, 3776, 3755, 51305, 57468, 3759, 27012, 56479, 259232, 1261, 3736, 3738, 3739, 6833, 131096, 3788, 54207, 348980, 610, 3785, 3786, 10021, 3787, 10008, 285195, 6550, 56660, 9312	1821	121	16792	3.27699	1.02859e-08	2.57147e-09	4.13297e-09
GOTERM_BP_DIRECT	GO:0007411~axon guidance	50	2.42248	5.20264e-12	151449, 2297, 2676, 2047, 2046, 10752, 9638, 89780, 9355, 6091, 390275, 26153, 9353, 5649, 56896, 3913, 64221, 8633, 3800, 2625, 4684, 1749, 5080, 5458, 6708, 7473, 129025, 3908, 90249, 5800, 3798, 6585, 6900, 7080, 6586, 9378, 91653, 2044, 2637, 140883, 655, 2737, 1400, 6387, 11023, 4009, 1630, 23768, 137970, 55079	1821	159	16792	2.89978	2.44835e-08	4.8967e-09	9.83772e-09
GOTERM_CC_DIRECT	GO:0045202~synapse	53	2.56783	1.12479e-11	22839, 22871, 6620, 2741, 375567, 4897, 388336, 9863, 27445, 140689, 65217, 2895, 1826, 29993, 4311, 60482, 10235, 6456, 8499, 10439, 3913, 8633, 64506, 2563, 729956, 729993, 1000, 2562, 2561, 3747, 126129, 1128, 1129, 26575, 10083, 9162, 253559, 4986, 2558, 5798, 85300, 51299, 2554, 2555, 57453, 22895, 23098, 6900, 54549, 3736, 6854, 116443, 23768	1938	181	18224	2.75351	6.04012e-09	7.55015e-10	1.636e-08
INTERPRO	IPR000742:Epidermal growth factor-like domain	61	2.95543	1.06141e-11	4041, 284217, 25891, 1311, 8577, 64399, 11197, 7060, 2192, 2199, 84628, 4038, 26033, 375033, 2202, 2201, 10718, 2155, 2159, 203102, 30008, 5743, 9353, 5742, 5649, 4745, 3918, 8728, 57124, 3913, 8788, 79987, 26047, 3912, 22854, 22795, 176, 8038, 3908, 2069, 10085, 1462, 8858, 6585, 23671, 6586, 9378, 84465, 1463, 220001, 10319, 84466, 129684, 460, 8745, 4811, 7059, 91179, 79633, 64420, 7056	1922	231	18559	2.54988	2.0846e-08	3.47434e-09	1.82103e-08
GOTERM_BP_DIRECT	GO:0030198~extracellular matrix organization	56	2.71318	1.6825e-11	1292, 83700, 2006, 64094, 1290, 284217, 1294, 1295, 3680, 1311, 1310, 2295, 3676, 2192, 2294, 1289, 5268, 2201, 7837, 1280, 89780, 1282, 1284, 80070, 1285, 1286, 3690, 3694, 3918, 7412, 3913, 1277, 1278, 3912, 58494, 7101, 8516, 60495, 22795, 176, 6678, 3908, 9719, 7373, 1462, 151887, 1999, 4016, 1307, 4237, 1298, 1463, 10319, 8174, 4811, 4060	1821	196	16792	2.63466	7.91784e-08	1.31964e-08	3.18147e-08
UP_KEYWORDS	Differentiation	122	5.91085	2.63426e-11	4208, 170959, 7291, 22873, 26468, 23440, 10290, 6423, 6422, 1310, 283, 8320, 84530, 4038, 64218, 7545, 6493, 8600, 222546, 6091, 9353, 2321, 10913, 64221, 222698, 3142, 80031, 338773, 10814, 256297, 22854, 23532, 57699, 1995, 10083, 7041, 2069, 7424, 2596, 4807, 7046, 1999, 6585, 23098, 6586, 83881, 1306, 344018, 1464, 290, 144195, 429, 6383, 58524, 163589, 83478, 115727, 116369, 55079, 117, 4661…	2038	667	20581	1.84713	1.27235e-08	4.7124e-10	3.77499e-08
GOTERM_MF_DIRECT	GO:0005509~calcium ion binding	135	6.5407	2.50703e-11	56099, 1004, 57348, 64094, 57575, 8416, 1008, 1005, 6620, 1006, 30820, 100130771, 1009, 1311, 7060, 388125, 1825, 4038, 2202, 64881, 2201, 2155, 2159, 3208, 9353, 5646, 92211, 3549, 63928, 54798, 79987, 1000, 8291, 6284, 55118, 828, 10873, 22795, 64072, 56884, 176, 2312, 6678, 10085, 83698, 1462, 8858, 6585, 6586, 9378, 56975, 388698, 164633, 6279, 6278, 1463, 6277, 388697, 64084, 143425, 57402, …	1789	717	16881	1.77665	3.25412e-08	1.08471e-08	4.09262e-08
KEGG_PATHWAY	hsa05033:Nicotine addiction	22	1.06589	6.1541e-11	2562, 1137, 2561, 773, 2903, 2904, 2891, 2890, 140679, 57084, 2893, 2563, 2558, 1141, 8973, 2565, 2557, 2566, 2554, 2567, 2555, 116443	743	40	6910	5.11507	1.5693e-08	7.84648e-09	8.01967e-08
KEGG_PATHWAY	hsa05032:Morphine addiction	34	1.64729	7.99851e-11	5142, 2562, 2561, 5140, 114, 5579, 5144, 111, 59345, 3760, 2786, 2791, 8622, 4988, 108, 107, 2558, 5139, 5137, 2557, 2554, 2555, 10846, 773, 196883, 9568, 3763, 408, 140679, 2563, 1812, 2565, 2566, 2567	743	91	6910	3.47478	2.03962e-08	6.79874e-09	1.04232e-07
UP_SEQ_FEATURE	compositionally biased region:Poly-Ala	85	4.11822	6.59879e-11	84107, 3110, 2006, 6656, 27022, 219409, 23440, 27164, 3781, 1045, 375567, 84630, 2295, 285800, 4825, 8320, 2297, 170825, 9509, 3234, 3237, 11096, 3239, 6496, 579, 7545, 10718, 2619, 2018, 2019, 79750, 3204, 2657, 6299, 201161, 9355, 256536, 3090, 27122, 8941, 9480, 3787, 3400, 5453, 5455, 668, 728116, 3745, 2626, 3748, 5081, 93166, 8900, 2977, 9162, 169044, 56033, 5309, 50632, 5139, 2830, 344191,…	2015	404	20063	2.09488	2.86321e-07	3.18135e-08	1.23704e-07
GOTERM_CC_DIRECT	GO:0008076~voltage-gated potassium channel complex	33	1.59884	1.39491e-10	3743, 3741, 3747, 3746, 3745, 30820, 3748, 3760, 3753, 3751, 3778, 1804, 3757, 3776, 3755, 3759, 27012, 56479, 6616, 6900, 3736, 3738, 3739, 6833, 3788, 3763, 610, 3785, 3786, 3787, 26047, 10008, 9312	1938	88	18224	3.52632	7.49065e-08	8.32294e-09	2.02888e-07
SMART	SM01381:SM01381	43	2.08333	1.57792e-10	6752, 1910, 6751, 3360, 3362, 1129, 152, 2835, 153, 151, 4985, 8811, 4986, 26735, 127062, 1268, 4829, 2834, 343173, 146, 148, 4889, 1901, 10316, 10888, 23566, 4887, 2862, 4543, 3351, 3354, 390063, 185, 3350, 2587, 1812, 1813, 1814, 1815, 6755, 140, 1816, 6754	1262	120	10057	2.85559	5.86985e-08	2.93492e-08	2.17763e-07
UP_KEYWORDS	Neurotransmitter transport	20	0.968992	2.32139e-10	22987, 9899, 6534, 9900, 140730, 55117, 6529, 6538, 6539, 6540, 388662, 140679, 57084, 9152, 6531, 6530, 6571, 6572, 112755, 10814	2038	37	20581	5.45872	1.12123e-07	4.0044e-09	3.32664e-07
UP_KEYWORDS	Palmitate	71	3.43992	2.44556e-10	6870, 153, 6869, 151, 3778, 2893, 6616, 4923, 4829, 8601, 3055, 1137, 1080, 2572, 2891, 4889, 1901, 2890, 4887, 130132, 3351, 3549, 29800, 283576, 1812, 84281, 2565, 2566, 401190, 2567, 1816, 6752, 3743, 1910, 3741, 6751, 2767, 3360, 3363, 2835, 4988, 81551, 4985, 4986, 2596, 4135, 2830, 6000, 1268, 552, 114299, 7827, 146, 26051, 148, 3736, 3738, 23620, 2776, 23566, 6857, 2774, 3973, 79870, 5999,…	2038	324	20581	2.21297	1.18121e-07	4.07312e-09	3.50458e-07
UP_KEYWORDS	Lipoprotein	143	6.92829	2.64959e-10	192668, 683, 4045, 6870, 54511, 10409, 153, 6869, 151, 388633, 4038, 4923, 6616, 4829, 8601, 4311, 56341, 8542, 7484, 7483, 3713, 1080, 53942, 116519, 3208, 1901, 4889, 4118, 8933, 27076, 4887, 3351, 130132, 3549, 8941, 7345, 63928, 7074, 84281, 1812, 401190, 1816, 6752, 3743, 1910, 1272, 3741, 6751, 22854, 114804, 2767, 54734, 2786, 2835, 2791, 81551, 10082, 2596, 6000, 2830, 1268, 51299, 114299…	2038	852	20581	1.69496	1.27975e-07	4.26585e-09	3.79696e-07
INTERPRO	IPR008160:Collagen triple helix repeat	31	1.50194	2.31023e-10	286133, 1292, 1290, 81035, 1294, 1295, 84570, 165257, 114904, 1310, 114898, 114897, 169044, 7373, 1289, 1307, 10882, 1306, 1280, 340267, 1282, 1284, 1298, 1285, 1286, 8685, 1302, 81578, 1277, 1278, 91522	1922	82	18559	3.65047	4.53729e-07	6.48184e-08	3.9636e-07
GOTERM_CC_DIRECT	GO:0043005~neuron projection	60	2.90698	2.85142e-10	117, 2741, 4897, 287, 6616, 2046, 7486, 22987, 2903, 2904, 10235, 5743, 344758, 5923, 4889, 114757, 140767, 6691, 8825, 140679, 8633, 64506, 1143, 23025, 6752, 3800, 6751, 57699, 9900, 5457, 6538, 26575, 6539, 6540, 4988, 81551, 4985, 4986, 5800, 3798, 85300, 2831, 22895, 9899, 9568, 1012, 6529, 6857, 132204, 2693, 7431, 57084, 6531, 6530, 120892, 6755, 6754, 116443, 23768, 85358	1938	237	18224	2.38064	1.53121e-07	1.53121e-08	4.14737e-07
UP_SEQ_FEATURE	short sequence motif:Selectivity filter	25	1.21124	2.69089e-10	3743, 3741, 90134, 3746, 3745, 3748, 3760, 3751, 3757, 55503, 3755, 3759, 27012, 56479, 3736, 3738, 3739, 131096, 3788, 3763, 3785, 3768, 3786, 3787, 9312	2015	57	20063	4.36703	1.16758e-06	1.16758e-07	5.04447e-07
UP_SEQ_FEATURE	domain:Cadherin 5	35	1.69574	2.97867e-10	56099, 1004, 57575, 1008, 1005, 29930, 64072, 1006, 1009, 56121, 56101, 56100, 56103, 65217, 56102, 8641, 56134, 56104, 56135, 56106, 1825, 56108, 64881, 56110, 1016, 1012, 92211, 56113, 56147, 54798, 56111, 56145, 5100, 1000, 79633	2015	105	20063	3.31894	1.29244e-06	1.17495e-07	5.58395e-07
INTERPRO	IPR003598:Immunoglobulin subtype 2	61	2.95543	3.37734e-10	10859, 83700, 57633, 4045, 10290, 4897, 89858, 5676, 4920, 1826, 2205, 145581, 10752, 5159, 7837, 124857, 27036, 347252, 53942, 6091, 50863, 83417, 2321, 3815, 2324, 9543, 7412, 64221, 8633, 4978, 58494, 1272, 4685, 4684, 22997, 404037, 56884, 27255, 115350, 115352, 253559, 23584, 57453, 6900, 79168, 645191, 91653, 148113, 54549, 4868, 57689, 64101, 55243, 94030, 11025, 5669, 11024, 11027, 11026,…	1922	250	18559	2.35609	6.63309e-07	8.29136e-08	5.79441e-07
GOTERM_MF_DIRECT	GO:0005251~delayed rectifier potassium channel activity	20	0.968992	3.96207e-10	3743, 3741, 3747, 3746, 3745, 3736, 3738, 3739, 3748, 3753, 3788, 3751, 3757, 3785, 3755, 3786, 3787, 27012, 56479, 9312	1789	36	16881	5.24222	5.14276e-07	1.28569e-07	6.46791e-07
UP_SEQ_FEATURE	domain:Ig-like C2-type 4	29	1.40504	3.78328e-10	10859, 1272, 4685, 4684, 27255, 115352, 1826, 57453, 10752, 6900, 5159, 91653, 7837, 54549, 53942, 6091, 4868, 2321, 83417, 3815, 2324, 55243, 9543, 7412, 11024, 64221, 11027, 11026, 1630	2015	76	20063	3.79931	1.64156e-06	1.36797e-07	7.09232e-07
GOTERM_BP_DIRECT	GO:0007156~homophilic cell adhesion via plasma membrane adhesion molecules	46	2.22868	6.81543e-10	56099, 1004, 57575, 1008, 10873, 29930, 1005, 64072, 1006, 22997, 1009, 56121, 56101, 56100, 56103, 65217, 56102, 8641, 253559, 56104, 56134, 56135, 56106, 1825, 56108, 1826, 5797, 4345, 57453, 64881, 54549, 6091, 64084, 56110, 1016, 1012, 92211, 56113, 56147, 54798, 56111, 56145, 5100, 1000, 11122, 79633	1821	158	16792	2.68468	3.20734e-06	4.58191e-07	1.28874e-06
UP_KEYWORDS	Transducer	147	7.12209	9.36772e-10	5737, 5732, 5731, 125958, 1395, 387509, 2740, 59345, 6870, 152, 153, 6869, 391196, 151, 79339, 127062, 84539, 390058, 4923, 2850, 4829, 127069, 343173, 5746, 219952, 219493, 344758, 5031, 1901, 4889, 391191, 391192, 4887, 3351, 3354, 390063, 6608, 2849, 3350, 1812, 54329, 1813, 2843, 254879, 1814, 1815, 1816, 6752, 1910, 283093, 6751, 124274, 2767, 1128, 1129, 256144, 2786, 390077, 2835, 2791, 26…	2038	899	20581	1.65128	4.52461e-07	1.45955e-08	1.34243e-06
UP_KEYWORDS	Cleavage on pair of basic residues	65	3.14922	1.04634e-09	116, 1004, 5126, 1008, 4852, 1005, 1006, 1009, 170690, 151449, 3625, 170692, 80310, 1825, 885, 11096, 5443, 2155, 2159, 5179, 2657, 5173, 80070, 140766, 1907, 1908, 2662, 7200, 9607, 3645, 256933, 5122, 1000, 81794, 6750, 8516, 8038, 81792, 84417, 4803, 29106, 7424, 4325, 4326, 8858, 4323, 629, 4016, 392255, 148113, 651, 1016, 797, 1113, 796, 1114, 2922, 1012, 654, 116842, 8745, 171019, 6863, 643…	2038	294	20581	2.23269	5.05384e-07	1.57932e-08	1.49945e-06
GOTERM_MF_DIRECT	GO:0005249~voltage-gated potassium channel activity	25	1.21124	1.22415e-09	1261, 3743, 90134, 3747, 3746, 3745, 3736, 3739, 3748, 131096, 3753, 3751, 3778, 348980, 3757, 610, 3785, 3755, 10021, 3786, 3787, 51305, 27012, 56479, 10008	1789	58	16881	4.06724	1.58895e-06	3.1779e-07	1.99838e-06
UP_SEQ_FEATURE	domain:Cadherin 2	36	1.74419	1.08926e-09	56099, 1004, 57575, 1008, 1005, 29930, 64072, 1006, 1009, 56121, 56101, 56100, 56103, 65217, 56102, 8641, 56134, 56104, 56135, 56106, 1825, 56108, 64881, 64084, 56110, 1016, 1012, 92211, 56113, 56147, 54798, 56111, 56145, 5100, 1000, 79633	2015	115	20063	3.11692	4.7263e-06	3.63562e-07	2.04198e-06
UP_SEQ_FEATURE	domain:Cadherin 1	36	1.74419	1.08926e-09	56099, 1004, 57575, 1008, 1005, 29930, 64072, 1006, 1009, 56121, 56101, 56100, 56103, 65217, 56102, 8641, 56134, 56104, 56135, 56106, 1825, 56108, 64881, 64084, 56110, 1016, 1012, 92211, 56113, 56147, 54798, 56111, 56145, 5100, 1000, 79633	2015	115	20063	3.11692	4.7263e-06	3.63562e-07	2.04198e-06
INTERPRO	IPR002126:Cadherin	37	1.79264	1.34009e-09	56099, 1004, 57575, 1008, 10873, 29930, 1005, 64072, 1006, 1009, 56121, 56101, 56100, 56103, 65217, 56102, 8641, 56134, 56104, 56135, 56106, 1825, 56108, 64881, 64084, 56110, 1016, 1012, 92211, 56113, 56147, 54798, 56111, 56145, 5100, 1000, 79633	1922	118	18559	3.02776	2.63194e-06	2.92438e-07	2.29916e-06
GOTERM_MF_DIRECT	GO:0003700~transcription factor activity, sequence-specific DNA binding	162	7.84884	1.41551e-09	4208, 147686, 284312, 9242, 285349, 26468, 7490, 374900, 2295, 4825, 8320, 2297, 147949, 4821, 51176, 57573, 6496, 1482, 7545, 6493, 91975, 30813, 6299, 6096, 6689, 7409, 3090, 165, 284307, 2299, 148268, 26257, 7691, 401, 4223, 58491, 7694, 5453, 5452, 5455, 3218, 10320, 84911, 3216, 7101, 2625, 3214, 7799, 2626, 374928, 2313, 81856, 388561, 57057, 79977, 56033, 388558, 1999, 140628, 342926, 3131…	1789	961	16881	1.59067	1.83733e-06	3.06221e-07	2.31076e-06
INTERPRO	IPR020894:Cadherin conserved site	36	1.74419	1.44144e-09	56099, 1004, 57575, 1008, 10873, 1005, 29930, 64072, 1006, 1009, 56121, 56101, 56100, 56103, 65217, 56102, 8641, 56134, 56104, 56135, 56106, 1825, 56108, 64881, 56110, 1016, 1012, 92211, 56113, 56147, 54798, 56111, 56145, 5100, 1000, 79633	1922	113	18559	3.07628	2.83099e-06	2.831e-07	2.47305e-06
INTERPRO	IPR013098:Immunoglobulin I-set	41	1.98643	1.82403e-09	1272, 57633, 4685, 4684, 4045, 22997, 10290, 27255, 4897, 90249, 4920, 1826, 145581, 10752, 57453, 6900, 5159, 645191, 91653, 7837, 124857, 54549, 347252, 53942, 6091, 50863, 2321, 57689, 64101, 2324, 55243, 9543, 94030, 7412, 3490, 64221, 8633, 4978, 1630, 137970, 4916	1922	141	18559	2.8078	3.58238e-06	3.25672e-07	3.12944e-06
UP_SEQ_FEATURE	domain:Cadherin 3	35	1.69574	2.02153e-09	56099, 1004, 57575, 1008, 1005, 29930, 64072, 1006, 1009, 56121, 56101, 56100, 56103, 65217, 56102, 8641, 56134, 56104, 56135, 56106, 1825, 56108, 64881, 56110, 1016, 1012, 92211, 56113, 56147, 54798, 56111, 56145, 5100, 1000, 79633	2015	112	20063	3.11151	8.77136e-06	6.26528e-07	3.78965e-06
UP_SEQ_FEATURE	domain:Cadherin 4	35	1.69574	2.02153e-09	56099, 1004, 57575, 1008, 1005, 29930, 64072, 1006, 1009, 56121, 56101, 56100, 56103, 65217, 56102, 8641, 56134, 56104, 56135, 56106, 1825, 56108, 64881, 56110, 1016, 1012, 92211, 56113, 56147, 54798, 56111, 56145, 5100, 1000, 79633	2015	112	20063	3.11151	8.77136e-06	6.26528e-07	3.78965e-06
INTERPRO	IPR015919:Cadherin-like	37	1.79264	2.23022e-09	56099, 1004, 57575, 1008, 10873, 29930, 1005, 64072, 1006, 1009, 56121, 56101, 56100, 56103, 65217, 56102, 8641, 56134, 56104, 56135, 56106, 1825, 56108, 64881, 64084, 56110, 1016, 1012, 92211, 56113, 56147, 54798, 56111, 56145, 5100, 1000, 79633	1922	120	18559	2.97729	4.38014e-06	3.65012e-07	3.82633e-06
KEGG_PATHWAY	hsa04024:cAMP signaling pathway	51	2.47093	3.60278e-09	117, 114, 5732, 4852, 111, 2740, 6262, 64399, 153, 482, 2893, 5880, 2903, 2904, 1080, 7409, 2891, 2890, 196883, 3351, 3354, 3350, 7074, 1812, 1813, 1816, 6752, 5142, 5140, 6751, 5144, 3360, 1128, 3362, 1129, 108, 107, 5139, 1261, 814, 9568, 2737, 2693, 5293, 610, 2867, 7434, 10021, 6755, 10451, 116443	743	198	6910	2.39549	9.18708e-07	2.29677e-07	4.69493e-06
GOTERM_CC_DIRECT	GO:0005615~extracellular space	211	10.2229	3.68657e-09	83700, 1474, 51378, 7498, 124925, 151449, 1311, 7060, 6352, 114898, 114897, 6356, 6355, 6354, 5740, 11096, 2202, 10718, 8600, 284293, 7484, 7483, 116519, 5646, 2321, 5360, 3487, 165, 5649, 27076, 6362, 3918, 3490, 3912, 4504, 6750, 9982, 922, 6374, 10082, 722, 1462, 10734, 51299, 8858, 629, 1306, 5764, 51384, 6387, 183, 7056, 3934, 116, 5126, 388581, 4852, 2253, 375567, 3625, 2250, 84570, 4246, 8…	1938	1347	18224	1.47301	1.97969e-06	1.79972e-07	5.36208e-06
GOTERM_CC_DIRECT	GO:0030424~axon	55	2.66473	3.90342e-09	2912, 2913, 2917, 2899, 84628, 885, 1826, 2047, 4311, 9638, 60482, 6091, 2572, 3208, 4741, 4744, 4747, 10439, 64221, 1813, 26047, 2566, 4504, 23025, 4685, 3747, 126129, 3745, 3748, 1496, 6708, 81551, 253559, 3359, 5800, 2596, 1644, 85300, 1268, 2555, 23098, 6622, 2044, 26052, 3738, 23566, 3739, 6529, 348980, 6531, 6863, 120892, 10642, 347730, 1630	1938	222	18224	2.3297	2.09613e-06	1.74678e-07	5.67748e-06
UP_KEYWORDS	G-protein coupled receptor	137	6.6376	5.0969e-09	5737, 5732, 5731, 125958, 1395, 387509, 2740, 6870, 152, 153, 6869, 391196, 151, 79339, 127062, 84539, 390058, 4923, 2850, 4829, 127069, 343173, 5746, 219952, 219493, 344758, 5031, 1901, 4889, 391191, 391192, 4887, 3351, 3354, 390063, 6608, 2849, 3350, 1812, 54329, 1813, 2843, 254879, 1814, 1815, 1816, 6752, 1910, 283093, 6751, 124274, 1128, 1129, 256144, 390077, 2835, 26735, 219432, 2830, 441911…	2038	842	20581	1.64313	2.4618e-06	7.46001e-08	7.30405e-06
GOTERM_BP_DIRECT	GO:0019233~sensory perception of pain	23	1.11434	5.57571e-09	50801, 116, 3218, 8989, 1137, 1910, 2903, 5179, 5743, 60675, 54463, 2911, 59335, 3751, 7345, 4988, 6863, 4985, 4986, 55800, 1141, 1268, 4311	1821	52	16792	4.07866	2.62389e-05	3.27991e-06	1.05432e-05
KEGG_PATHWAY	hsa04020:Calcium signaling pathway	47	2.27713	8.58071e-09	22953, 1910, 114, 23236, 6261, 5737, 5579, 5731, 2767, 3360, 3361, 3362, 6262, 1128, 5026, 2911, 3363, 6870, 6263, 1129, 153, 6869, 5260, 108, 107, 5137, 4923, 552, 5159, 2066, 773, 2903, 146, 814, 777, 148, 6547, 2776, 196883, 2774, 8912, 8913, 3973, 185, 1812, 1816, 84812	743	179	6910	2.44193	2.18808e-06	4.37616e-07	1.11819e-05
GOTERM_BP_DIRECT	GO:0042391~regulation of membrane potential	28	1.35659	7.41258e-09	3741, 90134, 2741, 140730, 2743, 2899, 3778, 3757, 9699, 149111, 1261, 1137, 3736, 23620, 10861, 5172, 151647, 131096, 8912, 8913, 348980, 610, 120892, 10021, 116369, 11149, 88, 64208	1821	75	16792	3.44262	3.4883e-05	3.87595e-06	1.40166e-05
UP_KEYWORDS	Collagen	31	1.50194	1.03345e-08	1292, 1290, 81035, 1294, 1295, 84570, 165257, 114904, 1310, 84034, 114898, 114897, 169044, 7373, 1289, 1307, 10882, 1306, 1280, 340267, 1282, 1284, 1298, 1285, 1286, 8685, 1302, 81578, 1277, 1278, 91522	2038	98	20581	3.19446	4.99156e-06	1.46811e-07	1.48097e-05
GOTERM_BP_DIRECT	GO:0001501~skeletal system development	40	1.93798	9.35358e-09	1290, 2767, 404037, 1749, 1009, 60529, 176, 145864, 1311, 1310, 6474, 1462, 249, 3239, 7046, 3238, 579, 4883, 6664, 5075, 1280, 2019, 124857, 1750, 1298, 1463, 2487, 651, 5549, 2776, 3487, 1240, 655, 165, 1302, 654, 3549, 2662, 1277, 1278	1821	137	16792	2.69235	4.4017e-05	4.40179e-06	1.76868e-05
UP_KEYWORDS	EGF-like domain	54	2.61628	1.23704e-08	4041, 25891, 1311, 8577, 64399, 11197, 7060, 2192, 2199, 26033, 4038, 375033, 2202, 2201, 10718, 2155, 2159, 203102, 30008, 5742, 9353, 4745, 5649, 8728, 57124, 8788, 79987, 26047, 55118, 22795, 176, 8038, 2069, 10085, 1462, 8858, 6585, 23671, 6586, 9378, 84465, 23245, 1463, 220001, 84466, 129684, 460, 8745, 4811, 7059, 91179, 79633, 7056, 64420	2038	238	20581	2.29128	5.97487e-06	1.70711e-07	1.77272e-05
UP_KEYWORDS	Polymorphism	1310	63.469	1.35802e-08	8224, 339, 8416, 25797, 945, 943, 170690, 79802, 170692, 6870, 947, 147948, 6869, 147949, 1825, 1826, 7350, 744, 256764, 85460, 374470, 10718, 6493, 90627, 222546, 6091, 55228, 5360, 3294, 63934, 3487, 93010, 3490, 8728, 7345, 63928, 85478, 1812, 84281, 1813, 1814, 2946, 1815, 1816, 316, 163782, 146177, 8038, 922, 10083, 115350, 2977, 149428, 115352, 85449, 5349, 10082, 722, 168002, 79623, 91120,…	2038	12043	20581	1.0985	6.55922e-06	1.82201e-07	1.94609e-05
GOTERM_MF_DIRECT	GO:0001077~transcriptional activator activity, RNA polymerase II core promoter proximal region sequence-specific binding	56	2.71318	1.23167e-08	4208, 6656, 219409, 7490, 9247, 6927, 2297, 26298, 3195, 51176, 4760, 9971, 3239, 10062, 6664, 1482, 7545, 6925, 3204, 5079, 57593, 266743, 2299, 26257, 9480, 4223, 5452, 256297, 253738, 668, 3662, 7101, 2625, 1749, 5459, 5080, 5458, 2313, 5457, 57057, 56751, 5309, 5308, 1999, 3131, 83881, 3227, 3670, 344018, 9935, 2303, 26508, 390259, 2737, 93649, 9464	1789	236	16881	2.23905	1.5987e-05	2.28387e-06	2.01065e-05
GOTERM_BP_DIRECT	GO:0007399~nervous system development	65	3.14922	1.28071e-08	4208, 5126, 4661, 22871, 2919, 4045, 2250, 5026, 8128, 2743, 2897, 9201, 10690, 55816, 84530, 2675, 4762, 2676, 2674, 1826, 744, 7903, 6493, 2066, 9638, 5077, 6091, 1750, 10570, 4745, 140767, 56896, 2259, 10439, 3785, 55800, 2257, 10814, 1910, 7101, 869, 22997, 1749, 56121, 1128, 1129, 1995, 387755, 56134, 56033, 56135, 6474, 8140, 51299, 4131, 8403, 5764, 9935, 2637, 1400, 3975, 56147, 56145, 40…	1821	287	16792	2.08845	6.02684e-05	5.47909e-06	2.42172e-05
UP_SEQ_FEATURE	short sequence motif:PDZ-binding	27	1.30814	1.34337e-08	3741, 2051, 153, 387755, 257629, 2895, 3759, 2047, 2046, 441061, 2066, 11211, 2903, 2904, 2044, 1080, 2045, 2042, 1464, 3736, 3738, 3739, 6529, 3768, 2535, 285220, 84812	2015	77	20063	3.49135	5.82873e-05	3.88593e-06	2.51835e-05
UP_SEQ_FEATURE	domain:EGF-like 1	35	1.69574	1.43375e-08	4041, 22795, 1311, 11197, 64399, 7060, 2192, 10085, 26033, 375033, 1462, 8858, 6585, 2201, 6586, 9378, 84465, 23245, 1463, 9353, 220001, 84466, 4745, 129684, 5649, 460, 8788, 4811, 79987, 91179, 7059, 26047, 79633, 64420, 7056	2015	120	20063	2.90407	6.22086e-05	3.88815e-06	2.68778e-05
GOTERM_MF_DIRECT	GO:0000978~RNA polymerase II core promoter proximal region sequence-specific DNA binding	74	3.58527	1.77455e-08	4208, 170959, 6656, 219409, 642280, 4825, 2297, 26298, 55509, 3195, 51176, 4760, 430, 3239, 10062, 579, 1482, 7545, 6925, 4654, 2019, 3204, 6299, 5079, 222546, 3651, 148198, 91392, 266743, 100129842, 2299, 26257, 9745, 84504, 440515, 93986, 9480, 7639, 3642, 4223, 5452, 391723, 23316, 668, 3662, 11107, 1749, 1748, 5459, 5080, 2313, 5458, 57057, 6909, 57615, 5309, 5308, 1999, 91120, 3227, 83881, 3…	1789	355	16881	1.96694	2.30334e-05	2.8792e-06	2.89687e-05
UP_KEYWORDS	Disease mutation	334	16.1822	2.03399e-08	83700, 7498, 3081, 59345, 3868, 10481, 6870, 1311, 170692, 7490, 7169, 7168, 6616, 6496, 1482, 2202, 2201, 8600, 7486, 1080, 222546, 6785, 116519, 2322, 3852, 57216, 2324, 5649, 1585, 3856, 1584, 1593, 7345, 3913, 401, 51761, 1813, 547, 10320, 115650, 8863, 3746, 5618, 3745, 64072, 347733, 3748, 176, 343637, 7046, 629, 5244, 65266, 3736, 348938, 2303, 63910, 2304, 10319, 1302, 59335, 183, 185, 55…	2038	2550	20581	1.32272	9.82411e-06	2.65518e-07	2.91478e-05
GOTERM_BP_DIRECT	GO:0007187~G-protein coupled receptor signaling pathway, coupled to cyclic nucleotide second messenger	21	1.01744	1.56223e-08	6752, 6751, 4852, 344758, 3360, 23566, 3361, 3362, 1129, 3363, 4543, 3351, 3354, 3973, 4988, 4985, 1812, 1268, 6755, 6754, 2831	1821	46	16792	4.20973	7.35156e-05	6.12651e-06	2.95404e-05
INTERPRO	IPR003961:Fibronectin, type III	50	2.42248	2.21686e-08	284656, 57633, 79187, 2051, 1294, 60676, 10290, 4897, 1826, 2047, 2046, 10752, 145581, 53942, 6091, 9543, 64221, 202333, 3645, 1272, 4685, 164312, 5618, 4684, 22997, 27255, 84457, 5803, 5800, 7373, 5797, 57453, 58985, 6900, 91653, 23245, 2044, 54549, 2045, 2042, 114088, 4868, 440730, 84624, 460, 285220, 3568, 1630, 23768, 11122	1922	207	18559	2.33239	4.35383e-05	3.34916e-06	3.80341e-05
GOTERM_CC_DIRECT	GO:0043204~perikaryon	33	1.59884	2.72398e-08	5126, 8516, 3747, 3745, 57699, 2741, 3748, 3361, 2899, 3751, 4988, 1501, 4762, 4986, 885, 5798, 4923, 10846, 1261, 60482, 5179, 23245, 3736, 6547, 3208, 460, 8001, 10439, 120892, 1813, 26047, 10008, 9312	1938	106	18224	2.92751	1.46277e-05	1.12521e-06	3.962e-05
KEGG_PATHWAY	hsa04723:Retrograde endocannabinoid signaling	32	1.55039	3.04922e-08	2562, 2561, 114, 23236, 5579, 111, 59345, 2911, 3760, 2786, 2791, 2893, 108, 107, 2558, 2557, 2554, 1268, 2555, 773, 5743, 2891, 2776, 2890, 196883, 3763, 57084, 140679, 2563, 2565, 2566, 2567	743	101	6910	2.94658	7.77547e-06	1.29592e-06	3.97356e-05
UP_SEQ_FEATURE	domain:Ig-like C2-type 3	36	1.74419	2.40682e-08	10859, 1272, 4685, 4684, 4045, 27255, 115350, 5676, 115352, 1826, 10752, 57453, 6900, 5159, 91653, 7837, 54549, 53942, 6091, 4868, 50863, 2321, 83417, 3815, 2324, 55243, 9543, 5669, 11024, 7412, 64221, 11027, 4978, 11026, 1630, 8808	2015	128	20063	2.80036	0.000104426	6.14303e-06	4.51193e-05
UP_KEYWORDS	Immunoglobulin domain	96	4.65116	3.1672e-08	10859, 83700, 57633, 100131439, 4045, 945, 10290, 145864, 4897, 56244, 342510, 89858, 5676, 84966, 1826, 4920, 4345, 2205, 84868, 145581, 10752, 64218, 5159, 7837, 27036, 124857, 347252, 53942, 6091, 50863, 7441, 83417, 2321, 3815, 2322, 146894, 2324, 9543, 55423, 7412, 3490, 8633, 64221, 4978, 55800, 4359, 58494, 1272, 342865, 4685, 4684, 3903, 22997, 404037, 56884, 10326, 27255, 176, 90249, 115…	2038	546	20581	1.77558	1.52975e-05	4.02568e-07	4.53872e-05
UP_SEQ_FEATURE	domain:Fibronectin type-III 1	37	1.79264	2.52057e-08	1272, 284656, 4685, 4684, 5618, 2051, 1294, 22997, 10290, 27255, 4897, 5800, 7373, 1826, 5797, 2047, 10752, 2046, 57453, 6900, 58985, 91653, 2044, 54549, 53942, 2045, 2042, 6091, 84624, 9543, 460, 64221, 202333, 285220, 3645, 1630, 11122	2015	134	20063	2.74927	0.000109361	6.07595e-06	4.72517e-05
KEGG_PATHWAY	hsa04512:ECM-receptor interaction	29	1.40504	4.57065e-08	1292, 1290, 8516, 284217, 3680, 9900, 1311, 3908, 7060, 3676, 1289, 22987, 1280, 1282, 1284, 1285, 1286, 9899, 3690, 10319, 1302, 5649, 3694, 3918, 3913, 1277, 7059, 1278, 3912	743	87	6910	3.10004	1.16551e-05	1.66502e-06	5.95621e-05
INTERPRO	IPR009030:Insulin-like growth factor binding protein, N-terminal	38	1.84109	4.67187e-08	55118, 22795, 2051, 3604, 1311, 3908, 2192, 2199, 343637, 4038, 2047, 2202, 2201, 6585, 6586, 2066, 30008, 2044, 347252, 2045, 2042, 220001, 3487, 94031, 4745, 340419, 57124, 3490, 4811, 79987, 91179, 7059, 285220, 3645, 11082, 79633, 64420, 7056	1922	139	18559	2.63979	9.17513e-05	6.55394e-06	8.0154e-05
UP_KEYWORDS	Basement membrane	18	0.872093	7.52609e-08	64094, 340267, 1282, 1284, 284217, 1285, 22795, 1294, 1286, 1295, 375567, 10319, 6678, 3908, 3918, 3913, 4811, 3912	2038	40	20581	4.54438	3.63504e-05	9.32077e-07	0.000107852
UP_SEQ_FEATURE	domain:Fibronectin type-III 2	36	1.74419	6.89604e-08	1272, 284656, 4685, 4684, 5618, 2051, 1294, 22997, 10290, 27255, 4897, 5800, 7373, 1826, 5797, 2047, 10752, 2046, 57453, 6900, 58985, 91653, 2044, 54549, 53942, 2045, 2042, 6091, 84624, 9543, 64221, 202333, 285220, 3645, 1630, 11122	2015	133	20063	2.69508	0.000299174	1.57483e-05	0.000129276
INTERPRO	IPR003599:Immunoglobulin subtype	91	4.40891	8.25255e-08	10859, 83700, 57633, 100131439, 4045, 945, 10290, 145864, 4897, 56244, 342510, 89858, 5676, 84966, 1826, 4920, 4345, 2205, 84868, 145581, 10752, 5159, 7837, 27036, 124857, 347252, 53942, 6091, 50863, 7441, 83417, 2321, 3815, 146894, 2324, 9543, 55423, 7412, 3490, 8633, 64221, 4978, 55800, 4359, 58494, 1272, 342865, 4685, 4684, 3903, 22997, 404037, 56884, 10326, 27255, 176, 90249, 115350, 115352, …	1922	497	18559	1.76802	0.000162067	1.08053e-05	0.000141587
INTERPRO	IPR003968:Potassium channel, voltage dependent, Kv	15	0.726744	8.42101e-08	3743, 3741, 3747, 3746, 3736, 3745, 3738, 3739, 3748, 3788, 3751, 3755, 3787, 27012, 9312	1922	27	18559	5.36449	0.000165375	1.03367e-05	0.000144477
SMART	SM00112:CA	37	1.79264	1.1361e-07	56099, 1004, 57575, 1008, 10873, 29930, 1005, 64072, 1006, 1009, 56121, 56101, 56100, 56103, 65217, 56102, 8641, 56134, 56104, 56135, 56106, 1825, 56108, 64881, 64084, 56110, 1016, 1012, 92211, 56113, 56147, 54798, 56111, 56145, 5100, 1000, 79633	1262	116	10057	2.54187	4.2262e-05	1.40875e-05	0.000156789
GOTERM_CC_DIRECT	GO:0030425~dendrite	69	3.34302	1.08004e-07	5126, 2912, 22871, 2916, 30820, 2917, 2741, 2911, 9863, 2743, 2899, 2893, 885, 1620, 4038, 2047, 10752, 4311, 9638, 773, 1137, 60482, 5179, 9610, 5173, 2890, 196883, 5649, 56896, 3351, 57125, 140679, 3354, 3350, 64506, 1813, 26047, 10008, 10814, 9312, 3747, 126129, 3746, 3745, 22997, 3361, 3748, 3362, 1128, 3363, 1129, 1501, 4986, 108, 2558, 85300, 2555, 23098, 1261, 64284, 2044, 2045, 3736, 1140…	1938	335	18224	1.93684	5.79963e-05	4.14271e-06	0.00015709
SMART	SM00181:EGF	51	2.47093	1.14879e-07	4041, 284217, 25891, 1311, 64399, 11197, 7060, 2192, 2199, 84628, 375033, 4038, 26033, 2202, 2201, 2155, 2159, 30008, 9353, 5649, 4745, 3918, 57124, 3913, 8788, 79987, 26047, 3912, 22854, 22795, 176, 3908, 10085, 1462, 6585, 8858, 6586, 9378, 84465, 1463, 220001, 10319, 129684, 84466, 460, 4811, 7059, 91179, 79633, 7056, 64420	1262	188	10057	2.16183	4.27339e-05	1.06836e-05	0.00015854
INTERPRO	IPR013032:EGF-like, conserved site	47	2.27713	1.26053e-07	22854, 22795, 25891, 176, 1311, 8577, 64399, 11197, 7060, 2192, 2069, 10085, 2199, 84628, 26033, 1462, 4038, 375033, 2202, 8858, 2201, 6585, 10718, 2155, 23671, 6586, 2159, 203102, 84465, 30008, 1463, 9353, 220001, 84466, 5649, 4745, 8728, 8745, 8788, 3913, 4811, 79987, 91179, 7059, 79633, 64420, 7056	1922	199	18559	2.28058	0.000247538	1.45628e-05	0.000216266
GOTERM_MF_DIRECT	GO:0000977~RNA polymerase II regulatory region sequence-specific DNA binding	49	2.37403	1.41253e-07	4208, 147686, 27022, 1761, 112885, 285349, 60529, 255877, 2295, 6927, 8320, 147949, 51176, 2294, 3235, 2104, 3234, 7710, 4654, 222546, 6258, 57593, 256051, 390927, 165, 284307, 222894, 148268, 401, 23316, 2625, 1745, 8092, 2626, 374928, 57057, 56751, 56033, 4807, 140628, 7080, 3131, 400720, 4010, 2737, 4009, 9464, 340784, 6910	1789	208	16881	2.2229	0.00018333	2.03717e-05	0.00023059
GOTERM_BP_DIRECT	GO:0060021~palate development	26	1.25969	2.02758e-07	4208, 2562, 1280, 7291, 89780, 7484, 124857, 1750, 9242, 7476, 1749, 60529, 8092, 6591, 1302, 2737, 2295, 6909, 11023, 5396, 54796, 51176, 130497, 4223, 7046, 9464	1821	76	16792	3.15466	0.000953722	7.33956e-05	0.000383397
INTERPRO	IPR017452:GPCR, rhodopsin-like, 7TM	121	5.8624	2.66002e-07	5737, 5732, 5731, 125958, 387509, 6870, 152, 153, 6869, 391196, 151, 79339, 127062, 84539, 390058, 4923, 2850, 4829, 127069, 343173, 219952, 219493, 344758, 1901, 4889, 5031, 391191, 391192, 4887, 3351, 3354, 390063, 2849, 3350, 1812, 54329, 1813, 254879, 1814, 2843, 1815, 1816, 6752, 1910, 283093, 6751, 124274, 1128, 1129, 256144, 390077, 2835, 26735, 219432, 2830, 441911, 1268, 219437, 119694, …	1922	736	18559	1.58748	0.000522291	2.90233e-05	0.000456371
SMART	SM00408:IGc2	61	2.95543	3.37974e-07	10859, 83700, 57633, 4045, 10290, 4897, 89858, 5676, 4920, 1826, 2205, 145581, 10752, 5159, 7837, 124857, 27036, 347252, 53942, 6091, 50863, 83417, 2321, 3815, 2324, 9543, 7412, 64221, 8633, 4978, 58494, 1272, 4685, 4684, 22997, 404037, 56884, 27255, 115350, 115352, 253559, 23584, 57453, 6900, 79168, 645191, 91653, 148113, 54549, 4868, 57689, 64101, 55243, 94030, 11025, 5669, 11024, 11027, 11026,…	1262	250	10057	1.94446	0.000125718	2.51449e-05	0.000466426
KEGG_PATHWAY	hsa05034:Alcoholism	43	2.08333	4.27104e-07	8969, 8968, 8339, 4852, 111, 59345, 2786, 2791, 8340, 8360, 3012, 92815, 8362, 8361, 8346, 1644, 8345, 8363, 8368, 8342, 8970, 8344, 2903, 2904, 814, 5173, 3018, 5569, 6531, 440689, 8350, 653604, 1812, 8355, 8294, 8354, 1813, 6571, 84254, 8352, 116443, 8357, 8331	743	177	6910	2.25935	0.000108906	1.36139e-05	0.000556576
UP_SEQ_FEATURE	domain:Cadherin 6	26	1.25969	3.1682e-07	56099, 57575, 64072, 29930, 56121, 56101, 56100, 65217, 56103, 8641, 56102, 56104, 56134, 56135, 56106, 56108, 64881, 56110, 92211, 56113, 56147, 54798, 56145, 56111, 5100, 79633	2015	83	20063	3.11901	0.00137374	6.87317e-05	0.000593924
UP_SEQ_FEATURE	domain:EGF-like 2	27	1.30814	3.61552e-07	4041, 22795, 64399, 11197, 10085, 2199, 26033, 375033, 2201, 6585, 8858, 6586, 2155, 9378, 2159, 84465, 23245, 9353, 5649, 84466, 129684, 460, 4811, 8788, 91179, 26047, 7056	2015	89	20063	3.02061	0.00156754	7.47007e-05	0.00067778
GOTERM_BP_DIRECT	GO:0007189~adenylate cyclase-activating G-protein coupled receptor signaling pathway	20	0.968992	4.6586e-07	114, 5737, 5729, 5732, 5731, 111, 799, 2776, 796, 196883, 2774, 3973, 8811, 2849, 108, 2587, 107, 1812, 1816, 4883	1821	50	16792	3.68852	0.00218993	0.000156583	0.000880898
GOTERM_BP_DIRECT	GO:0045165~cell fate commitment	19	0.920543	5.58524e-07	2066, 2619, 7484, 7101, 7483, 7471, 2625, 7476, 2253, 151449, 2626, 7472, 7473, 51384, 9480, 4762, 2596, 4920, 140628	1821	46	16792	3.8088	0.00262496	0.000175212	0.00105612
INTERPRO	IPR000276:G protein-coupled receptor, rhodopsin-like	117	5.6686	7.23828e-07	5737, 5732, 5731, 125958, 387509, 6870, 152, 153, 6869, 391196, 151, 79339, 127062, 84539, 4923, 2850, 4829, 127069, 343173, 219952, 219493, 1901, 4889, 5031, 391191, 391192, 4887, 3351, 3354, 390063, 2849, 3350, 1812, 54329, 1813, 1814, 254879, 2843, 1815, 1816, 6752, 1910, 283093, 6751, 124274, 1128, 1129, 256144, 390077, 2835, 26735, 219432, 2830, 441911, 1268, 219437, 119694, 2831, 2834, 2719…	1922	719	18559	1.5713	0.00142059	7.48182e-05	0.00124185
UP_SEQ_FEATURE	compositionally biased region:Poly-Gly	58	2.81008	6.85825e-07	3110, 6656, 219409, 9242, 387509, 3781, 8577, 3866, 23174, 2295, 8320, 4825, 2297, 3778, 51176, 3235, 3237, 6496, 6664, 579, 2619, 773, 2019, 6299, 3651, 3090, 55753, 26257, 9480, 3786, 10660, 401, 728215, 5453, 5455, 668, 3741, 57369, 64926, 3748, 5458, 386617, 93166, 8793, 441151, 6474, 344191, 7080, 344558, 22865, 440730, 159296, 3739, 10215, 56978, 8913, 2535, 26059	2015	292	20063	1.97773	0.00297137	0.000135254	0.00128567
UP_KEYWORDS	Transcription regulation	299	14.4864	9.69409e-07	4208, 170959, 147686, 10481, 7490, 147948, 8320, 147949, 51176, 84671, 6496, 85460, 167826, 6493, 6096, 222546, 3090, 63934, 165, 284390, 284391, 148268, 408, 148266, 440515, 163115, 54796, 84684, 401, 4223, 58491, 253738, 10320, 8863, 7730, 728116, 23532, 126374, 2313, 388561, 81856, 56751, 57616, 57615, 1999, 389136, 91120, 90649, 442319, 2303, 113835, 2304, 140883, 10215, 2100, 59335, 429, 388…	2038	2332	20581	1.29481	0.000468115	1.17055e-05	0.00138919
KEGG_PATHWAY	hsa04725:Cholinergic synapse	31	1.50194	1.10816e-06	114, 23236, 5579, 111, 2767, 59345, 1128, 3760, 1103, 1129, 2786, 2791, 108, 107, 8973, 3759, 56479, 1137, 60482, 773, 814, 2776, 196883, 3763, 5293, 3785, 3786, 3768, 1141, 6572, 1143	743	111	6910	2.59733	0.00028254	3.13973e-05	0.00144407
UP_SEQ_FEATURE	compositionally biased region:Poly-His	20	0.968992	7.95079e-07	773, 2904, 51701, 9421, 9935, 3739, 5458, 5457, 8912, 2295, 8913, 3198, 9480, 170825, 4223, 5453, 26059, 167826, 7545, 5455	2015	55	20063	3.62066	0.00344391	0.000149982	0.00149048
UP_SEQ_FEATURE	domain:Ig-like C2-type 5	20	0.968992	7.95079e-07	1272, 54549, 4685, 53942, 4684, 6091, 4868, 2321, 3815, 2324, 27255, 55243, 7412, 115352, 64221, 1826, 10752, 57453, 6900, 5159	2015	55	20063	3.62066	0.00344391	0.000149982	0.00149048
UP_KEYWORDS	Nucleosome core	26	1.25969	1.04426e-06	8969, 8968, 8339, 3018, 8340, 8360, 440689, 3012, 92815, 8350, 8362, 653604, 8361, 8355, 8294, 8346, 8354, 8363, 8345, 8352, 8368, 8342, 8970, 8357, 8331, 8344	2038	89	20581	2.95016	0.000504253	1.23019e-05	0.00149646
GOTERM_BP_DIRECT	GO:0007200~phospholipase C-activating G-protein coupled receptor signaling pathway	23	1.11434	8.35181e-07	1910, 146, 148, 23620, 5031, 10316, 124274, 3351, 6869, 3354, 3973, 4988, 183, 4985, 8811, 4986, 185, 2587, 9002, 84539, 4829, 4883, 51289	1821	66	16792	3.21349	0.00392265	0.000245618	0.00157925
GOTERM_BP_DIRECT	GO:0007267~cell-cell signaling	55	2.66473	8.60914e-07	116, 2701, 945, 6423, 2250, 152, 153, 6352, 2248, 151, 2249, 6355, 6354, 29953, 5443, 7484, 7483, 55423, 2259, 6362, 1908, 3549, 79690, 2257, 7200, 9607, 5122, 6752, 6750, 7471, 6751, 9982, 2626, 7472, 2069, 9718, 4803, 6374, 56033, 2028, 6716, 146, 148, 651, 796, 2100, 26585, 390155, 610, 183, 6863, 3975, 7434, 5100, 6910	1821	254	16792	1.99674	0.00404327	0.000238293	0.0016279
KEGG_PATHWAY	hsa04713:Circadian entrainment	28	1.35659	1.3129e-06	8863, 117, 114, 23236, 6261, 5579, 111, 59345, 6262, 3760, 6263, 2786, 2791, 2977, 2893, 108, 107, 2903, 2904, 2776, 2891, 2890, 196883, 8912, 4543, 8913, 3763, 5592	743	95	6910	2.74109	0.000334734	3.34784e-05	0.00171088
INTERPRO	IPR001828:Extracellular ligand-binding receptor	16	0.775194	1.06843e-06	2903, 2912, 2904, 2913, 2916, 2917, 2891, 2890, 9568, 2911, 2897, 2899, 2893, 2894, 2895, 4883	1922	36	18559	4.29159	0.0020962	0.000104914	0.00183306
GOTERM_MF_DIRECT	GO:0042923~neuropeptide binding	12	0.581395	1.23653e-06	6752, 117, 6751, 4988, 8811, 4985, 4986, 2587, 344758, 6755, 2831, 6754	1789	20	16881	5.6616	0.00160373	0.000160489	0.00201857
KEGG_PATHWAY	hsa04727:GABAergic synapse	26	1.25969	1.61798e-06	2562, 2561, 773, 114, 5579, 2572, 111, 10991, 59345, 196883, 9568, 2786, 6529, 2791, 3763, 140679, 108, 107, 2563, 2558, 2565, 2557, 2566, 2554, 2567, 2555	743	85	6910	2.84475	0.000412499	3.75069e-05	0.00210843
INTERPRO	IPR027359:Voltage-dependent potassium channel, four helix bundle domain	20	0.968992	1.26474e-06	3743, 773, 3741, 3747, 777, 3746, 3745, 3736, 3738, 6331, 3739, 3748, 3788, 8912, 8913, 3751, 3755, 3787, 27012, 259232	1922	55	18559	3.5113	0.00248086	0.000118276	0.00216985
INTERPRO	IPR001791:Laminin G domain	21	1.01744	1.27755e-06	1307, 9378, 1306, 284217, 1464, 9353, 129684, 4745, 1302, 1310, 3908, 7060, 169044, 81578, 7059, 7373, 1289, 26047, 79633, 6585, 6586	1922	60	18559	3.37963	0.00250596	0.000114044	0.00219184
GOTERM_BP_DIRECT	GO:0045666~positive regulation of neuron differentiation	25	1.21124	1.39592e-06	392255, 4208, 221336, 26508, 90527, 151449, 375567, 655, 4897, 79727, 221938, 654, 152, 4825, 429, 151, 4821, 4762, 4760, 7225, 1620, 1482, 6664, 55079, 6925	1821	78	16792	2.95555	0.00654766	0.000364888	0.00263953
INTERPRO	IPR018000:Neurotransmitter-gated ion-channel, conserved site	18	0.872093	1.5525e-06	2562, 1137, 2561, 2741, 2743, 8001, 3359, 2563, 2558, 1141, 8973, 2565, 1143, 2557, 2566, 2567, 2554, 2555	1922	46	18559	3.77847	0.00304447	0.000132561	0.00266355
SMART	SM00060:FN3	41	1.98643	1.9543e-06	1272, 284656, 79187, 164312, 4685, 4684, 5618, 2051, 1294, 22997, 10290, 27255, 4897, 5803, 5800, 7373, 1826, 5797, 2047, 10752, 57453, 2046, 6900, 91653, 2044, 54549, 53942, 2045, 2042, 114088, 6091, 4868, 440730, 84624, 9543, 64221, 202333, 285220, 3645, 1630, 11122	1262	150	10057	2.17822	0.000726736	0.000121159	0.00269703
GOTERM_CC_DIRECT	GO:0030672~synaptic vesicle membrane	20	0.968992	1.88822e-06	22987, 8224, 2572, 9899, 6854, 143425, 148281, 6833, 9900, 6857, 273, 388662, 140679, 57084, 120892, 6571, 1813, 6572, 9144, 22895	1938	55	18224	3.41946	0.00101346	6.7596e-05	0.00274636
GOTERM_BP_DIRECT	GO:0034765~regulation of ion transmembrane transport	31	1.50194	1.55801e-06	50801, 3743, 90134, 3745, 56659, 3748, 3760, 3751, 3778, 27012, 56479, 259232, 55799, 773, 777, 3736, 3738, 3739, 131096, 8912, 54207, 8913, 3763, 348980, 610, 3785, 3786, 10021, 3768, 9312, 56660	1821	111	16792	2.57532	0.00730517	0.00038582	0.00294602
GOTERM_CC_DIRECT	GO:0008021~synaptic vesicle	27	1.30814	2.1605e-06	5142, 8224, 9627, 284612, 9900, 9162, 51305, 1644, 5798, 6616, 9144, 22895, 4311, 22987, 2903, 6622, 114088, 9899, 2890, 6854, 6857, 273, 132204, 388662, 6571, 112755, 4504	1938	92	18224	2.75973	0.00115952	7.25092e-05	0.00314238
GOTERM_CC_DIRECT	GO:0005581~collagen trimer	27	1.30814	2.1605e-06	1292, 1290, 81035, 1294, 84570, 114904, 165257, 1310, 84034, 114898, 114897, 169044, 1289, 7373, 10882, 1306, 1280, 340267, 1298, 1285, 1286, 8685, 1302, 81578, 1277, 91522, 1278	1938	92	18224	2.75973	0.00115952	7.25092e-05	0.00314238
GOTERM_BP_DIRECT	GO:0007626~locomotory behavior	26	1.25969	1.68493e-06	4857, 64072, 2916, 111, 2911, 4988, 4986, 5309, 1826, 6616, 1621, 7080, 1137, 10882, 390259, 460, 4887, 6531, 4009, 6571, 1813, 1141, 1814, 347730, 1143, 55079	1821	84	16792	2.85421	0.00789792	0.000396385	0.00318601
KEGG_PATHWAY	hsa04974:Protein digestion and absorption	26	1.25969	3.26308e-06	1292, 1290, 2006, 1294, 6519, 482, 169044, 1289, 7373, 6564, 4311, 1306, 1280, 1282, 1284, 1285, 1298, 6547, 1286, 5646, 1302, 81578, 1277, 10008, 1278, 6550	743	88	6910	2.74777	0.000831741	6.93382e-05	0.00425218
GOTERM_CC_DIRECT	GO:0031012~extracellular matrix	59	2.85853	2.96595e-06	1292, 1290, 284217, 1294, 1295, 6423, 6422, 1311, 7060, 2192, 84034, 8360, 8362, 2199, 8361, 8363, 1289, 8368, 2202, 2201, 7837, 1280, 1282, 6649, 1284, 80070, 5549, 165, 3490, 7980, 3913, 2255, 8294, 1277, 1278, 3912, 81794, 22795, 1690, 176, 81792, 7472, 3908, 7041, 10085, 90187, 7373, 1462, 4325, 4326, 4323, 4016, 1306, 655, 350, 7431, 4811, 81578, 4060	1938	296	18224	1.87435	0.00159145	9.3685e-05	0.00431386
GOTERM_BP_DIRECT	GO:0045944~positive regulation of transcription from RNA polymerase II promoter	153	7.41279	2.58793e-06	4208, 7291, 4041, 219409, 6423, 7490, 9247, 2295, 4825, 8320, 2297, 4821, 51176, 2294, 6496, 5443, 1482, 7545, 8600, 2019, 3204, 6299, 222546, 9355, 1901, 2299, 283149, 26257, 408, 3549, 6608, 63928, 3400, 401, 1813, 2020, 4223, 1814, 5453, 5452, 256297, 5455, 253738, 64321, 10320, 84911, 7101, 2625, 3214, 2626, 2313, 57057, 79977, 25803, 56033, 56751, 6474, 4807, 1999, 140628, 114548, 3131, 3227…	1821	981	16792	1.43819	0.012105	0.000579776	0.00489345
INTERPRO	IPR006201:Neurotransmitter-gated ion-channel	18	0.872093	3.07758e-06	2562, 1137, 2561, 2741, 2743, 8001, 3359, 2563, 2558, 1141, 8973, 2565, 1143, 2557, 2566, 2567, 2554, 2555	1922	48	18559	3.62103	0.00602614	0.000251817	0.00527999
INTERPRO	IPR006202:Neurotransmitter-gated ion-channel ligand-binding	18	0.872093	3.07758e-06	2562, 1137, 2561, 2741, 2743, 8001, 3359, 2563, 2558, 1141, 8973, 2565, 1143, 2557, 2566, 2567, 2554, 2555	1922	48	18559	3.62103	0.00602614	0.000251817	0.00527999
INTERPRO	IPR006029:Neurotransmitter-gated ion-channel transmembrane domain	18	0.872093	3.07758e-06	2562, 1137, 2561, 2741, 2743, 8001, 3359, 2563, 2558, 1141, 8973, 2565, 1143, 2557, 2566, 2567, 2554, 2555	1922	48	18559	3.62103	0.00602614	0.000251817	0.00527999
UP_KEYWORDS	Transcription	302	14.6318	3.8944e-06	4208, 170959, 147686, 10481, 7490, 147948, 8320, 147949, 51176, 84671, 6496, 85460, 167826, 6493, 6096, 222546, 3090, 63934, 165, 284390, 284391, 148268, 408, 148266, 440515, 163115, 54796, 84684, 401, 4223, 58491, 253738, 10320, 8863, 7730, 728116, 23532, 126374, 2313, 388561, 81856, 56751, 57616, 388558, 57615, 1999, 389136, 91120, 90649, 442319, 2303, 113835, 2304, 140883, 10215, 2100, 59335, …	2038	2398	20581	1.2718	0.00187923	4.47846e-05	0.00558067
INTERPRO	IPR018097:EGF-like calcium-binding, conserved site	28	1.35659	3.31259e-06	55118, 22795, 176, 1311, 7060, 2192, 10085, 2199, 4038, 1462, 2202, 6585, 2201, 2155, 6586, 2159, 30008, 9353, 1463, 220001, 4745, 57124, 4811, 79987, 7059, 79633, 7056, 64420	1922	102	18559	2.65069	0.00648483	0.000260204	0.00568318
KEGG_PATHWAY	hsa04514:Cell adhesion molecules (CAMs)	35	1.69574	4.38535e-06	83700, 1272, 8516, 22871, 4685, 4684, 22854, 9071, 3680, 9073, 4897, 9074, 947, 5010, 3676, 84628, 1364, 5797, 1462, 6900, 9378, 958, 3118, 79679, 57689, 64101, 94030, 9080, 7412, 8174, 6383, 26047, 4359, 58494, 1000	743	142	6910	2.29229	0.00111764	8.60168e-05	0.00571458
GOTERM_CC_DIRECT	GO:0005604~basement membrane	24	1.16279	4.73584e-06	1280, 64094, 340267, 1282, 5764, 30008, 341640, 284217, 1285, 1294, 22795, 176, 375567, 10319, 6678, 3908, 7060, 2192, 3913, 4811, 1289, 151887, 3912, 4016	1938	79	18224	2.85676	0.00253992	0.000141276	0.00688802
GOTERM_BP_DIRECT	GO:0006813~potassium ion transport	25	1.21124	3.74549e-06	50801, 3741, 3746, 3736, 3738, 3781, 3739, 6833, 3760, 3788, 3763, 3777, 3778, 348980, 482, 3785, 3786, 3768, 3755, 3787, 51305, 123041, 27012, 3759, 9312	1821	82	16792	2.81137	0.0174719	0.000800875	0.00708217
KEGG_PATHWAY	hsa04724:Glutamatergic synapse	30	1.45349	6.26923e-06	114, 2912, 23236, 2913, 5579, 2916, 2917, 111, 10991, 59345, 2911, 3760, 2786, 2897, 2791, 2899, 2893, 108, 107, 283748, 773, 2903, 2904, 2776, 2891, 2890, 196883, 57084, 116443, 85358	743	114	6910	2.4474	0.00159738	0.000114183	0.00816939
GOTERM_CC_DIRECT	GO:0000788~nuclear nucleosome	17	0.823643	5.68205e-06	3662, 8968, 8339, 3018, 8340, 92815, 8350, 440689, 8355, 8346, 8354, 8345, 8352, 8342, 8970, 8357, 8344	1938	44	18224	3.63317	0.00304662	0.00016058	0.00826417
INTERPRO	IPR000175:Sodium:neurotransmitter symporter	11	0.532946	5.28623e-06	6540, 388662, 9152, 6531, 6530, 6534, 54716, 55117, 6529, 6538, 6539	1922	19	18559	5.59037	0.0103285	0.000399235	0.00906906
INTERPRO	IPR006028:Gamma-aminobutyric acid A receptor	12	0.581395	5.88753e-06	2562, 8001, 2561, 2563, 2558, 2741, 2565, 2566, 2557, 2554, 2567, 2555	1922	23	18559	5.03796	0.0114965	0.000428173	0.0101006
GOTERM_BP_DIRECT	GO:0007215~glutamate receptor signaling pathway	10	0.484496	5.50787e-06	2897, 2903, 2899, 6751, 2904, 23236, 2893, 2895, 3745, 2776	1821	15	16792	6.14754	0.0255871	0.00112633	0.0104144
UP_SEQ_FEATURE	zinc finger region:C2H2-type 4	94	4.55426	6.18709e-06	374899, 84107, 170959, 55786, 147686, 388507, 90338, 285349, 84436, 163051, 27164, 124961, 6591, 90589, 7490, 374900, 255877, 346171, 147948, 642280, 57336, 147949, 84671, 400713, 55713, 57573, 26974, 132625, 7545, 79788, 7710, 91975, 63978, 6299, 7644, 148198, 3090, 256051, 2672, 91392, 63934, 390927, 284307, 284390, 284391, 9745, 148268, 440515, 148266, 147660, 54796, 7691, 147741, 84684, 7639,…	2015	588	20063	1.59174	0.0264887	0.00111795	0.011598
UP_SEQ_FEATURE	zinc finger region:C2H2-type 3	100	4.84496	6.1875e-06	170959, 90338, 147686, 284312, 285349, 163051, 7490, 374900, 147948, 147949, 84671, 57573, 85460, 26974, 7545, 79788, 91975, 6299, 3090, 63934, 284307, 284390, 284391, 9745, 148268, 440515, 148266, 163115, 54796, 147741, 7691, 84684, 58491, 7694, 10320, 84911, 7730, 7799, 374928, 129025, 81856, 388561, 93166, 388558, 57615, 342926, 91120, 400720, 442319, 113835, 140883, 59335, 56978, 388566, 7977…	2015	636	20063	1.56554	0.0264904	0.00107333	0.0115987
INTERPRO	IPR015880:Zinc finger, C2H2-like	118	5.71705	7.45094e-06	170959, 147686, 90338, 22873, 284312, 285349, 163051, 7490, 374900, 147948, 147949, 84671, 57573, 26974, 85460, 7545, 79788, 91975, 6299, 3090, 63934, 284307, 284390, 100129842, 284391, 9745, 148268, 440515, 148266, 54796, 163115, 7691, 147741, 84684, 58491, 7694, 151126, 10320, 84911, 7730, 728116, 7799, 374928, 129025, 81856, 388561, 93166, 57616, 57615, 388558, 342926, 91120, 400720, 90649, 44…	1922	762	18559	1.4953	0.0145272	0.000522496	0.0127826
INTERPRO	IPR003131:Potassium channel tetramerisation-type BTB domain	18	0.872093	7.91458e-06	3743, 3741, 3747, 3746, 3745, 3736, 65987, 3738, 3739, 3748, 386617, 3788, 146212, 3751, 3755, 3787, 27012, 9312	1922	51	18559	3.40803	0.0154241	0.000535867	0.013578
KEGG_PATHWAY	hsa04726:Serotonergic synapse	29	1.40504	1.07466e-05	2562, 2561, 23236, 5579, 111, 3360, 59345, 3781, 3361, 3362, 3760, 3363, 2786, 2791, 3751, 3359, 1644, 247, 246, 283748, 773, 5743, 5742, 2776, 3351, 3763, 3354, 3350, 6571	743	111	6910	2.42976	0.00273664	0.000182676	0.0140034
GOTERM_BP_DIRECT	GO:0007275~multicellular organism development	90	4.36047	8.41945e-06	22873, 683, 943, 1045, 6423, 8577, 9247, 6422, 374900, 11197, 56776, 80310, 2248, 26298, 3198, 3195, 3234, 4920, 3239, 5075, 7484, 7483, 3205, 5079, 30009, 3090, 57593, 57216, 8115, 1381, 283417, 27122, 1908, 27123, 9745, 3549, 23452, 353189, 3142, 2020, 117581, 4223, 5317, 253738, 23316, 9435, 3218, 7471, 2070, 3604, 8092, 1748, 7472, 2312, 5080, 25803, 83983, 10085, 8811, 8793, 57616, 27287, 59…	1821	521	16792	1.59293	0.0388474	0.00164956	0.0159193
GOTERM_CC_DIRECT	GO:0000786~nucleosome	26	1.25969	1.09664e-05	8969, 8968, 8339, 3018, 3009, 3007, 8340, 8360, 3012, 8350, 8362, 653604, 8361, 8355, 8294, 8346, 8354, 8363, 8345, 8352, 8368, 8342, 8970, 8357, 8331, 8344	1938	94	18224	2.60097	0.00587167	0.000294406	0.0159493
UP_KEYWORDS	Symport	28	1.35659	1.14521e-05	10991, 54716, 6534, 55117, 6538, 6539, 162515, 6540, 201780, 57468, 284111, 10568, 6564, 6561, 9121, 6568, 60482, 387700, 160728, 6529, 388662, 57084, 9152, 6531, 6530, 123041, 6555, 9963	2038	113	20581	2.50231	0.00551614	0.000128629	0.0164101
GOTERM_BP_DIRECT	GO:0006821~chloride transport	16	0.775194	9.08905e-06	57348, 65266, 10316, 2741, 10861, 8001, 5349, 2558, 2557, 2566, 116369, 2567, 2554, 50636, 2555, 203859	1821	40	16792	3.68852	0.0418714	0.00170947	0.0171852
GOTERM_BP_DIRECT	GO:0007194~negative regulation of adenylate cyclase activity	12	0.581395	9.20549e-06	1910, 2912, 4988, 2913, 8811, 2587, 2917, 1813, 1814, 1815, 53836, 9568	1821	23	16792	4.81112	0.0423963	0.00166481	0.0174054
GOTERM_BP_DIRECT	GO:0051966~regulation of synaptic transmission, glutamatergic	12	0.581395	9.20549e-06	4208, 2897, 2912, 2913, 9162, 120892, 2916, 2917, 1268, 2911, 23025, 6857	1821	23	16792	4.81112	0.0423963	0.00166481	0.0174054
UP_SEQ_FEATURE	domain:EGF-like 3; calcium-binding	15	0.726744	9.50476e-06	30008, 22795, 9353, 220001, 1311, 7060, 2192, 4811, 2199, 79987, 7059, 2202, 79633, 7056, 64420	2015	38	20063	3.93033	0.0404025	0.00158495	0.0178166
UP_KEYWORDS	Hydroxylation	25	1.21124	1.27145e-05	1292, 221120, 1290, 2006, 1294, 1295, 84570, 1310, 1289, 7373, 8858, 2155, 1307, 2159, 1280, 1306, 1282, 1284, 1298, 1285, 1286, 1302, 1277, 1278, 7056	2038	95	20581	2.65753	0.00612233	0.000139562	0.0182188
INTERPRO	IPR001881:EGF-like calcium-binding	31	1.50194	1.18179e-05	55118, 22795, 25891, 176, 1311, 7060, 2192, 10085, 2199, 4038, 1462, 2202, 8858, 6585, 2201, 2155, 6586, 2159, 30008, 9353, 1463, 220001, 4745, 57124, 8788, 4811, 79987, 7059, 79633, 7056, 64420	1922	127	18559	2.357	0.0229431	0.000773382	0.0202737
GOTERM_MF_DIRECT	GO:0001228~transcriptional activator activity, RNA polymerase II transcription regulatory region sequence-specific binding	26	1.25969	1.25474e-05	1761, 2625, 60529, 8092, 2626, 5459, 2295, 79977, 56751, 51176, 56033, 2294, 2104, 4807, 3234, 3239, 1482, 140628, 4654, 9935, 222546, 57593, 93649, 6910, 55079, 64321	1789	95	16881	2.58248	0.0161547	0.0014795	0.0204811
GOTERM_BP_DIRECT	GO:0007409~axonogenesis	27	1.30814	1.09264e-05	57633, 22854, 7476, 1496, 4897, 5457, 5803, 9024, 107, 84628, 885, 57453, 145581, 64218, 6900, 645191, 22865, 6277, 5549, 4744, 26050, 26257, 114798, 4060, 51761, 1813, 1630	1821	98	16792	2.54056	0.0501204	0.00190263	0.0206589
UP_SEQ_FEATURE	domain:EGF-like 4	19	0.920543	1.14179e-05	84465, 4041, 22795, 9353, 5649, 1311, 4745, 84466, 11197, 7060, 8788, 4811, 7059, 91179, 375033, 79633, 6585, 7056, 6586	2015	59	20063	3.20643	0.0483354	0.00183323	0.0214024
GOTERM_MF_DIRECT	GO:0005230~extracellular ligand-gated ion channel activity	14	0.678295	1.50547e-05	2562, 1137, 2561, 8001, 3359, 2558, 2563, 2565, 2557, 2566, 1143, 2567, 2554, 2555	1789	33	16881	4.00315	0.0193515	0.00162711	0.0245734
GOTERM_BP_DIRECT	GO:0035115~embryonic forelimb morphogenesis	14	0.678295	1.30006e-05	7291, 8854, 2019, 7483, 3205, 7476, 60529, 7473, 340419, 6474, 3235, 130497, 257, 6910	1821	32	16792	4.03432	0.0593472	0.00218266	0.0245802
GOTERM_BP_DIRECT	GO:0021527~spinal cord association neuron differentiation	9	0.436047	1.4618e-05	64211, 89780, 429, 7471, 219409, 170825, 3975, 151449, 5081	1821	13	16792	6.38398	0.0664801	0.00236936	0.0276379
UP_KEYWORDS	Chloride channel	17	0.823643	1.97291e-05	2562, 2561, 57348, 1080, 2741, 2743, 8001, 5349, 57101, 2563, 2558, 2565, 2557, 2566, 2554, 2567, 2555	2038	51	20581	3.36621	0.00948397	0.000211738	0.0282688
UP_SEQ_FEATURE	sequence variant	1336	64.7287	1.60986e-05	339, 8416, 25797, 945, 943, 170690, 79802, 170692, 6870, 947, 147948, 6869, 147949, 1825, 1826, 7350, 6496, 744, 256764, 85460, 374470, 10718, 6493, 90627, 222546, 6091, 55228, 5360, 3294, 63934, 3487, 93010, 3490, 8728, 7345, 63928, 85478, 1812, 84281, 1813, 1814, 2946, 1815, 1816, 316, 163782, 146177, 8038, 922, 10083, 115350, 2977, 149428, 115352, 85449, 5349, 10082, 722, 168002, 79623, 91120,…	2015	12443	20063	1.06906	0.0674684	0.00249161	0.0301748
GOTERM_BP_DIRECT	GO:0021549~cerebellum development	15	0.726744	1.60108e-05	6752, 1272, 2019, 5764, 6751, 3746, 2637, 6331, 8941, 93986, 3975, 23017, 4760, 4009, 256297	1821	37	16792	3.73837	0.0725789	0.00250843	0.0302708
KEGG_PATHWAY	hsa05322:Systemic lupus erythematosus	32	1.55039	2.40786e-05	8969, 8968, 8339, 8340, 8360, 92815, 3012, 8362, 8361, 8346, 8345, 8363, 8368, 8342, 8970, 8344, 958, 2903, 2904, 3118, 3018, 440689, 8350, 653604, 8294, 8355, 8354, 8352, 88, 8331, 8357, 89	743	134	6910	2.22093	0.0061213	0.000383683	0.0313733
INTERPRO	IPR000152:EGF-type aspartate/asparagine hydroxylation site	27	1.30814	1.83268e-05	22795, 176, 2192, 10085, 2199, 4038, 1462, 2202, 6585, 2201, 8858, 2155, 6586, 2159, 9378, 30008, 9353, 1463, 220001, 4745, 57124, 4811, 8788, 79987, 79633, 7056, 64420	1922	105	18559	2.48299	0.0353541	0.00116043	0.0314382
INTERPRO	IPR000047:Helix-turn-helix motif	17	0.823643	1.95695e-05	3218, 2018, 440097, 1745, 1750, 23440, 1749, 1045, 1748, 4825, 84504, 11023, 56033, 120237, 10660, 6474, 3142	1922	49	18559	3.35007	0.0377055	0.00120037	0.0335695
INTERPRO	IPR013164:Cadherin, N-terminal	20	0.968992	2.01653e-05	56099, 57575, 29930, 56110, 56121, 56101, 56100, 56103, 8641, 56102, 56147, 56113, 56104, 56134, 56135, 56145, 56106, 56111, 5100, 56108	1922	65	18559	2.9711	0.038831	0.00119943	0.0345915
GOTERM_BP_DIRECT	GO:0042472~inner ear morphogenesis	18	0.872093	1.94846e-05	1280, 89780, 7471, 8516, 2625, 9935, 1750, 2637, 1749, 5459, 2299, 5396, 4762, 3167, 51761, 4920, 340784, 7545	1821	52	16792	3.19199	0.087617	0.00295355	0.0368373
GOTERM_BP_DIRECT	GO:0007186~G-protein coupled receptor signaling pathway	138	6.68605	1.95705e-05	5737, 5732, 5731, 125958, 387509, 2740, 6423, 6422, 80243, 152, 6352, 391196, 151, 79339, 6356, 127062, 6355, 6354, 390058, 4923, 2850, 4829, 127069, 5159, 343173, 5746, 219952, 219493, 7409, 1901, 4889, 8938, 391191, 391192, 6362, 3354, 390063, 6608, 3350, 54329, 254879, 1814, 401190, 283093, 6750, 9628, 124274, 2767, 1128, 1129, 256144, 2786, 390077, 2835, 2791, 6374, 26735, 219432, 6000, 2830,…	1821	899	16792	1.41551	0.0879859	0.00287398	0.0369998
UP_SEQ_FEATURE	domain:Helix-loop-helix motif	28	1.35659	2.0754e-05	128408, 7291, 116448, 9242, 27319, 4762, 4760, 430, 4807, 167826, 6493, 6925, 4654, 344018, 390992, 9421, 63973, 26508, 10215, 266743, 222894, 6939, 429, 3400, 117581, 9464, 256297, 391723	2015	115	20063	2.42427	0.0861167	0.00310044	0.0388992
UP_SEQ_FEATURE	zinc finger region:C2H2-type 5	87	4.21512	2.11603e-05	374899, 84107, 170959, 55786, 147686, 388507, 90338, 7594, 285349, 84436, 163051, 27164, 124961, 90589, 374900, 255877, 346171, 147948, 57336, 147949, 84671, 400713, 55713, 57573, 26974, 7545, 79788, 7710, 91975, 63978, 6299, 7644, 148198, 3090, 256051, 2672, 91392, 390927, 284307, 284390, 284391, 9745, 148268, 440515, 148266, 147660, 7691, 147741, 84684, 7639, 3642, 285676, 58491, 7694, 84911, 1…	2015	550	20063	1.57499	0.0877265	0.00305583	0.0396606
UP_SEQ_FEATURE	domain:Ig-like C2-type 1	41	1.98643	2.12023e-05	10859, 1272, 4685, 4684, 4045, 27255, 89858, 115350, 5676, 115352, 253559, 1826, 10752, 57453, 6900, 79168, 5159, 91653, 7837, 27036, 54549, 53942, 6091, 50863, 4868, 2321, 83417, 3815, 2324, 55243, 9543, 5669, 11024, 7412, 64221, 11027, 4978, 11026, 1630, 8808, 4916	2015	202	20063	2.02094	0.0878929	0.00296327	0.0397394
GOTERM_MF_DIRECT	GO:0046982~protein heterodimerization activity	79	3.82752	2.60038e-05	4208, 5950, 83700, 7291, 8969, 1761, 8968, 111, 6519, 60529, 119, 4246, 152, 6927, 153, 3777, 8360, 3012, 92815, 8362, 8361, 4760, 8363, 8368, 4923, 8970, 1482, 6493, 56341, 4654, 6925, 3651, 2572, 266743, 4747, 93986, 123264, 440689, 8350, 8355, 8294, 8354, 1813, 5596, 1141, 8352, 1143, 58494, 8357, 9312, 64321, 8339, 3745, 9096, 8092, 6708, 8340, 202559, 108, 341359, 51305, 8346, 8345, 8342, 83…	1789	465	16881	1.6031	0.0331901	0.00259304	0.0424417
INTERPRO	IPR013320:Concanavalin A-like lectin/glucanase, subgroup	46	2.22868	2.48669e-05	6261, 79187, 92369, 284217, 256691, 60676, 25893, 6262, 1311, 6263, 1310, 3908, 7060, 3965, 3964, 169044, 7373, 1289, 5797, 6585, 89870, 6586, 9378, 1307, 1306, 80352, 1464, 114088, 64084, 9353, 56891, 440730, 4884, 129684, 4745, 4885, 1302, 51127, 81578, 202333, 79987, 7059, 26047, 238, 79633, 11122	1922	232	18559	1.91457	0.0476658	0.00143542	0.042655
GOTERM_BP_DIRECT	GO:0019933~cAMP-mediated signaling	15	0.726744	2.28341e-05	116, 117, 114, 9699, 2044, 5144, 108, 107, 111, 5139, 2740, 3361, 196883, 4883, 27445	1821	38	16792	3.63999	0.101886	0.00325102	0.0431685
UP_SEQ_FEATURE	domain:Ig-like C2-type 2	41	1.98643	2.38883e-05	10859, 1272, 4685, 4684, 4045, 27255, 89858, 115350, 5676, 115352, 253559, 1826, 10752, 57453, 6900, 79168, 5159, 91653, 7837, 27036, 54549, 53942, 6091, 50863, 4868, 2321, 83417, 3815, 2324, 55243, 9543, 5669, 11024, 7412, 64221, 11027, 4978, 11026, 1630, 8808, 4916	2015	203	20063	2.01098	0.0984617	0.00323391	0.0447727
INTERPRO	IPR007087:Zinc finger, C2H2	120	5.81395	2.61737e-05	170959, 147686, 90338, 22873, 284312, 285349, 163051, 7490, 374900, 147948, 147949, 84671, 57573, 26974, 85460, 7545, 79788, 91975, 6299, 3090, 63934, 284307, 284390, 100129842, 284391, 9745, 148268, 440515, 148266, 54796, 163115, 7691, 147741, 84684, 58491, 7694, 151126, 10320, 84911, 7730, 728116, 7799, 374928, 129025, 81856, 388561, 93166, 57616, 57615, 388558, 342926, 91120, 400720, 90649, 44…	1922	799	18559	1.45023	0.0501069	0.00146766	0.044896
GOTERM_BP_DIRECT	GO:0007417~central nervous system development	30	1.45349	2.44597e-05	404037, 30012, 176, 27255, 4897, 145864, 5080, 9201, 2897, 64377, 5803, 4807, 6457, 1462, 2557, 57453, 6900, 1280, 3651, 6456, 1463, 29114, 4118, 4884, 5649, 8745, 54221, 7368, 391723, 5455	1821	120	16792	2.30533	0.108731	0.00337983	0.0462411
INTERPRO	IPR019594:Glutamate receptor, L-glutamate/glycine-binding	10	0.484496	2.72503e-05	2897, 2903, 2899, 2904, 2893, 2894, 2895, 2891, 2890, 116443	1922	18	18559	5.36449	0.0521133	0.00148557	0.0467423
INTERPRO	IPR001320:Ionotropic glutamate receptor	10	0.484496	2.72503e-05	2897, 2903, 2899, 2904, 2893, 2894, 2895, 2891, 2890, 116443	1922	18	18559	5.36449	0.0521133	0.00148557	0.0467423
INTERPRO	IPR001508:NMDA receptor	10	0.484496	2.72503e-05	2897, 2903, 2899, 2904, 2893, 2894, 2895, 2891, 2890, 116443	1922	18	18559	5.36449	0.0521133	0.00148557	0.0467423
INTERPRO	IPR013087:Zinc finger C2H2-type/integrase DNA-binding domain	109	5.28101	2.83372e-05	170959, 147686, 90338, 284312, 285349, 163051, 7490, 374900, 147948, 147949, 84671, 57573, 26974, 7545, 79788, 91975, 6299, 3090, 63934, 284307, 284390, 100129842, 284391, 9745, 148268, 440515, 148266, 163115, 147741, 7691, 84684, 58491, 7694, 10320, 84911, 7730, 728116, 7799, 374928, 129025, 81856, 388561, 93166, 388558, 57615, 342926, 91120, 400720, 90649, 442319, 113835, 59335, 388566, 79776, …	1922	712	18559	1.47825	0.0541346	0.00150306	0.0486063
GOTERM_CC_DIRECT	GO:1902711~GABA-A receptor complex	10	0.484496	3.376e-05	2562, 2561, 2563, 2558, 2565, 2566, 2557, 2554, 2567, 2555	1938	18	18224	5.22417	0.0179661	0.000862934	0.0490924
GOTERM_CC_DIRECT	GO:0032809~neuronal cell body membrane	10	0.484496	3.376e-05	90249, 3751, 3747, 3746, 3745, 3208, 2558, 10008, 6870, 9312	1938	18	18224	5.22417	0.0179661	0.000862934	0.0490924
GOTERM_CC_DIRECT	GO:0043197~dendritic spine	26	1.25969	3.45587e-05	5142, 2913, 22871, 26052, 6547, 3781, 2890, 124925, 64101, 3908, 408, 3751, 9743, 9162, 1500, 5800, 2895, 7074, 10642, 1813, 3759, 4923, 4504, 4131, 88, 85358	1938	100	18224	2.44491	0.0183872	0.000843205	0.0502535
GOTERM_MF_DIRECT	GO:0005234~extracellular-glutamate-gated ion channel activity	10	0.484496	3.27871e-05	2897, 2903, 2899, 2904, 2893, 2894, 2895, 2891, 2890, 116443	1789	18	16881	5.24222	0.0416655	0.00303527	0.0535101
GOTERM_MF_DIRECT	GO:0005328~neurotransmitter:sodium symporter activity	10	0.484496	3.27871e-05	6540, 388662, 9152, 6530, 6534, 54716, 55117, 6529, 6538, 6539	1789	18	16881	5.24222	0.0416655	0.00303527	0.0535101
GOTERM_MF_DIRECT	GO:0071837~HMG box domain binding	10	0.484496	3.27871e-05	4208, 5077, 5396, 2625, 1749, 60529, 10215, 5080, 8433, 5455	1789	18	16881	5.24222	0.0416655	0.00303527	0.0535101
GOTERM_MF_DIRECT	GO:0008066~glutamate receptor activity	8	0.387597	3.31756e-05	2912, 2899, 2913, 2895, 2916, 2917, 2890, 2911	1789	11	16881	6.86254	0.0421486	0.00286673	0.054144
GOTERM_BP_DIRECT	GO:0000122~negative regulation of transcription from RNA polymerase II promoter	114	5.52326	2.91569e-05	4208, 170959, 7291, 9242, 3009, 7490, 3007, 4825, 8320, 51176, 2294, 1482, 167826, 6493, 2019, 3204, 6299, 3090, 165, 222894, 9745, 6608, 134701, 3400, 1814, 64324, 23316, 64321, 10320, 84911, 8863, 1910, 7730, 7101, 2625, 3214, 78986, 129025, 57057, 25803, 57616, 6474, 2444, 9421, 2303, 2304, 140883, 10215, 2100, 5569, 11023, 429, 3429, 55079, 2056, 1761, 27022, 1045, 6591, 255877, 346171, 6927,…	1821	720	16792	1.46004	0.128217	0.00391274	0.0551189
GOTERM_BP_DIRECT	GO:0030574~collagen catabolic process	20	0.968992	3.01412e-05	1292, 1280, 1306, 1290, 1282, 1284, 1285, 1294, 1286, 1295, 84570, 1302, 1310, 140766, 9509, 1277, 1289, 1278, 4325, 4323	1821	64	16792	2.88166	0.132246	0.00393243	0.0569792
UP_KEYWORDS	Signal-anchor	73	3.53682	4.15046e-05	89792, 11227, 5918, 442117, 6519, 9245, 27065, 56244, 84570, 84000, 55808, 51046, 8128, 10690, 57134, 83483, 482, 338596, 29953, 7903, 1621, 4311, 8600, 83849, 9956, 9394, 9955, 256435, 337876, 57628, 3294, 81849, 8685, 972, 93010, 137868, 64409, 10003, 79690, 135152, 9486, 91522, 4166, 29906, 8291, 9435, 286133, 115650, 360203, 125704, 64711, 81035, 114805, 27087, 9027, 9718, 64377, 1804, 9951, …	2038	455	20581	1.62022	0.0198475	0.000435713	0.0594612
GOTERM_BP_DIRECT	GO:0030199~collagen fibril organization	15	0.726744	3.20874e-05	1280, 1290, 2303, 176, 26585, 6423, 1302, 140766, 4060, 9509, 1277, 1289, 7373, 1278, 7046	1821	39	16792	3.54666	0.140157	0.00407292	0.0606572
UP_SEQ_FEATURE	domain:TSP N-terminal	11	0.532946	3.39952e-05	7060, 1307, 1306, 81578, 169044, 7059, 7373, 1289, 1302, 4745, 1310	2015	23	20063	4.76196	0.137144	0.00445996	0.0637099
GOTERM_MF_DIRECT	GO:0017147~Wnt-protein binding	13	0.629845	3.94771e-05	11211, 4041, 2487, 6423, 6422, 11197, 6608, 147495, 5800, 2535, 4920, 6425, 6424	1789	31	16881	3.95703	0.0499515	0.00319752	0.0644252
INTERPRO	IPR007125:Histone core	20	0.968992	4.05068e-05	8969, 8968, 8339, 3018, 8340, 440689, 8350, 92815, 3012, 653604, 8355, 8346, 8354, 8345, 8352, 8342, 8970, 8331, 8357, 8344	1922	68	18559	2.84003	0.0764746	0.00209141	0.0694737
UP_SEQ_FEATURE	zinc finger region:C2H2-type 2	94	4.55426	3.70896e-05	170959, 55786, 147686, 388507, 90338, 284312, 285349, 84436, 163051, 27164, 124961, 6591, 90589, 7490, 374900, 255877, 346171, 147948, 642280, 57336, 147949, 84671, 130497, 400713, 55713, 57573, 85460, 132625, 79788, 91975, 63978, 6299, 7644, 148198, 3090, 2672, 91392, 63934, 390927, 284307, 9745, 148268, 440515, 148266, 54796, 163115, 7691, 147741, 84684, 7639, 3642, 285676, 58491, 23414, 7694, …	2015	615	20063	1.52186	0.148652	0.00472219	0.0695071
UP_SEQ_FEATURE	zinc finger region:C2H2-type 9	65	3.14922	3.75723e-05	374899, 170959, 55786, 90338, 388507, 147686, 7594, 285349, 84436, 163051, 27164, 124961, 90589, 374900, 147948, 57336, 147949, 84671, 400713, 55713, 57573, 26974, 79788, 7710, 91975, 6299, 7644, 148198, 256051, 91392, 63934, 284307, 284391, 9745, 148268, 148266, 147660, 147741, 7691, 7639, 285676, 58491, 7694, 84911, 11107, 9534, 55769, 374928, 7772, 388561, 284406, 388558, 57615, 342926, 91120,…	2015	385	20063	1.68102	0.150434	0.00464714	0.0704113
INTERPRO	IPR011598:Myc-type, basic helix-loop-helix (bHLH) domain	28	1.35659	4.18466e-05	128408, 7291, 116448, 9242, 27319, 4762, 4760, 430, 4807, 167826, 6493, 6925, 4654, 344018, 390992, 9421, 63973, 26508, 10215, 266743, 222894, 6939, 429, 3400, 117581, 9464, 256297, 391723	1922	116	18559	2.33078	0.0789016	0.00210518	0.0717709
GOTERM_BP_DIRECT	GO:0006874~cellular calcium ion homeostasis	25	1.21124	3.85252e-05	958, 5579, 6547, 797, 344905, 284612, 6262, 9900, 6346, 9247, 2835, 6352, 6387, 1908, 287, 6356, 6355, 6354, 84239, 5314, 123041, 1813, 1814, 1815, 1816	1821	93	16792	2.47885	0.165817	0.00475976	0.0728227
GOTERM_BP_DIRECT	GO:1902476~chloride transmembrane transport	25	1.21124	3.85252e-05	2562, 57348, 2561, 2741, 2743, 63982, 5349, 2558, 57468, 2557, 50636, 2554, 2555, 8542, 1080, 5172, 10861, 8001, 57101, 2563, 2565, 2566, 116369, 2567, 203859	1821	93	16792	2.47885	0.165817	0.00475976	0.0728227
GOTERM_BP_DIRECT	GO:0006836~neurotransmitter transport	12	0.581395	3.8628e-05	6540, 388662, 57084, 9152, 6534, 54716, 55117, 2555, 6529, 10814, 6538, 6539	1821	26	16792	4.25599	0.166221	0.00465035	0.073017
GOTERM_CC_DIRECT	GO:0042734~presynaptic membrane	19	0.920543	5.2076e-05	9378, 2903, 2912, 2913, 3747, 2916, 3736, 2572, 2917, 9627, 3748, 386617, 94030, 6857, 9699, 5100, 6616, 26059, 23025	1938	62	18224	2.88172	0.0275781	0.00121515	0.0757174
GOTERM_BP_DIRECT	GO:0001764~neuron migration	27	1.30814	4.04681e-05	4208, 7291, 6656, 2625, 347733, 30012, 5080, 4897, 57057, 9201, 4825, 2676, 56751, 885, 5308, 10752, 6900, 7080, 5649, 460, 6387, 8941, 11023, 429, 1630, 5592, 4916	1821	105	16792	2.37119	0.17341	0.00474985	0.0764941
GOTERM_BP_DIRECT	GO:0007214~gamma-aminobutyric acid signaling pathway	11	0.532946	4.12821e-05	2561, 773, 2558, 3360, 2565, 2566, 2557, 2554, 2567, 9568, 2555	1821	22	16792	4.61065	0.176571	0.00472727	0.0780322
UP_SEQ_FEATURE	region of interest:Segment H5 (pore-forming)	12	0.581395	4.3125e-05	3788, 3751, 90134, 3757, 3785, 3755, 3786, 3745, 3787, 56479, 9312, 131096	2015	28	20063	4.26721	0.170659	0.00518439	0.0808133
UP_SEQ_FEATURE	zinc finger region:C2H2-type 10	59	2.85853	4.38013e-05	374899, 170959, 55786, 90338, 388507, 147686, 7594, 285349, 84436, 163051, 124961, 374900, 147948, 57336, 147949, 84671, 400713, 55713, 57573, 26974, 79788, 7710, 91975, 7644, 148198, 91392, 256051, 63934, 148268, 148266, 147660, 147741, 7691, 7639, 285676, 58491, 7694, 84911, 11107, 9534, 55769, 7772, 388561, 81856, 284406, 388558, 57615, 342926, 91120, 400720, 80095, 442319, 57711, 113835, 7761…	2015	341	20063	1.72273	0.173089	0.00512353	0.0820801
GOTERM_MF_DIRECT	GO:0004970~ionotropic glutamate receptor activity	9	0.436047	5.05917e-05	2897, 2903, 2899, 2893, 2894, 2895, 2891, 2890, 116443	1789	15	16881	5.6616	0.0635598	0.00385547	0.0825568
GOTERM_BP_DIRECT	GO:0007190~activation of adenylate cyclase activity	15	0.726744	4.44711e-05	116, 114, 111, 799, 2740, 796, 196883, 2774, 153, 3973, 7434, 108, 107, 1812, 1816	1821	40	16792	3.45799	0.188837	0.0049706	0.0840577
GOTERM_MF_DIRECT	GO:0004890~GABA-A receptor activity	10	0.484496	5.6441e-05	2562, 2561, 2563, 2558, 2565, 2566, 2557, 2554, 2567, 2555	1789	19	16881	4.96631	0.0706432	0.00406187	0.0920978
UP_KEYWORDS	Sodium	28	1.35659	6.64776e-05	10991, 55117, 6339, 482, 201780, 284111, 10568, 6561, 259232, 6568, 60482, 6547, 160728, 6331, 6529, 57084, 348980, 9152, 610, 6531, 6530, 10021, 55800, 123041, 6555, 285195, 6550, 9963	2038	124	20581	2.28033	0.0315997	0.000682952	0.0952226
INTERPRO	IPR001909:Krueppel-associated box	68	3.29457	5.7713e-05	374899, 170959, 55786, 90338, 388507, 147686, 7594, 84436, 163051, 90589, 374900, 346171, 147948, 57336, 147949, 730051, 84671, 400713, 55713, 57573, 26974, 7710, 91975, 7644, 148198, 256051, 63934, 390927, 284307, 284390, 100129842, 284391, 148268, 148266, 440515, 147660, 147741, 7691, 7639, 285676, 7694, 84911, 7730, 55762, 9534, 55769, 374928, 7772, 388561, 81856, 284406, 345462, 388558, 57615…	1922	402	18559	1.63337	0.107163	0.00282978	0.0989706
GOTERM_CC_DIRECT	GO:0032281~AMPA glutamate receptor complex	12	0.581395	7.31519e-05	2893, 126129, 729993, 729956, 2891, 2890, 375567, 388336, 59283, 149111, 10369, 51299	1938	28	18224	4.03008	0.0385224	0.0016355	0.106346
GOTERM_BP_DIRECT	GO:0042733~embryonic digit morphogenesis	18	0.872093	5.70543e-05	3227, 7291, 4041, 6299, 7476, 2776, 60529, 6423, 2737, 79977, 6909, 3549, 130497, 4920, 4038, 3239, 9464, 3238	1821	56	16792	2.96399	0.235479	0.00622485	0.10783
GOTERM_BP_DIRECT	GO:0032200~telomere organization	12	0.581395	5.88202e-05	8360, 8968, 8350, 8362, 8361, 8355, 8294, 8354, 8363, 8352, 8368, 8357	1821	27	16792	4.09836	0.241806	0.00627152	0.111166
GOTERM_BP_DIRECT	GO:0007507~heart development	39	1.88953	5.91665e-05	4208, 5950, 2625, 10266, 282996, 2767, 176, 7490, 6678, 9718, 2294, 130497, 6474, 55130, 7046, 140628, 1482, 83881, 2066, 6299, 5764, 9421, 341640, 6091, 2303, 2776, 2737, 6196, 80114, 8728, 55803, 2257, 8701, 50805, 9464, 6910, 11149, 165904, 4916	1821	183	16792	1.9652	0.243041	0.00616858	0.11182
GOTERM_BP_DIRECT	GO:0007269~neurotransmitter secretion	17	0.823643	6.01296e-05	9378, 8224, 60482, 2572, 7476, 8499, 6854, 8938, 1103, 6857, 8825, 140679, 9162, 6571, 6572, 6616, 23025	1821	51	16792	3.07377	0.246464	0.00613282	0.113639
GOTERM_MF_DIRECT	GO:0003828~alpha-N-acetylneuraminate alpha-2,8-sialyltransferase activity	6	0.290698	7.25768e-05	338596, 7903, 51046, 6489, 8128, 29906	1789	6	16881	9.436	0.0899067	0.00494605	0.118413
UP_SEQ_FEATURE	metal ion-binding site:Zinc; catalytic	29	1.40504	6.68195e-05	431705, 81794, 766, 339, 27350, 761, 762, 60676, 51200, 170690, 81792, 8038, 170692, 9718, 9509, 200315, 11096, 29953, 4325, 4326, 2028, 4323, 4311, 80070, 290, 140766, 8728, 171019, 64386	2015	129	20063	2.23836	0.251691	0.00760095	0.125189
GOTERM_BP_DIRECT	GO:0031290~retinal ganglion cell axon guidance	10	0.484496	6.77964e-05	3670, 2045, 9353, 5797, 2047, 5459, 4897, 5458, 64843, 6585	1821	19	16792	4.85332	0.273169	0.00676554	0.12812
INTERPRO	IPR001675:Glycosyl transferase, family 29	10	0.484496	7.76409e-05	256435, 338596, 81849, 7903, 55808, 51046, 6489, 8128, 84620, 29906	1922	20	18559	4.82804	0.141435	0.00371242	0.133123
INTERPRO	IPR003654:OAR domain	9	0.436047	7.78381e-05	5396, 5309, 6474, 23440, 5308, 60529, 8092, 5081, 51450	1922	16	18559	5.43155	0.141767	0.00363338	0.133461
GOTERM_MF_DIRECT	GO:0097110~scaffold protein binding	16	0.775194	8.20768e-05	3741, 22871, 5144, 111, 858, 6331, 3852, 3866, 3856, 8912, 7431, 8913, 3757, 2895, 4038, 85358	1789	48	16881	3.14533	0.101061	0.00531284	0.133903
KEGG_PATHWAY	hsa05146:Amoebiasis	26	1.25969	0.000104577	1290, 23236, 5579, 284217, 2767, 3908, 6317, 107, 1289, 1280, 1282, 1284, 1285, 1286, 2776, 10319, 1302, 2774, 3918, 5293, 3913, 1277, 3912, 1278, 88, 89	743	106	6910	2.28117	0.026316	0.0015675	0.136193
UP_SEQ_FEATURE	zinc finger region:C2H2-type 1; degenerate	28	1.35659	7.29499e-05	84911, 55786, 170959, 9534, 55769, 90589, 7772, 81856, 93166, 388561, 147948, 84671, 388558, 400713, 7710, 7644, 90649, 57711, 80095, 442319, 256051, 284390, 7761, 284391, 147660, 7691, 147741, 7639	2015	123	20063	2.26659	0.271335	0.00808359	0.136667
UP_SEQ_FEATURE	short sequence motif:Cell attachment site	23	1.11434	7.34129e-05	1292, 1307, 1290, 8516, 284217, 1285, 1294, 1286, 10319, 55243, 1311, 6320, 1310, 7060, 5676, 10085, 166012, 4811, 79987, 9509, 1277, 7373, 6900	2015	91	20063	2.51656	0.272797	0.00793213	0.137534
GOTERM_BP_DIRECT	GO:0007612~learning	18	0.872093	7.31719e-05	9378, 5764, 5743, 6547, 266743, 6529, 22986, 57338, 57468, 1812, 1141, 26047, 1814, 4923, 1816, 590, 6900, 85358	1821	57	16792	2.91199	0.291326	0.00714848	0.138271
PIR_SUPERFAMILY	PIRSF000666:tyrosine-protein kinase, ephrin receptor type	8	0.387597	0.000125113	284656, 2044, 2045, 2042, 2051, 285220, 2047, 2046	163	14	1692	5.93164	0.0156416	0.0156416	0.144793
INTERPRO	IPR018122:Transcription factor, fork head, conserved site	13	0.629845	9.08157e-05	2295, 668, 2297, 27023, 27022, 399823, 2294, 344167, 200350, 2303, 2304, 2290, 2299	1922	34	18559	3.69203	0.163367	0.00413955	0.155696
GOTERM_CC_DIRECT	GO:0005788~endoplasmic reticulum lumen	39	1.88953	0.000114729	1292, 1290, 7471, 493869, 1294, 1295, 7476, 84570, 7473, 1310, 340075, 80310, 169044, 7373, 1289, 11096, 8858, 2155, 2159, 1307, 1306, 1280, 89780, 340267, 1282, 1284, 5743, 1285, 1298, 1286, 2322, 1302, 5959, 81578, 2882, 1277, 1278, 91522, 590	1938	192	18224	1.91009	0.0597533	0.00246148	0.166743
SMART	SM00918:SM00918	10	0.484496	0.000125231	2897, 2903, 2899, 2904, 2893, 2894, 2895, 2891, 2890, 116443	1262	18	10057	4.42728	0.0455204	0.00663347	0.172689
SMART	SM00079:PBPe	10	0.484496	0.000125231	2897, 2903, 2899, 2904, 2893, 2894, 2895, 2891, 2890, 116443	1262	18	10057	4.42728	0.0455204	0.00663347	0.172689
INTERPRO	IPR002350:Kazal domain	16	0.775194	0.000106462	64094, 124857, 347252, 56884, 153218, 94031, 27151, 8577, 6678, 6691, 3490, 11167, 353189, 3426, 10468, 23671	1922	50	18559	3.08995	0.188688	0.00474105	0.182497
UP_SEQ_FEATURE	domain:KRAB	58	2.81008	9.75632e-05	374899, 170959, 90338, 147686, 7594, 84436, 163051, 374900, 346171, 147948, 57336, 147949, 84671, 400713, 55713, 57573, 26974, 7710, 91975, 7644, 148198, 256051, 63934, 390927, 284307, 284390, 284391, 148268, 148266, 440515, 7691, 7639, 285676, 7694, 84911, 7730, 55762, 9534, 374928, 7772, 388561, 81856, 284406, 388558, 57615, 342926, 91120, 400720, 90649, 57711, 80095, 442319, 113835, 7762, 7761…	2015	343	20063	1.68366	0.345149	0.0102724	0.182738
UP_SEQ_FEATURE	zinc finger region:C2H2-type 6	78	3.77907	9.98684e-05	374899, 170959, 55786, 90338, 388507, 147686, 7594, 285349, 84436, 163051, 27164, 124961, 90589, 374900, 346171, 147948, 57336, 147949, 84671, 400713, 55713, 57573, 26974, 79788, 7710, 91975, 63978, 6299, 7644, 148198, 256051, 91392, 2672, 63934, 284307, 284390, 284391, 9745, 148268, 440515, 148266, 147660, 7691, 147741, 7639, 285676, 58491, 7694, 84911, 10320, 7730, 55762, 11107, 9534, 55769, 77…	2015	501	20063	1.55016	0.351667	0.0102648	0.187052
GOTERM_BP_DIRECT	GO:0009954~proximal/distal pattern formation	11	0.532946	0.000102117	3227, 8854, 2019, 3205, 1745, 3235, 3236, 4038, 26585, 2737, 56603	1821	24	16792	4.22643	0.381581	0.00976	0.192919
GOTERM_MF_DIRECT	GO:0003705~transcription factor activity, RNA polymerase II distal enhancer sequence-specific binding	19	0.920543	0.000121603	245806, 3651, 2303, 10215, 83595, 6591, 3394, 5457, 2295, 6862, 51176, 2294, 9971, 1482, 140628, 389136, 7080, 4654, 64321	1789	66	16881	2.71642	0.146022	0.0074885	0.198327
GOTERM_BP_DIRECT	GO:0019226~transmission of nerve impulse	10	0.484496	0.000111429	83700, 773, 2917, 58524, 1812, 1901, 26047, 59283, 10369, 1816	1821	20	16792	4.61065	0.408097	0.0104334	0.210492
UP_KEYWORDS	Transport	244	11.8217	0.000148593	57348, 222553, 90134, 388931, 10991, 79901, 162515, 7350, 1080, 116519, 5360, 90527, 169166, 57210, 408, 123264, 63928, 56648, 51761, 3743, 3741, 3747, 3746, 3745, 3748, 55117, 51393, 5349, 201780, 64284, 5244, 5243, 3736, 348938, 55937, 9899, 3738, 63910, 254122, 3739, 9892, 144195, 610, 55532, 7225, 7223, 80704, 3934, 9071, 10580, 2897, 2899, 2893, 2894, 55503, 2895, 84179, 55799, 60482, 84440,…	2038	1978	20581	1.24574	0.0692606	0.00149422	0.212729
SMART	SM00409:IG	91	4.40891	0.00015685	10859, 83700, 57633, 100131439, 4045, 945, 10290, 145864, 4897, 56244, 342510, 89858, 5676, 84966, 1826, 4920, 4345, 2205, 84868, 145581, 10752, 5159, 7837, 27036, 124857, 347252, 53942, 6091, 50863, 7441, 83417, 2321, 3815, 146894, 2324, 9543, 55423, 7412, 3490, 8633, 64221, 4978, 55800, 4359, 58494, 1272, 342865, 4685, 4684, 3903, 22997, 404037, 56884, 10326, 27255, 176, 90249, 115350, 115352, …	1262	497	10057	1.45913	0.0566827	0.00726754	0.216246
GOTERM_BP_DIRECT	GO:0007165~signal transduction	166	8.04264	0.000129582	64094, 8416, 54518, 945, 943, 59345, 5026, 9863, 947, 160622, 287, 79339, 6356, 6355, 6354, 161253, 885, 4920, 390058, 2850, 5443, 6769, 5159, 57569, 90627, 5179, 3487, 1381, 6362, 9745, 1908, 408, 9743, 390063, 54329, 7200, 115677, 57153, 5142, 5140, 9982, 2625, 5144, 2767, 10326, 64926, 1128, 6678, 390077, 90249, 2791, 2977, 1501, 6374, 7424, 5137, 7046, 119694, 23098, 114548, 1261, 9378, 1306,…	1821	1161	16792	1.31846	0.456568	0.0118867	0.244744
UP_SEQ_FEATURE	zinc finger region:C2H2-type 13	39	1.88953	0.000131692	170959, 90338, 147686, 388507, 11107, 7594, 9534, 84436, 163051, 55769, 124961, 7772, 81856, 388561, 374900, 57336, 284406, 388558, 57615, 84671, 400713, 55713, 57573, 79788, 7644, 80095, 148198, 91392, 256051, 63934, 388566, 148266, 7691, 147741, 7639, 79776, 140612, 58491, 7694	2015	204	20063	1.90351	0.435294	0.0132016	0.246588
UP_KEYWORDS	Growth factor	28	1.35659	0.000176517	2919, 9535, 2253, 151449, 3625, 2250, 6320, 80310, 7060, 2069, 2248, 2249, 4803, 7424, 2202, 10718, 392255, 5764, 2657, 50810, 651, 655, 654, 2259, 6387, 2255, 2662, 2257	2038	131	20581	2.15848	0.0817312	0.00173859	0.252658
UP_KEYWORDS	Wnt signaling pathway	35	1.69574	0.000188728	4041, 7471, 8532, 7476, 6423, 7472, 6422, 7473, 11197, 7041, 1501, 147495, 1500, 51176, 26108, 4920, 343637, 4038, 11211, 89780, 85409, 7484, 7483, 51701, 2487, 3090, 51384, 340419, 27122, 27123, 2535, 57447, 6425, 6424, 64321	2038	181	20581	1.95277	0.0871321	0.00182162	0.270114
INTERPRO	IPR009072:Histone-fold	26	1.25969	0.000161964	8969, 8968, 8339, 3018, 8340, 8360, 440689, 3012, 92815, 8350, 8362, 653604, 8361, 8355, 8294, 8346, 8354, 8363, 8345, 8352, 8368, 8342, 8970, 8357, 8331, 8344	1922	112	18559	2.24159	0.272486	0.00704445	0.277513
UP_SEQ_FEATURE	zinc finger region:C2H2-type 8	68	3.29457	0.00014893	374899, 170959, 55786, 90338, 388507, 147686, 7594, 285349, 84436, 163051, 27164, 124961, 90589, 374900, 147948, 57336, 147949, 84671, 400713, 55713, 57573, 26974, 79788, 7710, 91975, 6299, 7644, 148198, 256051, 91392, 63934, 284307, 284390, 284391, 9745, 148268, 148266, 440515, 147660, 147741, 7691, 7639, 285676, 58491, 7694, 84911, 11107, 9534, 55769, 374928, 7772, 388561, 81856, 284406, 388558…	2015	427	20063	1.58563	0.475995	0.0145802	0.278822
GOTERM_CC_DIRECT	GO:0001533~cornified envelope	15	0.726744	0.000200596	6703, 1474, 6705, 6706, 23254, 3713, 388697, 353134, 54544, 6699, 6707, 353145, 8796, 353140, 2125	1938	46	18224	3.06636	0.102131	0.00413491	0.291369
UP_KEYWORDS	Chloride	19	0.920543	0.000207822	2562, 2561, 57348, 1080, 2741, 5172, 2743, 8001, 5349, 57101, 2563, 2558, 2565, 2557, 2566, 2554, 2567, 2555, 4883	2038	73	20581	2.62841	0.0955138	0.00196646	0.297404
SMART	SM00210:TSPN	11	0.532946	0.000225743	7060, 1307, 1306, 81578, 169044, 7059, 7373, 1289, 1302, 4745, 1310	1262	23	10057	3.81131	0.0805557	0.00928835	0.311091
GOTERM_BP_DIRECT	GO:0060134~prepulse inhibition	8	0.387597	0.000164908	9378, 6531, 2895, 1812, 1813, 1814, 1496, 116443	1821	13	16792	5.67465	0.539812	0.0148146	0.311367
UP_SEQ_FEATURE	domain:Ig-like C2-type 6	13	0.629845	0.000171112	7412, 1272, 115352, 54549, 53942, 4868, 2321, 1826, 2324, 27255, 10752, 57453, 6900	2015	37	20063	3.49834	0.524086	0.016365	0.320288
GOTERM_MF_DIRECT	GO:0001078~transcriptional repressor activity, RNA polymerase II core promoter proximal region sequence-specific binding	26	1.25969	0.000199044	7101, 11107, 2625, 1748, 6591, 5458, 4825, 6909, 55509, 57616, 430, 5308, 579, 2019, 6299, 9421, 7764, 2672, 9745, 84504, 429, 93986, 3642, 23414, 391723, 23316	1789	111	16881	2.21023	0.227702	0.011676	0.324435
KEGG_PATHWAY	hsa04510:Focal adhesion	40	1.93798	0.000265269	1292, 1290, 8516, 5579, 284217, 3680, 1311, 3908, 80310, 7060, 3676, 7424, 1289, 5159, 1280, 5880, 1282, 1284, 1285, 1286, 2321, 7409, 5923, 858, 3690, 2324, 10319, 5649, 1302, 3694, 3918, 5293, 3913, 1277, 7059, 1278, 3912, 10451, 88, 89	743	206	6910	1.80585	0.0654149	0.00375142	0.345132
UP_SEQ_FEATURE	short sequence motif:OAR	8	0.387597	0.000184447	5396, 5309, 6474, 23440, 5308, 60529, 8092, 51450	2015	14	20063	5.68961	0.550846	0.0172493	0.345208
INTERPRO	IPR008979:Galactose-binding domain-like	21	1.01744	0.000203704	5126, 284656, 2044, 2045, 2051, 2042, 112937, 342897, 10319, 129684, 165, 115290, 3908, 10085, 285220, 26047, 2047, 5122, 2046, 126433, 56265	1922	82	18559	2.4729	0.329757	0.00866042	0.348914
GOTERM_BP_DIRECT	GO:0048265~response to pain	9	0.436047	0.000185115	8989, 1910, 6869, 6863, 2701, 6530, 796, 5649, 1621	1821	17	16792	4.88187	0.581565	0.016304	0.349458
GOTERM_BP_DIRECT	GO:0021542~dentate gyrus development	9	0.436047	0.000185115	4208, 2018, 7101, 6608, 51176, 4760, 1812, 4009, 55079	1821	17	16792	4.88187	0.581565	0.016304	0.349458
GOTERM_BP_DIRECT	GO:0001508~action potential	9	0.436047	0.000185115	1137, 3751, 57369, 3745, 2741, 1141, 2767, 2776, 1143	1821	17	16792	4.88187	0.581565	0.016304	0.349458
GOTERM_CC_DIRECT	GO:0009986~cell surface	85	4.11822	0.000248818	117, 84818, 2056, 22871, 8416, 2051, 3781, 6422, 64399, 3676, 83483, 1244, 3776, 2205, 84868, 4038, 4923, 145581, 5159, 89780, 2903, 2904, 1080, 6091, 9353, 8499, 143903, 2890, 3690, 972, 340419, 7412, 2255, 4261, 3786, 26047, 6550, 286133, 9982, 150696, 8516, 7471, 10266, 3746, 4684, 5618, 762, 7476, 963, 51393, 6678, 3753, 3757, 57611, 4325, 7046, 4057, 57453, 6900, 9378, 11211, 958, 54587, 576…	1938	542	18224	1.47472	0.125088	0.00493709	0.361294
UP_SEQ_FEATURE	zinc finger region:C2H2-type 7	72	3.48837	0.000195023	374899, 170959, 55786, 90338, 388507, 147686, 7594, 285349, 84436, 163051, 27164, 124961, 90589, 374900, 147948, 57336, 147949, 84671, 400713, 55713, 57573, 26974, 79788, 7710, 91975, 6299, 7644, 148198, 256051, 91392, 63934, 284307, 284390, 284391, 9745, 148268, 148266, 440515, 147660, 7691, 147741, 7639, 285676, 58491, 7694, 84911, 7730, 55762, 11107, 9534, 55769, 374928, 7772, 388561, 81856, 2…	2015	463	20063	1.54836	0.570994	0.0178449	0.364967
GOTERM_BP_DIRECT	GO:0086091~regulation of heart rate by cardiac conduction	13	0.629845	0.000194389	781, 3741, 783, 6331, 3760, 3753, 8913, 287, 3757, 55800, 10021, 3759, 10008	1821	35	16792	3.42506	0.599438	0.0167996	0.366935
UP_KEYWORDS	Epilepsy	27	1.30814	0.000257955	4208, 2562, 23236, 3746, 3745, 3751, 151, 3778, 57468, 2554, 6900, 6925, 1137, 2903, 2904, 5649, 6529, 56978, 8912, 348980, 3785, 3786, 2563, 1141, 26047, 112755, 2566	2038	127	20581	2.14695	0.117157	0.00239345	0.369024
UP_KEYWORDS	Sushi	16	0.775194	0.00026107	60676, 1463, 25891, 124925, 176, 64478, 350, 23544, 1379, 114784, 79987, 722, 1462, 26032, 629, 64420	2038	56	20581	2.88532	0.118485	0.00237667	0.373473
GOTERM_BP_DIRECT	GO:0050796~regulation of insulin secretion	19	0.920543	0.000200742	773, 3741, 3747, 777, 222546, 3745, 57818, 2740, 143425, 6833, 152, 6927, 6352, 4825, 4760, 9607, 6616, 6755, 1268	1821	67	16792	2.615	0.611237	0.0170312	0.378905
INTERPRO	IPR001426:Tyrosine-protein kinase, receptor class V, conserved site	8	0.387597	0.000223818	284656, 2044, 2045, 2042, 2051, 285220, 2047, 2046	1922	14	18559	5.51776	0.355724	0.00931018	0.383305
INTERPRO	IPR016257:Tyrosine-protein kinase, ephrin receptor	8	0.387597	0.000223818	284656, 2044, 2045, 2042, 2051, 285220, 2047, 2046	1922	14	18559	5.51776	0.355724	0.00931018	0.383305
INTERPRO	IPR001090:Ephrin receptor ligand binding domain	8	0.387597	0.000223818	284656, 2044, 2045, 2042, 2051, 285220, 2047, 2046	1922	14	18559	5.51776	0.355724	0.00931018	0.383305
GOTERM_BP_DIRECT	GO:0045665~negative regulation of neuron differentiation	17	0.823643	0.00020658	3670, 7101, 30012, 10215, 655, 5080, 2737, 9745, 429, 4821, 10660, 3400, 4009, 6496, 55079, 64843, 6900	1821	56	16792	2.79933	0.621774	0.017212	0.389903
UP_SEQ_FEATURE	region of interest:Triple-helical region	10	0.484496	0.000224371	1292, 1280, 1282, 1284, 1285, 1294, 1286, 1277, 1289, 1302	2015	23	20063	4.32905	0.6223	0.0200801	0.41978
UP_SEQ_FEATURE	domain:FZ	10	0.484496	0.000224371	11211, 6608, 8532, 2487, 2535, 4920, 6425, 6423, 6424, 6422	2015	23	20063	4.32905	0.6223	0.0200801	0.41978
INTERPRO	IPR000884:Thrombospondin, type 1 repeat	18	0.872093	0.00024533	148113, 81794, 80070, 170690, 81792, 170692, 140766, 340419, 90249, 9719, 171019, 8633, 145501, 9509, 343637, 221981, 11096, 137970	1922	65	18559	2.67399	0.382384	0.00998911	0.420074
GOTERM_BP_DIRECT	GO:0051930~regulation of sensory perception of pain	11	0.532946	0.000225668	152, 1910, 2903, 4988, 4985, 4986, 885, 4923, 151647, 2911, 4887	1821	26	16792	3.90132	0.654276	0.0184611	0.425859
KEGG_PATHWAY	hsa05200:Pathways in cancer	65	3.14922	0.000350704	114, 23236, 5732, 5579, 284217, 5731, 111, 2253, 59345, 2250, 64399, 2248, 2249, 8643, 51176, 9002, 5159, 89780, 5880, 7484, 7483, 1282, 10235, 1284, 1285, 5743, 1286, 2322, 3815, 6258, 196883, 2259, 3918, 6608, 3913, 2255, 2257, 3912, 1910, 7471, 862, 7476, 2767, 1496, 7472, 7473, 2786, 3908, 2791, 7424, 108, 107, 7046, 11211, 2776, 23566, 10319, 2737, 51384, 6387, 5293, 185, 2535, 115727, 1630	743	393	6910	1.53819	0.0855617	0.00469658	0.456055
GOTERM_MF_DIRECT	GO:0005267~potassium channel activity	13	0.629845	0.00028329	50801, 3736, 30820, 56659, 6833, 54207, 3777, 348980, 3776, 3785, 3755, 3786, 51305	1789	37	16881	3.31535	0.307719	0.0158625	0.461457
UP_SEQ_FEATURE	domain:Ig-like C2-type	24	1.16279	0.000250195	645191, 83700, 148113, 124857, 57633, 347252, 3903, 945, 404037, 2322, 57689, 94030, 90249, 3490, 8633, 55800, 4920, 4345, 5797, 23584, 58494, 137970, 64218, 11122	2015	105	20063	2.27585	0.662345	0.0219141	0.467987
GOTERM_BP_DIRECT	GO:0007628~adult walking behavior	12	0.581395	0.000253524	773, 65217, 7345, 2636, 58524, 1812, 2741, 7200, 1813, 6900, 7545, 2743	1821	31	16792	3.56954	0.696761	0.0203628	0.478305
GOTERM_MF_DIRECT	GO:0008201~heparin binding	33	1.59884	0.000294333	64094, 9982, 200879, 84570, 6422, 1311, 283, 7060, 2249, 6355, 6354, 1289, 343637, 11096, 151887, 4057, 6585, 6586, 5764, 6649, 9353, 116519, 5549, 64100, 655, 350, 340419, 2259, 3918, 11167, 2255, 2257, 7059	1789	160	16881	1.94617	0.317573	0.0157948	0.479404
INTERPRO	IPR020067:Frizzled domain	10	0.484496	0.000283195	11211, 6608, 8532, 2487, 2535, 4920, 6425, 6423, 6424, 6422	1922	23	18559	4.1983	0.426659	0.0112883	0.484761
GOTERM_BP_DIRECT	GO:0021798~forebrain dorsal/ventral pattern formation	6	0.290698	0.000258846	170825, 2253, 6496, 5080, 2737, 7080	1821	7	16792	7.90398	0.704264	0.0204372	0.488324
GOTERM_BP_DIRECT	GO:0009952~anterior/posterior pattern specification	21	1.01744	0.000263334	3218, 3227, 8854, 2018, 3216, 4041, 3204, 3214, 3205, 60529, 8092, 57216, 2737, 6608, 3975, 56033, 4760, 3235, 3236, 7046, 3239	1821	80	16792	2.42059	0.710445	0.020445	0.496769
UP_KEYWORDS	Metal-binding	418	20.2519	0.000361543	339, 79705, 7498, 25797, 170690, 7490, 170692, 147948, 147949, 1825, 8424, 11096, 744, 85460, 6769, 7486, 6096, 63934, 140766, 148268, 8728, 26002, 148266, 63928, 342667, 135152, 58491, 828, 10873, 316, 27087, 176, 8038, 388561, 10085, 388558, 79623, 91120, 164633, 90649, 442319, 140883, 2100, 1302, 59335, 388566, 91133, 84871, 114, 53905, 7594, 111, 25893, 27164, 6591, 27445, 642280, 2104, 84868…	2038	3640	20581	1.15968	0.160255	0.00322916	0.516858
KEGG_PATHWAY	hsa04728:Dopaminergic synapse	28	1.35659	0.000404336	23236, 3800, 5579, 111, 59345, 3760, 2786, 5521, 2791, 2893, 3798, 50632, 1644, 773, 2903, 2904, 2776, 2891, 2890, 2774, 3763, 6531, 1812, 6571, 1813, 1814, 1815, 1816	743	128	6910	2.0344	0.0979871	0.00514305	0.525627
SMART	SM00179:EGF_CA	31	1.50194	0.000384597	55118, 22795, 25891, 176, 1311, 7060, 2192, 10085, 2199, 4038, 1462, 2202, 8858, 6585, 2201, 2155, 6586, 2159, 30008, 9353, 1463, 220001, 4745, 57124, 8788, 4811, 79987, 7059, 79633, 7056, 64420	1262	127	10057	1.94521	0.13333	0.0142078	0.529465
GOTERM_BP_DIRECT	GO:0008284~positive regulation of cell proliferation	76	3.68217	0.000283302	116, 4041, 2056, 5737, 60675, 2253, 1045, 2250, 6423, 6320, 6422, 80310, 2248, 2249, 6317, 51176, 885, 1482, 6664, 3055, 5159, 3037, 2066, 89780, 5880, 3651, 2321, 3815, 2322, 2324, 55423, 1907, 1908, 3918, 57124, 63928, 3350, 56648, 7074, 3400, 5314, 3142, 1814, 11082, 5455, 1910, 6284, 9982, 7471, 2168, 60495, 23532, 57111, 7472, 1128, 6909, 2069, 6374, 7424, 7046, 552, 8854, 3670, 146, 5764, 3…	1821	466	16792	1.5039	0.736422	0.0216219	0.534343
GOTERM_CC_DIRECT	GO:0005796~Golgi lumen	23	1.11434	0.000381832	2159, 89780, 7471, 6649, 1464, 1463, 7476, 5549, 2262, 176, 7473, 200958, 4803, 6383, 4060, 10082, 727897, 1462, 4325, 143662, 8858, 4323, 2155	1938	96	18224	2.25292	0.18542	0.00729762	0.553937
GOTERM_BP_DIRECT	GO:0048665~neuron fate specification	8	0.387597	0.000298959	3670, 429, 4821, 170825, 30012, 63950, 5457, 4916	1821	14	16792	5.26932	0.75515	0.0224397	0.563796
GOTERM_BP_DIRECT	GO:0006366~transcription from RNA polymerase II promoter	82	3.97287	0.000316724	4208, 6656, 1761, 219409, 9242, 27164, 60529, 1045, 7490, 9247, 2295, 4825, 6927, 2297, 26298, 55509, 51176, 2294, 4760, 3234, 3239, 6496, 579, 1482, 6664, 7545, 4654, 5075, 5077, 3204, 5079, 222546, 3651, 57593, 266743, 2299, 408, 26257, 9480, 4223, 5452, 256297, 253738, 668, 3662, 2625, 1749, 2626, 4990, 8092, 5459, 5080, 5458, 2313, 5457, 79977, 57057, 7041, 56033, 56751, 5309, 59269, 5308, 48…	1821	513	16792	1.47397	0.774794	0.0233848	0.597203
GOTERM_CC_DIRECT	GO:0034707~chloride channel complex	15	0.726744	0.000416085	2562, 57348, 2561, 1080, 2741, 5349, 57101, 2563, 2558, 2565, 2557, 2566, 2554, 2567, 2555	1938	49	18224	2.87863	0.200272	0.00767673	0.60349
GOTERM_MF_DIRECT	GO:0005198~structural molecule activity	45	2.18023	0.000386007	6703, 125113, 6705, 6706, 353134, 9071, 9073, 6699, 3868, 6707, 2312, 9074, 3866, 119, 3908, 5010, 353140, 23136, 1364, 4130, 2125, 26249, 4131, 1306, 3713, 388698, 1285, 54544, 4741, 4744, 3852, 10319, 3855, 144501, 353145, 3856, 4747, 7431, 9080, 3913, 2036, 4359, 3912, 54221, 11149	1789	247	16881	1.71911	0.394157	0.0198458	0.62828
GOTERM_BP_DIRECT	GO:0051290~protein heterotetramerization	14	0.678295	0.000338345	22871, 8968, 8360, 8350, 8362, 8361, 8294, 8355, 8363, 8354, 4038, 8352, 8368, 8357	1821	42	16792	3.07377	0.796588	0.0245761	0.637848
GOTERM_MF_DIRECT	GO:0008373~sialyltransferase activity	9	0.436047	0.000402645	256435, 338596, 81849, 55808, 51046, 6489, 8128, 84620, 29906	1789	19	16881	4.46968	0.407105	0.0199046	0.655277
GOTERM_BP_DIRECT	GO:0006335~DNA replication-dependent nucleosome assembly	12	0.581395	0.000348779	8360, 8968, 8350, 8362, 8361, 8355, 8294, 8354, 8363, 8352, 8368, 8357	1821	32	16792	3.45799	0.806338	0.0249398	0.657457
GOTERM_BP_DIRECT	GO:0009953~dorsal/ventral pattern formation	12	0.581395	0.000348779	57057, 2019, 9355, 3975, 4010, 7476, 344022, 3237, 4038, 2737, 57453, 64399	1821	32	16792	3.45799	0.806338	0.0249398	0.657457
GOTERM_BP_DIRECT	GO:0042220~response to cocaine	12	0.581395	0.000348779	3351, 4988, 6531, 3359, 7074, 1141, 1813, 1814, 1816, 1268, 6870, 6529	1821	32	16792	3.45799	0.806338	0.0249398	0.657457
GOTERM_BP_DIRECT	GO:0000183~chromatin silencing at rDNA	13	0.629845	0.000351275	8968, 8360, 8350, 8362, 653604, 8361, 8294, 8355, 8363, 8354, 8352, 8368, 8357	1821	37	16792	3.23992	0.8086	0.0247402	0.662147
KEGG_PATHWAY	hsa04911:Insulin secretion	21	1.01744	0.000519467	116, 117, 114, 23236, 5579, 3651, 111, 2767, 2776, 2740, 3781, 6262, 6833, 196883, 27445, 3778, 482, 9699, 108, 107, 6616	743	85	6910	2.29768	0.124096	0.0062896	0.674829
INTERPRO	IPR002049:EGF-like, laminin	13	0.629845	0.000396558	3918, 84465, 3913, 284217, 22854, 91179, 84628, 375033, 26033, 3912, 10319, 84466, 3908	1922	39	18559	3.2187	0.541132	0.0154591	0.678188
GOTERM_BP_DIRECT	GO:0030216~keratinocyte differentiation	20	0.968992	0.000371548	6703, 6705, 6706, 3713, 6278, 353134, 54544, 6699, 125981, 5080, 6707, 2312, 3868, 353145, 51384, 8796, 2069, 353140, 2125, 5453	1821	76	16792	2.42666	0.826023	0.0257642	0.700234
GOTERM_BP_DIRECT	GO:0006816~calcium ion transport	20	0.968992	0.000371548	781, 1137, 773, 6261, 10266, 2701, 5579, 4852, 64072, 10316, 6262, 59283, 6263, 6352, 55503, 6355, 1141, 7223, 259232, 116443	1821	76	16792	2.42666	0.826023	0.0257642	0.700234
INTERPRO	IPR010294:ADAM-TS Spacer 1	10	0.484496	0.000411723	81794, 9719, 171019, 80070, 9509, 11096, 170690, 81792, 170692, 140766	1922	24	18559	4.02337	0.554603	0.0157335	0.704038
INTERPRO	IPR013273:Peptidase M12B, ADAM-TS	10	0.484496	0.000411723	81794, 9719, 171019, 80070, 9509, 11096, 170690, 81792, 170692, 140766	1922	24	18559	4.02337	0.554603	0.0157335	0.704038
INTERPRO	IPR013099:Ion transport 2	10	0.484496	0.000411723	54207, 50801, 3777, 3778, 3785, 3776, 51305, 3781, 56659, 56660	1922	24	18559	4.02337	0.554603	0.0157335	0.704038
UP_KEYWORDS	cAMP	12	0.581395	0.00050225	5142, 10846, 5140, 8622, 348980, 610, 10021, 5144, 5139, 5137, 11149, 64208	2038	36	20581	3.36621	0.215452	0.00440206	0.717339
UP_SEQ_FEATURE	domain:Kazal-like	13	0.629845	0.000388153	6691, 3490, 64094, 124857, 11167, 353189, 347252, 3426, 56884, 153218, 94031, 27151, 6678	2015	40	20063	3.23597	0.814467	0.0331293	0.725149
SMART	SM00280:KAZAL	13	0.629845	0.000553703	64094, 347252, 56884, 153218, 94031, 27151, 8577, 6678, 6691, 3490, 11167, 10468, 23671	1262	34	10057	3.04701	0.186195	0.0185561	0.761446
GOTERM_CC_DIRECT	GO:0005891~voltage-gated calcium channel complex	11	0.532946	0.000537413	5142, 781, 8912, 8913, 55799, 773, 783, 777, 5144, 59283, 10369	1938	29	18224	3.56685	0.250739	0.00957613	0.778824
PIR_SUPERFAMILY	PIRSF001979:alpha-1B-glycoprotein	6	0.290698	0.000694449	10859, 11025, 11024, 11027, 11026, 79168	163	9	1692	6.92025	0.0838095	0.0428216	0.801269
GOTERM_BP_DIRECT	GO:0030182~neuron differentiation	23	1.11434	0.000427518	4208, 11211, 8854, 2018, 89780, 7484, 7483, 4010, 63973, 1901, 27255, 7472, 7473, 5458, 51384, 6252, 1908, 4762, 9024, 7225, 2535, 50804, 6664	1821	95	16792	2.23253	0.866323	0.0291595	0.805313
GOTERM_BP_DIRECT	GO:0060070~canonical Wnt signaling pathway	21	1.01744	0.000443675	11211, 89780, 4041, 7484, 7471, 7483, 7476, 2253, 7472, 6591, 6262, 7473, 6422, 283149, 6608, 6862, 120892, 51176, 2535, 1482, 64321	1821	83	16792	2.3331	0.876114	0.0298132	0.835627
INTERPRO	IPR024079:Metallopeptidase, catalytic domain	20	0.968992	0.000494199	431705, 203102, 81794, 80070, 170690, 8038, 81792, 170692, 140766, 9718, 8728, 171019, 8745, 64386, 9509, 11096, 4325, 4326, 4323, 4311	1922	81	18559	2.38422	0.621238	0.0184969	0.844508
GOTERM_BP_DIRECT	GO:0042417~dopamine metabolic process	7	0.339147	0.000458274	2903, 6620, 9627, 1812, 1813, 1814, 1815	1821	11	16792	5.8681	0.884343	0.0303462	0.86301
GOTERM_BP_DIRECT	GO:0048646~anatomical structure formation involved in morphogenesis	7	0.339147	0.000458274	2625, 3975, 1750, 1749, 2626, 140628, 7080	1821	11	16792	5.8681	0.884343	0.0303462	0.86301
INTERPRO	IPR001590:Peptidase M12B, ADAM/reprolysin	13	0.629845	0.000513698	203102, 81794, 80070, 170690, 81792, 8038, 170692, 140766, 8728, 171019, 8745, 9509, 11096	1922	40	18559	3.13823	0.635476	0.0188607	0.877691
INTERPRO	IPR002870:Peptidase M12B, propeptide	13	0.629845	0.000513698	203102, 81794, 80070, 170690, 81792, 8038, 170692, 140766, 8728, 171019, 8745, 9509, 11096	1922	40	18559	3.13823	0.635476	0.0188607	0.877691
INTERPRO	IPR000436:Sushi/SCR/CCP	16	0.775194	0.000520243	60676, 1463, 25891, 124925, 176, 64478, 350, 23544, 1379, 114784, 79987, 722, 1462, 26032, 629, 64420	1922	57	18559	2.71048	0.640134	0.0187484	0.888825
INTERPRO	IPR000929:Dopamine receptor family	5	0.242248	0.000525023	1812, 1813, 1814, 1815, 1816	1922	5	18559	9.65609	0.643498	0.0185783	0.896959
GOTERM_CC_DIRECT	GO:0005622~intracellular	179	8.67248	0.000631348	170959, 90338, 147686, 79705, 163051, 2740, 6422, 374900, 80243, 147948, 287, 147949, 6356, 84671, 161253, 8525, 2205, 57573, 26974, 10718, 6769, 8600, 7486, 91975, 7409, 63934, 1795, 284307, 100129842, 55423, 284390, 1794, 4887, 1907, 284391, 148268, 1908, 148266, 7345, 440515, 342667, 7691, 23066, 1813, 7694, 4504, 9365, 84911, 7730, 3747, 3745, 149069, 374928, 51393, 388561, 81856, 2069, 7041,…	1938	1332	18224	1.26368	0.287618	0.0108804	0.914374
GOTERM_MF_DIRECT	GO:0004952~dopamine neurotransmitter receptor activity	5	0.242248	0.000574343	1812, 1813, 1814, 1815, 1816	1789	5	16881	9.436	0.525603	0.027241	0.933476
UP_SEQ_FEATURE	zinc finger region:C2H2-type 12	44	2.13178	0.00052672	170959, 55786, 90338, 388507, 147686, 11107, 9534, 7594, 84436, 163051, 55769, 124961, 7772, 388561, 81856, 374900, 57336, 147949, 284406, 388558, 84671, 400713, 55713, 57573, 79788, 7710, 91975, 7644, 80095, 113835, 91392, 256051, 63934, 388566, 148266, 147660, 147741, 7691, 7639, 79776, 285676, 140612, 58491, 7694	2015	256	20063	1.71133	0.898332	0.0438345	0.982813
INTERPRO	IPR013151:Immunoglobulin	20	0.968992	0.000581808	10859, 91653, 50863, 83417, 945, 2321, 3815, 2322, 11025, 7412, 115352, 11027, 90011, 4345, 5797, 2205, 10752, 79168, 4916, 5159	1922	82	18559	2.35514	0.68114	0.0202039	0.993516
SMART	SM00615:EPH_lbd	8	0.387597	0.000737263	284656, 2044, 2045, 2042, 2051, 285220, 2047, 2046	1262	14	10057	4.55377	0.239944	0.0226042	1.01269
GOTERM_BP_DIRECT	GO:0034220~ion transmembrane transport	40	1.93798	0.000543208	2562, 285175, 2561, 57348, 6261, 2741, 6262, 6263, 2743, 6339, 2897, 2899, 3777, 482, 63982, 2893, 3359, 5349, 2894, 2895, 2558, 2557, 2554, 50636, 57194, 259232, 2555, 2904, 6277, 2891, 2890, 344905, 8001, 119395, 57101, 84239, 53826, 2566, 2567, 203859	1821	210	16792	1.75644	0.922466	0.0353737	1.02218
UP_SEQ_FEATURE	domain:Fibronectin type-III 3	20	0.968992	0.000548784	91653, 1272, 54549, 53942, 6091, 1294, 84624, 27255, 4897, 64221, 5800, 1826, 7373, 5797, 3645, 1630, 10752, 57453, 6900, 11122	2015	84	20063	2.37067	0.907618	0.0447712	1.02378
SMART	SM00180:EGF_Lam	13	0.629845	0.000747649	3918, 84465, 3913, 284217, 22854, 91179, 84628, 375033, 26033, 3912, 10319, 84466, 3908	1262	35	10057	2.95995	0.242877	0.0211749	1.02688
KEGG_PATHWAY	hsa04360:Axon guidance	27	1.30814	0.000828884	22854, 2051, 90249, 84628, 2047, 2046, 6585, 64218, 6586, 10154, 5880, 2044, 2045, 2042, 6091, 9353, 57689, 64101, 2242, 56896, 6387, 64221, 8633, 285220, 80031, 1630, 137970	743	127	6910	1.97719	0.190593	0.00956546	1.07478
GOTERM_BP_DIRECT	GO:0035235~ionotropic glutamate receptor signaling pathway	10	0.484496	0.000579994	2897, 2903, 2899, 2904, 2893, 2894, 2895, 2891, 2890, 116443	1821	24	16792	3.84221	0.934797	0.0372101	1.09104
GOTERM_BP_DIRECT	GO:0048704~embryonic skeletal system morphogenesis	13	0.629845	0.000603873	3218, 145258, 3216, 3204, 7483, 3214, 3235, 60529, 8092, 3236, 6664, 2737, 57453	1821	39	16792	3.07377	0.941731	0.0381925	1.13572
GOTERM_MF_DIRECT	GO:0048018~receptor agonist activity	8	0.387597	0.000712012	89780, 7471, 183, 7476, 26585, 7472, 6423, 7473	1789	16	16881	4.718	0.603279	0.0324795	1.15601
GOTERM_BP_DIRECT	GO:0001662~behavioral fear response	11	0.532946	0.000627775	116, 5179, 7101, 3350, 2917, 1812, 2558, 885, 1620, 1815, 4887	1821	29	16792	3.49774	0.947934	0.0391487	1.18042
GOTERM_BP_DIRECT	GO:0015812~gamma-aminobutyric acid transport	5	0.242248	0.000628433	6540, 140679, 6529, 6538, 6539	1821	5	16792	9.22131	0.948095	0.0386767	1.18165
UP_SEQ_FEATURE	domain:Peptidase M12B	13	0.629845	0.000635673	203102, 81794, 80070, 170690, 81792, 8038, 170692, 140766, 8728, 171019, 8745, 9509, 11096	2015	42	20063	3.08187	0.936649	0.050726	1.18497
GOTERM_BP_DIRECT	GO:0010628~positive regulation of gene expression	47	2.27713	0.000662735	4208, 10859, 7291, 1272, 5737, 58, 10266, 2934, 2253, 5080, 7473, 5457, 947, 9027, 2192, 2297, 3965, 287, 114897, 9699, 4803, 51176, 130497, 7046, 6664, 7080, 8854, 89780, 2615, 3815, 51384, 7431, 6196, 10551, 10913, 6608, 5293, 10439, 5453, 4504, 9464, 6424, 5455, 56603, 3934, 4916, 23316	1821	262	16792	1.6542	0.955837	0.0402197	1.24577
INTERPRO	IPR013783:Immunoglobulin-like fold	130	6.29845	0.000753878	83700, 284656, 100131439, 1294, 4045, 945, 10290, 4897, 56244, 89858, 4920, 1826, 2205, 145581, 5159, 10154, 53942, 347252, 6091, 83417, 2321, 2322, 146894, 2324, 9543, 55423, 7412, 3490, 64221, 58494, 253738, 1272, 5618, 22997, 56884, 10326, 176, 90249, 115350, 5803, 115352, 253559, 5800, 222008, 1462, 57611, 23584, 91653, 148113, 54549, 140885, 3118, 114088, 1463, 57689, 84624, 912, 11025, 1102…	1922	951	18559	1.31997	0.77263	0.0256508	1.28556
GOTERM_BP_DIRECT	GO:0097503~sialylation	9	0.436047	0.000711852	256435, 338596, 81849, 7903, 55808, 6489, 8128, 84620, 29906	1821	20	16792	4.14959	0.964957	0.0425882	1.33751
GOTERM_BP_DIRECT	GO:0007613~memory	17	0.823643	0.000723993	50801, 2903, 9610, 23236, 8516, 5743, 6547, 22986, 54207, 57338, 3776, 1812, 1141, 4009, 1268, 1621, 85358	1821	62	16792	2.52842	0.966904	0.0427558	1.36017
GOTERM_BP_DIRECT	GO:0045471~response to ethanol	24	1.16279	0.000739535	116, 117, 5950, 2903, 5179, 2904, 339, 3747, 2625, 6279, 761, 1036, 6678, 3351, 7412, 6531, 3359, 4986, 7200, 1141, 1814, 1268, 116443, 4916	1821	105	16792	2.10773	0.96924	0.0431132	1.38918
UP_KEYWORDS	Sodium transport	24	1.16279	0.00102529	6568, 60482, 6547, 10991, 160728, 6331, 55117, 6339, 57084, 348980, 482, 610, 10021, 55800, 201780, 284111, 123041, 10568, 6555, 6561, 259232, 285195, 6550, 9963	2038	117	20581	2.07151	0.390716	0.00880867	1.45928
GOTERM_BP_DIRECT	GO:0030326~embryonic limb morphogenesis	13	0.629845	0.000778584	6927, 5396, 1750, 51176, 1749, 8092, 3236, 26585, 655, 6910, 100131390, 2201, 56603	1821	40	16792	2.99692	0.974407	0.0447842	1.46202
UP_SEQ_FEATURE	domain:Disintegrin	13	0.629845	0.000802147	203102, 81794, 80070, 170690, 81792, 8038, 170692, 140766, 8728, 171019, 8745, 9509, 11096	2015	43	20063	3.0102	0.969251	0.062445	1.49309
UP_SEQ_FEATURE	zinc finger region:C2H2-type 14	30	1.45349	0.000805468	90338, 147686, 388507, 11107, 7594, 9534, 84436, 163051, 55769, 7772, 81856, 374900, 57336, 388558, 400713, 55713, 57573, 79788, 80095, 91392, 256051, 63934, 388566, 148266, 7691, 147741, 7639, 79776, 140612, 7694	2015	156	20063	1.91477	0.969692	0.0615913	1.49923
UP_KEYWORDS	Keratinization	12	0.581395	0.00106122	6703, 6705, 23254, 6706, 3713, 353140, 388697, 353134, 6699, 2125, 6707, 353145	2038	39	20581	3.10727	0.401207	0.00895683	1.51005
GOTERM_BP_DIRECT	GO:0009311~oligosaccharide metabolic process	10	0.484496	0.000819767	89792, 256435, 79690, 338596, 81849, 7903, 55808, 51046, 8128, 84620	1821	25	16792	3.68852	0.97892	0.0465297	1.53879
GOTERM_BP_DIRECT	GO:0035815~positive regulation of renal sodium excretion	7	0.339147	0.000832565	1910, 183, 6863, 4879, 1813, 1814, 552	1821	12	16792	5.3791	0.980153	0.0466765	1.56263
INTERPRO	IPR020635:Tyrosine-protein kinase, catalytic domain	20	0.968992	0.000929534	2066, 2444, 2044, 2045, 2042, 2321, 3815, 2322, 2324, 3702, 2242, 285220, 4145, 2047, 3645, 2046, 238, 4916, 3055, 5159	1922	85	18559	2.27202	0.839017	0.0309999	1.58286
UP_SEQ_FEATURE	zinc finger region:C2H2-type 11	49	2.37403	0.00085256	170959, 55786, 90338, 147686, 11107, 9534, 7594, 84436, 163051, 55769, 124961, 7772, 388561, 81856, 374900, 57336, 147949, 284406, 388558, 57615, 84671, 400713, 55713, 57573, 26974, 79788, 7710, 91975, 7644, 57711, 80095, 442319, 148198, 113835, 256051, 91392, 63934, 7761, 148268, 388566, 148266, 147660, 7691, 79776, 285676, 30832, 140612, 58491, 7694	2015	301	20063	1.62088	0.975297	0.0639499	1.58622
INTERPRO	IPR015526:Frizzled/secreted frizzled-related protein	8	0.387597	0.000958597	11211, 6608, 2487, 2535, 6425, 6423, 6424, 6422	1922	17	18559	4.54404	0.847956	0.031421	1.63197
INTERPRO	IPR016332:Alpha-1B-glycoprotein/leukocyte immunoglobulin-like receptor	6	0.290698	0.00104122	10859, 11025, 11024, 11027, 11026, 79168	1922	9	18559	6.43739	0.870752	0.0335255	1.77145
GOTERM_BP_DIRECT	GO:0030178~negative regulation of Wnt signaling pathway	15	0.726744	0.000974042	145258, 51701, 2487, 3090, 6423, 6422, 11197, 27122, 27123, 147495, 56033, 6425, 6496, 387914, 6424	1821	52	16792	2.65999	0.989807	0.0537552	1.82586
GOTERM_CC_DIRECT	GO:0042383~sarcolemma	20	0.968992	0.00127615	1292, 6261, 3745, 6547, 8082, 28965, 6331, 6262, 6833, 6263, 137868, 3856, 3908, 7412, 287, 4988, 23336, 54221, 11149, 8291	1938	85	18224	2.21259	0.496277	0.0212011	1.84019
INTERPRO	IPR001766:Transcription factor, fork head	14	0.678295	0.00110908	668, 27023, 27022, 2303, 2304, 2299, 2295, 2297, 93986, 399823, 2294, 344167, 200350, 2290	1922	49	18559	2.75888	0.886896	0.035098	1.88587
SMART	SM00353:HLH	27	1.30814	0.00138252	128408, 116448, 7291, 344018, 9421, 390992, 9242, 63973, 26508, 10215, 222894, 429, 6939, 27319, 4762, 430, 4760, 3400, 4807, 117581, 9464, 391723, 167826, 256297, 6493, 4654, 6925	1262	113	10057	1.90412	0.402293	0.0360936	1.89119
UP_SEQ_FEATURE	DNA-binding region:Fork-head	14	0.678295	0.00102413	668, 27023, 27022, 2303, 2304, 2299, 2295, 2297, 93986, 399823, 2294, 344167, 200350, 2290	2015	50	20063	2.78791	0.988275	0.0750354	1.90254
GOTERM_BP_DIRECT	GO:0006811~ion transport	27	1.30814	0.00101876	8989, 2561, 9071, 2741, 2743, 3359, 57468, 6564, 4057, 2554, 2555, 6568, 1137, 56666, 65266, 6547, 160728, 5172, 10861, 57084, 140679, 123041, 1141, 1143, 285195, 6550, 3934	1821	127	16792	1.96044	0.991743	0.0555042	1.90892
KEGG_PATHWAY	hsa04015:Rap1 signaling pathway	38	1.84109	0.00153025	114, 23236, 51378, 54518, 5579, 111, 2253, 2250, 9863, 80310, 2248, 2249, 4803, 1500, 7424, 108, 107, 9002, 1268, 5159, 5880, 2903, 2904, 10235, 2321, 3815, 2776, 3690, 23566, 2324, 196883, 2259, 5293, 2255, 8631, 2257, 7074, 1813	743	210	6910	1.68288	0.323289	0.0168354	1.97587
KEGG_PATHWAY	hsa05217:Basal cell carcinoma	15	0.726744	0.0015642	11211, 7484, 89780, 7483, 7471, 7476, 7472, 2737, 7473, 64399, 51384, 6608, 8643, 51176, 2535	743	55	6910	2.5364	0.329133	0.0164951	2.01931
UP_SEQ_FEATURE	compositionally biased region:Cys-rich	30	1.45349	0.00110074	81794, 57575, 2051, 353134, 25891, 170690, 81792, 8038, 170692, 353140, 9509, 10568, 11096, 6616, 2047, 2046, 23072, 2066, 203102, 2044, 2045, 2042, 80070, 5549, 54544, 140766, 8728, 8745, 171019, 4060	2015	159	20063	1.87865	0.991594	0.0790895	2.04348
GOTERM_MF_DIRECT	GO:0042813~Wnt-activated receptor activity	9	0.436047	0.00127427	11211, 4041, 6608, 2487, 2535, 6425, 6423, 6424, 6422	1789	22	16881	3.86018	0.808919	0.0554729	2.06001
GOTERM_BP_DIRECT	GO:0042755~eating behavior	10	0.484496	0.00113429	6939, 4988, 7345, 4985, 4986, 51761, 4889, 7200, 390259, 885	1821	26	16792	3.54666	0.995209	0.0609019	2.1232
UP_SEQ_FEATURE	domain:Fibronectin type-III 4	16	0.775194	0.00116836	1272, 54549, 53942, 1294, 84624, 27255, 4897, 5800, 1826, 7373, 5797, 57453, 10752, 1630, 6900, 11122	2015	63	20063	2.52872	0.993733	0.0823823	2.16771
GOTERM_BP_DIRECT	GO:0007420~brain development	36	1.74419	0.00118012	8516, 23236, 10991, 79864, 6538, 79977, 8320, 9718, 3777, 1500, 4821, 2558, 2290, 6496, 57453, 7545, 7080, 7486, 1282, 2045, 56934, 3208, 1901, 63950, 5649, 6857, 388662, 11023, 8633, 10100, 3167, 65009, 26047, 4504, 340784, 9963	1821	190	16792	1.7472	0.996139	0.0625719	2.20808
UP_SEQ_FEATURE	domain:TSP type-1 1	13	0.629845	0.00124507	81794, 80070, 170690, 81792, 170692, 140766, 9719, 171019, 8633, 9509, 221981, 11096, 137970	2015	45	20063	2.87642	0.995509	0.086156	2.30846
UP_SEQ_FEATURE	domain:TSP type-1 2	13	0.629845	0.00124507	81794, 80070, 170690, 81792, 170692, 140766, 9719, 171019, 8633, 9509, 221981, 11096, 137970	2015	45	20063	2.87642	0.995509	0.086156	2.30846
UP_KEYWORDS	Activator	90	4.36047	0.00162974	4208, 7291, 1149, 6656, 27022, 219409, 60529, 1045, 2295, 4825, 8320, 6927, 55509, 4821, 4762, 3196, 51176, 2294, 4760, 2104, 9971, 10062, 132625, 7545, 6925, 4654, 5075, 2066, 6096, 30009, 9355, 3651, 63973, 6689, 56853, 57593, 266743, 2299, 11189, 283149, 9480, 4261, 399823, 64506, 401, 4223, 23414, 64324, 5452, 253738, 64321, 10320, 3662, 4332, 7005, 7101, 2625, 11107, 2070, 7799, 1749, 2626, …	2038	661	20581	1.375	0.545158	0.013491	2.31027
GOTERM_BP_DIRECT	GO:0008217~regulation of blood pressure	17	0.823643	0.00125547	1910, 4041, 10266, 4879, 4852, 5743, 5742, 1113, 796, 947, 1584, 183, 6863, 1278, 29953, 5443, 4883	1821	65	16792	2.41173	0.997293	0.065696	2.34748
KEGG_PATHWAY	hsa04916:Melanogenesis	22	1.06589	0.00182758	11211, 1910, 89780, 114, 7484, 23236, 7471, 7483, 5579, 111, 7476, 2776, 3815, 7472, 196883, 7473, 51384, 51176, 108, 107, 2535, 5443	743	100	6910	2.04603	0.37278	0.0184853	2.35558
GOTERM_BP_DIRECT	GO:0048663~neuron fate commitment	8	0.387597	0.00126314	116448, 219409, 2636, 10215, 5081, 7046, 5080, 256297	1821	17	16792	4.33944	0.997389	0.0653581	2.36166
UP_KEYWORDS	Calcium channel	16	0.775194	0.00167497	781, 773, 55799, 783, 6261, 777, 6262, 59283, 10369, 6263, 51393, 8912, 8913, 55503, 7225, 7223	2038	66	20581	2.44815	0.555004	0.0136298	2.37369
INTERPRO	IPR010909:PLAC	8	0.387597	0.00142935	81794, 9719, 171019, 9509, 170690, 81792, 170692, 140766	1922	18	18559	4.29159	0.93975	0.0442994	2.42419
SMART	SM00063:FRI	9	0.436047	0.0018673	11211, 6608, 8532, 2487, 2535, 6425, 6423, 6424, 6422	1262	20	10057	3.58609	0.501067	0.0452944	2.54643
GOTERM_BP_DIRECT	GO:0031424~keratinization	14	0.678295	0.00137802	6703, 6705, 3713, 23254, 6706, 2810, 353140, 388697, 353134, 6699, 2125, 3868, 6707, 353145	1821	48	16792	2.68955	0.998481	0.0703202	2.57382
INTERPRO	IPR008266:Tyrosine-protein kinase, active site	21	1.01744	0.00151881	2066, 2444, 2044, 2045, 2042, 2321, 3815, 2322, 2324, 3702, 2242, 285220, 4920, 4145, 2047, 3645, 2046, 238, 4916, 3055, 5159	1922	95	18559	2.1345	0.949471	0.0462793	2.57406
GOTERM_BP_DIRECT	GO:0014059~regulation of dopamine secretion	7	0.339147	0.00140484	1137, 3351, 6622, 1141, 1813, 8973, 1814	1821	13	16792	4.96532	0.998661	0.0708725	2.62328
GOTERM_CC_DIRECT	GO:0014069~postsynaptic density	34	1.64729	0.00184435	5142, 8224, 8516, 2913, 22871, 22997, 1496, 1128, 59283, 2911, 9863, 119, 27445, 9201, 2596, 23136, 4038, 4131, 8601, 2903, 26052, 64084, 4744, 2890, 23623, 22986, 408, 8825, 9743, 64506, 1813, 4504, 116443, 85358	1938	184	18224	1.7376	0.628917	0.0295936	2.64934
UP_KEYWORDS	GPI-anchor	26	1.25969	0.00191572	2619, 284348, 1272, 683, 53942, 22854, 4684, 4045, 762, 50863, 2262, 27255, 1012, 27076, 2675, 64386, 2676, 4978, 10082, 2674, 4062, 84628, 51299, 249, 4326, 6900	2038	137	20581	1.91653	0.603936	0.0153178	2.71051
KEGG_PATHWAY	hsa04540:Gap junction	20	0.968992	0.0021172	114, 23236, 57369, 5579, 347733, 111, 2767, 2776, 196883, 2911, 80310, 153, 2977, 84617, 108, 107, 1812, 1813, 5592, 5159	743	88	6910	2.11367	0.417518	0.0205723	2.72414
GOTERM_BP_DIRECT	GO:0071542~dopaminergic neuron differentiation	9	0.436047	0.00148237	2019, 4010, 5309, 401, 4009, 2253, 63950, 6422, 340419	1821	22	16792	3.77235	0.999071	0.0738478	2.76614
UP_SEQ_FEATURE	chain:Histone H3.1	7	0.339147	0.00149681	8968, 8350, 653604, 8355, 8354, 8352, 8357	2015	14	20063	4.97841	0.998496	0.10107	2.76903
UP_SEQ_FEATURE	chain:Histone H3.2	7	0.339147	0.00149681	8968, 8350, 653604, 8355, 8354, 8352, 8357	2015	14	20063	4.97841	0.998496	0.10107	2.76903
UP_SEQ_FEATURE	chain:Histone H2A type 1-D	7	0.339147	0.00149681	8968, 8350, 653604, 8355, 8354, 8352, 8357	2015	14	20063	4.97841	0.998496	0.10107	2.76903
UP_SEQ_FEATURE	zinc finger region:C2H2-type 15	26	1.25969	0.00151803	90338, 147686, 11107, 7594, 9534, 84436, 163051, 55769, 7772, 81856, 388561, 374900, 84671, 388558, 57573, 79788, 7644, 80095, 256051, 63934, 388566, 148266, 7691, 147741, 7639, 7694	2015	133	20063	1.94645	0.998628	0.100861	2.80776
GOTERM_BP_DIRECT	GO:0060349~bone morphogenesis	10	0.484496	0.00153953	5075, 3037, 4041, 6862, 60676, 134701, 4057, 6423, 56603, 89	1821	27	16792	3.4153	0.99929	0.0757853	2.87133
SMART	SM00209:TSP1	18	0.872093	0.00215267	148113, 81794, 80070, 170690, 81792, 170692, 140766, 340419, 90249, 9719, 171019, 8633, 145501, 9509, 343637, 221981, 11096, 137970	1262	65	10057	2.20683	0.551415	0.048869	2.93024
GOTERM_MF_DIRECT	GO:0005088~Ras guanyl-nucleotide exchange factor activity	24	1.16279	0.00197008	9365, 2066, 2903, 2904, 4684, 5923, 3815, 2253, 5924, 2250, 6708, 4747, 2069, 153, 2248, 2249, 2675, 2255, 2676, 2674, 115727, 3568, 88, 5159	1789	115	16881	1.96925	0.922671	0.0817842	3.16798
GOTERM_BP_DIRECT	GO:0086015~SA node cell action potential	5	0.242248	0.00172278	8913, 287, 10021, 55800, 6331	1821	6	16792	7.68442	0.999701	0.0835537	3.20787
GOTERM_BP_DIRECT	GO:0021884~forebrain neuron development	5	0.242248	0.00172278	6656, 431707, 2637, 2253, 2776	1821	6	16792	7.68442	0.999701	0.0835537	3.20787
GOTERM_BP_DIRECT	GO:0021853~cerebral cortex GABAergic interneuron migration	5	0.242248	0.00172278	1812, 26468, 1813, 6900, 55079	1821	6	16792	7.68442	0.999701	0.0835537	3.20787
UP_SEQ_FEATURE	domain:C2 1	15	0.726744	0.00174378	83849, 57699, 8938, 143425, 148281, 6857, 27445, 9699, 341359, 84258, 144402, 221184, 22895, 23025, 8291	2015	59	20063	2.5314	0.999486	0.113261	3.21888
UP_SEQ_FEATURE	domain:C2 2	15	0.726744	0.00174378	83849, 57699, 8938, 143425, 148281, 6857, 27445, 9699, 341359, 84258, 144402, 221184, 22895, 23025, 8291	2015	59	20063	2.5314	0.999486	0.113261	3.21888
KEGG_PATHWAY	hsa04151:PI3K-Akt signaling pathway	55	2.66473	0.00251986	1292, 1290, 51378, 2056, 284217, 3680, 2253, 59345, 2250, 1311, 7060, 80310, 3676, 2248, 2249, 1289, 5159, 1280, 1282, 1284, 1285, 1286, 2321, 3815, 3690, 2324, 5649, 8115, 3694, 2259, 3918, 3913, 2255, 2257, 1277, 1278, 3912, 8516, 5618, 5105, 253314, 1128, 1129, 2786, 5521, 3908, 2791, 4803, 7424, 57818, 23566, 10319, 1302, 5293, 7059	743	345	6910	1.48263	0.474484	0.023547	3.23441
GOTERM_BP_DIRECT	GO:0009887~organ morphogenesis	21	1.01744	0.00175349	5077, 2006, 2625, 5079, 3651, 1045, 4990, 5080, 1311, 2313, 28959, 4825, 2069, 9480, 3975, 7424, 5309, 4062, 140628, 6586, 8600	1821	92	16792	2.10486	0.999741	0.0841139	3.26415
GOTERM_BP_DIRECT	GO:0042475~odontogenesis of dentin-containing tooth	15	0.726744	0.00175827	9421, 431707, 1745, 159296, 6331, 655, 2737, 10913, 6608, 2249, 2255, 51176, 5308, 4038, 9464	1821	55	16792	2.5149	0.999747	0.0834839	3.2729
GOTERM_BP_DIRECT	GO:0001525~angiogenesis	40	1.93798	0.00175831	83700, 5140, 51378, 10266, 60675, 1295, 7476, 4897, 10481, 283, 2069, 146850, 7424, 2047, 2028, 4323, 64218, 9378, 1306, 9394, 3204, 9421, 1284, 6278, 1464, 5743, 22846, 2321, 1901, 290, 57125, 2255, 58504, 4223, 83478, 221981, 9464, 10451, 11082, 64321	1821	223	16792	1.65405	0.999747	0.0826533	3.27299
UP_SEQ_FEATURE	metal ion-binding site:Zinc; in inhibited form	11	0.532946	0.00177466	8728, 171019, 64386, 11096, 170690, 8038, 4325, 81792, 4326, 170692, 4323	2015	35	20063	3.12929	0.99955	0.113455	3.27498
GOTERM_BP_DIRECT	GO:0010811~positive regulation of cell-substrate adhesion	12	0.581395	0.0017655	10551, 64094, 10085, 5764, 4811, 2199, 2294, 1295, 151887, 375567, 246, 4887	1821	38	16792	2.91199	0.999755	0.0821577	3.28615
GOTERM_BP_DIRECT	GO:0001947~heart looping	16	0.775194	0.00178023	4208, 89780, 9421, 2253, 57216, 2626, 57057, 6909, 3549, 6608, 10660, 65009, 344022, 1482, 9464, 64321	1821	61	16792	2.4187	0.999772	0.0820054	3.31315
GOTERM_MF_DIRECT	GO:0070888~E-box binding	11	0.532946	0.00208795	7291, 429, 2625, 4762, 430, 63973, 4760, 9464, 256297, 6925, 4654	1789	34	16881	3.05282	0.933662	0.0837955	3.35449
GOTERM_CC_DIRECT	GO:0048786~presynaptic active zone	10	0.484496	0.00235502	140679, 9699, 9162, 2917, 8499, 140730, 9900, 26059, 23025, 27445	1938	29	18224	3.24259	0.718082	0.0365545	3.37126
UP_KEYWORDS	Laminin EGF-like domain	10	0.484496	0.00239759	3918, 84465, 3913, 284217, 22854, 84628, 26033, 3912, 10319, 3908	2038	31	20581	3.25762	0.686334	0.0188275	3.38147
GOTERM_MF_DIRECT	GO:0035240~dopamine binding	6	0.290698	0.00211398	6531, 1812, 1813, 1814, 1815, 1816	1789	10	16881	5.6616	0.93587	0.0822579	3.39564
GOTERM_MF_DIRECT	GO:0008144~drug binding	18	0.872093	0.00214273	10846, 2168, 5144, 1128, 6422, 1129, 2743, 3351, 6608, 6531, 1141, 1813, 1814, 1143, 1815, 2554, 4504, 1268	1789	76	16881	2.23484	0.938225	0.08091	3.44107
INTERPRO	IPR005817:Wnt	8	0.387597	0.00206259	89780, 7484, 7471, 7483, 7476, 7472, 7473, 51384	1922	19	18559	4.06572	0.982666	0.0613955	3.48038
INTERPRO	IPR018161:Wnt protein, conserved site	8	0.387597	0.00206259	89780, 7484, 7471, 7483, 7476, 7472, 7473, 51384	1922	19	18559	4.06572	0.982666	0.0613955	3.48038
GOTERM_BP_DIRECT	GO:0030539~male genitalia development	8	0.387597	0.00187501	6716, 7484, 3973, 2253, 3239, 7490, 56154, 654	1821	18	16792	4.09836	0.999854	0.0853491	3.48658
INTERPRO	IPR000558:Histone H2B	9	0.436047	0.00208698	8340, 8339, 440689, 3018, 8346, 8345, 8342, 8970, 8344	1922	24	18559	3.62103	0.983479	0.0611738	3.52085
GOTERM_BP_DIRECT	GO:0006334~nucleosome assembly	25	1.21124	0.00192935	8968, 8339, 3018, 3009, 3007, 8340, 8360, 440689, 8350, 8362, 653604, 8361, 8355, 8294, 8346, 8354, 8363, 8345, 8352, 8368, 8342, 8970, 8357, 8344, 85453	1821	119	16792	1.93725	0.999887	0.0868754	3.58589
GOTERM_BP_DIRECT	GO:0007605~sensory perception of sound	27	1.30814	0.0020414	22953, 2562, 2561, 64072, 2070, 2917, 1690, 6591, 5459, 5458, 3753, 10083, 84530, 65217, 3198, 56751, 2558, 1280, 5077, 53942, 1285, 389207, 5172, 1302, 1277, 53904, 1141	1821	133	16792	1.87199	0.999933	0.090822	3.79036
GOTERM_BP_DIRECT	GO:0060079~excitatory postsynaptic potential	10	0.484496	0.00205319	4208, 2903, 2030, 4988, 9162, 6622, 120892, 2895, 124925, 266743	1821	28	16792	3.29332	0.999937	0.0904686	3.81185
GOTERM_BP_DIRECT	GO:0007616~long-term memory	10	0.484496	0.00205319	114, 814, 164312, 6863, 107, 5923, 1813, 2890, 266743, 5649	1821	28	16792	3.29332	0.999937	0.0904686	3.81185
GOTERM_BP_DIRECT	GO:0051482~positive regulation of cytosolic calcium ion concentration involved in phospholipase C-activating G-protein coupled signaling pathway	10	0.484496	0.00205319	185, 9002, 1812, 1813, 1901, 2843, 796, 23566, 2911, 51289	1821	28	16792	3.29332	0.999937	0.0904686	3.81185
GOTERM_BP_DIRECT	GO:0035116~embryonic hindlimb morphogenesis	10	0.484496	0.00205319	7291, 2249, 7476, 130497, 5308, 257, 2253, 60529, 7473, 340419	1821	28	16792	3.29332	0.999937	0.0904686	3.81185
KEGG_PATHWAY	hsa05414:Dilated cardiomyopathy	19	0.920543	0.00299225	781, 55799, 783, 114, 8516, 111, 3680, 3690, 10369, 6262, 59283, 196883, 3694, 3676, 153, 7169, 7168, 108, 107	743	84	6910	2.1036	0.534279	0.0269227	3.82991
GOTERM_MF_DIRECT	GO:0030552~cAMP binding	9	0.436047	0.00241703	5142, 10846, 348980, 610, 10021, 5144, 5139, 11149, 64208	1789	24	16881	3.5385	0.956765	0.0882462	3.87346
INTERPRO	IPR016187:C-type lectin fold	23	1.11434	0.00232363	1306, 1282, 9936, 1284, 81035, 1285, 154790, 1286, 1463, 404037, 143903, 176, 145864, 6320, 140578, 57124, 346689, 130120, 4065, 1462, 26033, 26032, 7056	1922	112	18559	1.98295	0.989631	0.0668844	3.91263
UP_KEYWORDS	Citrullination	20	0.968992	0.00281275	8969, 8968, 3009, 2312, 3007, 8360, 8350, 3012, 92815, 653604, 8362, 8361, 8294, 8355, 8363, 8354, 8352, 8368, 8357, 8331	2038	97	20581	2.08219	0.74346	0.0217041	3.95607
UP_KEYWORDS	Angiogenesis	24	1.16279	0.00282995	9378, 1306, 83700, 5140, 1282, 51378, 1284, 1464, 1295, 2321, 1901, 2324, 290, 283, 2069, 146850, 7424, 58504, 221981, 83478, 9464, 10451, 64218, 11082	2038	126	20581	1.92355	0.745589	0.0214927	3.97982
GOTERM_BP_DIRECT	GO:0007204~positive regulation of cytosolic calcium ion concentration	27	1.30814	0.00227753	116, 1910, 5737, 5732, 5731, 60675, 111, 2740, 114897, 4988, 8811, 2830, 552, 773, 146, 5729, 148, 799, 23566, 796, 1907, 4887, 183, 6863, 185, 2587, 7225	1821	134	16792	1.85802	0.999978	0.0989348	4.21991
UP_KEYWORDS	Tyrosine-protein kinase	22	1.06589	0.0030305	2066, 284656, 2444, 2044, 2045, 2042, 2321, 3815, 2322, 2324, 3702, 2242, 285220, 4920, 4145, 2047, 3645, 2046, 238, 4916, 3055, 5159	2038	112	20581	1.98366	0.769143	0.0226452	4.25618
GOTERM_BP_DIRECT	GO:0042053~regulation of dopamine metabolic process	6	0.290698	0.00234587	6531, 3350, 1812, 1141, 1815, 6870	1821	10	16792	5.53278	0.999984	0.100823	4.34389
GOTERM_BP_DIRECT	GO:0048935~peripheral nervous system neuron development	6	0.290698	0.00234587	9480, 3235, 3236, 9464, 5457, 64843	1821	10	16792	5.53278	0.999984	0.100823	4.34389
GOTERM_BP_DIRECT	GO:0061337~cardiac conduction	13	0.629845	0.00240369	3753, 781, 55799, 783, 3777, 3751, 3757, 3768, 30820, 3759, 6331, 59283, 10369	1821	45	16792	2.66393	0.999988	0.102247	4.44866
UP_SEQ_FEATURE	domain:PLAC	8	0.387597	0.00242519	81794, 9719, 171019, 9509, 170690, 81792, 170692, 140766	2015	20	20063	3.98273	0.999973	0.149633	4.44986
INTERPRO	IPR003280:Two pore domain potassium channel	7	0.339147	0.00267456	54207, 50801, 3777, 3776, 51305, 56659, 56660	1922	15	18559	4.50617	0.994804	0.0755032	4.49086
INTERPRO	IPR011641:Tyrosine-protein kinase ephrin type A/B receptor-like	9	0.436047	0.00279397	284656, 2044, 2045, 2042, 2051, 79987, 285220, 2047, 2046	1922	25	18559	3.47619	0.995893	0.0776306	4.68687
INTERPRO	IPR001751:S100/Calbindin-D9k, conserved site	9	0.436047	0.00279397	338324, 388698, 164633, 6279, 6278, 6277, 388697, 83698, 2312	1922	25	18559	3.47619	0.995893	0.0776306	4.68687
GOTERM_MF_DIRECT	GO:0005184~neuropeptide hormone activity	10	0.484496	0.00297714	116, 5179, 5173, 4852, 7200, 885, 797, 9607, 2922, 5443	1789	30	16881	3.14533	0.979143	0.10468	4.75075
GOTERM_MF_DIRECT	GO:0008188~neuropeptide receptor activity	7	0.339147	0.0030089	10316, 124274, 57537, 2831, 2834, 114815, 22986	1789	15	16881	4.40347	0.979988	0.102957	4.80027
INTERPRO	IPR000372:Leucine-rich repeat-containing N-terminal	14	0.678295	0.00286974	116135, 645191, 2615, 4060, 9353, 5549, 127435, 57689, 64101, 94030, 6585, 23768, 6586, 4916	1922	54	18559	2.50343	0.996462	0.0785449	4.81104
INTERPRO	IPR001565:Synaptotagmin	8	0.387597	0.00289254	83849, 84258, 341359, 148281, 143425, 22895, 6857, 27445	1922	20	18559	3.86243	0.996618	0.0780591	4.84838
UP_SEQ_FEATURE	repeat:LRR 7	31	1.50194	0.00271621	79705, 57633, 164312, 23532, 127435, 9865, 79883, 23194, 145581, 6585, 6586, 114548, 645191, 2615, 22865, 9353, 5549, 57689, 64101, 26050, 94030, 202500, 196385, 338323, 116844, 3973, 114798, 120892, 4060, 347730, 23768	2015	176	20063	1.75376	0.999993	0.163738	4.97106
KEGG_PATHWAY	hsa04970:Salivary secretion	19	0.920543	0.00391115	114, 146, 23236, 683, 5579, 148, 111, 2776, 196883, 6263, 153, 2977, 3778, 482, 55503, 108, 727897, 107, 5592	743	86	6910	2.05468	0.631863	0.0338717	4.97858
INTERPRO	IPR011701:Major facilitator superfamily	16	0.775194	0.00303542	6568, 22987, 387700, 9899, 63910, 9900, 201305, 29015, 162515, 57084, 6571, 283537, 6581, 6572, 9121, 84179	1922	67	18559	2.30593	0.997447	0.0806546	5.08203
UP_SEQ_FEATURE	domain:Fibrillar collagen NC1	6	0.290698	0.0027891	1280, 1290, 1277, 1289, 1278, 1302	2015	11	20063	5.43099	0.999995	0.165463	5.10118
GOTERM_CC_DIRECT	GO:0031225~anchored component of membrane	23	1.11434	0.00361118	284348, 1272, 683, 53942, 4684, 4045, 2572, 762, 50863, 2262, 27255, 1012, 2675, 64386, 2676, 10082, 4978, 2674, 4062, 51299, 249, 4326, 6900	1938	113	18224	1.91399	0.856685	0.0539938	5.12589
GOTERM_BP_DIRECT	GO:0008306~associative learning	9	0.436047	0.00279883	9610, 6863, 2558, 1141, 1813, 1816, 6616, 5649, 4885	1821	24	16792	3.45799	0.999998	0.117001	5.16178
GOTERM_CC_DIRECT	GO:0043679~axon terminus	13	0.629845	0.00365899	5179, 5173, 3736, 1006, 1128, 1129, 152, 9162, 4985, 4986, 1813, 29993, 5798	1938	48	18224	2.54678	0.860331	0.053212	5.19209
GOTERM_BP_DIRECT	GO:0006355~regulation of transcription, DNA-templated	197	9.54457	0.00284598	4208, 170959, 147686, 153572, 10481, 7490, 147948, 147949, 84671, 2202, 8601, 56341, 6493, 2018, 6096, 3090, 63934, 284390, 284391, 148268, 440515, 148266, 54796, 163115, 84684, 4223, 58491, 253738, 7730, 728116, 126374, 388561, 81856, 56751, 57615, 388558, 27287, 6474, 7046, 389136, 91120, 90649, 442319, 113835, 2100, 59335, 388566, 91133, 55786, 4661, 7594, 84436, 27164, 124961, 642280, 4760, 4…	1821	1504	16792	1.20784	0.999999	0.11781	5.24654
GOTERM_BP_DIRECT	GO:0071300~cellular response to retinoic acid	17	0.823643	0.00285707	11211, 4208, 8854, 7484, 89780, 6096, 7483, 2042, 5105, 7472, 7473, 6862, 1277, 130497, 1620, 56603, 4916	1821	70	16792	2.23946	0.999999	0.117214	5.26647
INTERPRO	IPR018064:Metallothionein, vertebrate, metal binding site	6	0.290698	0.00319639	4495, 4493, 4500, 4504, 4499, 4489	1922	11	18559	5.26696	0.998141	0.0836255	5.34463
INTERPRO	IPR000885:Fibrillar collagen, C-terminal	6	0.290698	0.00319639	1280, 1290, 1277, 1289, 1278, 1302	1922	11	18559	5.26696	0.998141	0.0836255	5.34463
GOTERM_MF_DIRECT	GO:0005004~GPI-linked ephrin receptor activity	5	0.242248	0.00337275	2044, 2045, 2042, 2046, 4916	1789	7	16881	6.74	0.98754	0.111766	5.36586
GOTERM_BP_DIRECT	GO:0048666~neuron development	13	0.629845	0.00293687	4208, 30813, 2019, 9394, 2044, 4760, 5309, 51761, 2020, 29993, 1608, 64843, 238	1821	46	16792	2.60602	0.999999	0.119252	5.40972
UP_SEQ_FEATURE	domain:Laminin EGF-like 1	9	0.436047	0.00303414	3918, 3913, 284217, 22854, 84628, 26033, 3912, 10319, 3908	2015	26	20063	3.44659	0.999998	0.176259	5.53737
UP_KEYWORDS	Metalloprotease	27	1.30814	0.0039676	431705, 81794, 8532, 80070, 60676, 51200, 170690, 290, 8038, 81792, 170692, 140766, 9718, 8728, 171019, 64386, 10003, 9509, 11096, 29953, 4325, 84871, 4326, 2028, 4323, 56265, 4311	2038	152	20581	1.79383	0.853417	0.0291089	5.53778
GOTERM_BP_DIRECT	GO:0008344~adult locomotory behavior	14	0.678295	0.00300855	3218, 6387, 2019, 4985, 6622, 2257, 3235, 124925, 1815, 3236, 4923, 10752, 80243, 23544	1821	52	16792	2.48266	0.999999	0.120943	5.53823
GOTERM_MF_DIRECT	GO:0005254~chloride channel activity	14	0.678295	0.00350577	8542, 2561, 57348, 1080, 5172, 10861, 5349, 2558, 2563, 2565, 2557, 2566, 2567, 116369	1789	54	16881	2.44637	0.989522	0.113044	5.57184
GOTERM_MF_DIRECT	GO:0048407~platelet-derived growth factor binding	6	0.290698	0.0035392	1280, 1282, 1277, 1289, 1278, 5159	1789	11	16881	5.14691	0.989969	0.111305	5.62353
GOTERM_MF_DIRECT	GO:0015278~calcium-release channel activity	6	0.290698	0.0035392	8989, 57338, 6261, 6262, 6263, 57158	1789	11	16881	5.14691	0.989969	0.111305	5.62353
GOTERM_MF_DIRECT	GO:0005003~ephrin receptor activity	6	0.290698	0.0035392	284656, 2044, 2042, 2051, 285220, 2047	1789	11	16881	5.14691	0.989969	0.111305	5.62353
SMART	SM00282:LamG	13	0.629845	0.00430732	9378, 284217, 1464, 9353, 4745, 129684, 1302, 3908, 1289, 26047, 6585, 79633, 6586	1262	42	10057	2.46663	0.799268	0.0901339	5.78326
KEGG_PATHWAY	hsa04950:Maturity onset diabetes of the young	9	0.436047	0.00456301	3110, 6927, 4825, 4821, 222546, 3651, 4760, 5313, 5080	743	26	6910	3.21928	0.68846	0.0381284	5.78573
UP_SEQ_FEATURE	domain:EGF-like 3	17	0.823643	0.00318546	9378, 84465, 4041, 23245, 5649, 4745, 84466, 11197, 460, 10085, 8788, 91179, 375033, 4038, 2201, 6585, 6586	2015	76	20063	2.22718	0.999999	0.181789	5.80579
GOTERM_CC_DIRECT	GO:0043025~neuronal cell body	50	2.42248	0.00414294	2741, 3781, 124925, 283, 3776, 1620, 4038, 773, 1137, 5179, 9610, 30009, 5173, 114757, 2890, 140767, 23544, 56896, 57125, 10439, 7345, 7074, 26047, 10814, 6750, 9627, 22997, 1129, 3751, 9162, 3359, 3798, 1644, 57468, 3759, 5798, 2555, 6900, 6716, 9378, 64284, 2044, 2045, 3736, 796, 429, 6531, 6863, 120892, 116443	1938	315	18224	1.49262	0.892405	0.0584741	5.85968
KEGG_PATHWAY	hsa05030:Cocaine addiction	13	0.629845	0.00467129	2912, 2903, 2913, 2904, 5173, 111, 2891, 6531, 1644, 1812, 6571, 1813, 116443	743	49	6910	2.46738	0.696984	0.0377828	5.91919
UP_SEQ_FEATURE	DNA-binding region:Basic motif	29	1.40504	0.003293	128408, 7291, 116448, 9242, 55509, 27319, 4762, 430, 4760, 4807, 167826, 6493, 6925, 3131, 4654, 344018, 390992, 9421, 9935, 63973, 26508, 10215, 266743, 6939, 429, 117581, 9464, 256297, 391723	2015	163	20063	1.77146	0.999999	0.184909	5.99612
UP_SEQ_FEATURE	domain:Laminin N-terminal	7	0.339147	0.00334674	3913, 284217, 22854, 84628, 3912, 10319, 3908	2015	16	20063	4.35611	1	0.185248	6.09107
UP_SEQ_FEATURE	DNA-binding region:T-box	7	0.339147	0.00334674	57057, 8320, 6909, 30009, 6862, 9096, 6910	2015	16	20063	4.35611	1	0.185248	6.09107
SMART	SM00349:KRAB	68	3.29457	0.00454432	374899, 170959, 55786, 90338, 388507, 147686, 7594, 84436, 163051, 90589, 374900, 346171, 147948, 57336, 147949, 730051, 84671, 400713, 55713, 57573, 26974, 7710, 91975, 7644, 148198, 256051, 63934, 390927, 284307, 284390, 100129842, 284391, 148268, 148266, 440515, 147660, 147741, 7691, 7639, 285676, 7694, 84911, 7730, 55762, 9534, 55769, 374928, 7772, 388561, 81856, 284406, 345462, 388558, 57615…	1262	392	10057	1.38239	0.816279	0.0898355	6.09229
UP_SEQ_FEATURE	domain:TSP type-1 4	10	0.484496	0.00335437	81794, 9719, 171019, 80070, 9509, 221981, 170690, 81792, 170692, 140766	2015	32	20063	3.11151	1	0.183303	6.10456
UP_SEQ_FEATURE	domain:Sushi 3	10	0.484496	0.00335437	1379, 114784, 79987, 60676, 722, 124925, 64478, 350, 629, 23544	2015	32	20063	3.11151	1	0.183303	6.10456
GOTERM_BP_DIRECT	GO:0035050~embryonic heart tube development	7	0.339147	0.00338496	6909, 9421, 65009, 2303, 1482, 137814, 64321	1821	15	16792	4.30328	1	0.133899	6.21031
GOTERM_BP_DIRECT	GO:0048485~sympathetic nervous system development	7	0.339147	0.00338496	429, 91584, 2625, 2676, 401, 6664, 9464	1821	15	16792	4.30328	1	0.133899	6.21031
GOTERM_BP_DIRECT	GO:1901381~positive regulation of potassium ion transmembrane transport	7	0.339147	0.00338496	3753, 1908, 3757, 3747, 4986, 3746, 3759	1821	15	16792	4.30328	1	0.133899	6.21031
GOTERM_BP_DIRECT	GO:0001964~startle response	7	0.339147	0.00338496	65217, 2903, 5179, 3736, 2741, 64478, 2743	1821	15	16792	4.30328	1	0.133899	6.21031
GOTERM_BP_DIRECT	GO:0035640~exploration behavior	7	0.339147	0.00338496	1137, 57338, 120892, 3350, 1620, 347730, 10752	1821	15	16792	4.30328	1	0.133899	6.21031
UP_SEQ_FEATURE	domain:EGF-like 6	12	0.581395	0.00341808	84465, 8788, 4811, 9353, 91179, 375033, 5649, 84466, 79633, 2201, 6585, 6586	2015	44	20063	2.7155	1	0.184141	6.21702
INTERPRO	IPR020846:Major facilitator superfamily domain	26	1.25969	0.0038437	2030, 388931, 9900, 201305, 162515, 6581, 6564, 9121, 84179, 6568, 22987, 162387, 387700, 9899, 63910, 29015, 57210, 57084, 144195, 353189, 283537, 6571, 6572, 85413, 80704, 51310	1922	138	18559	1.81926	0.999481	0.0984237	6.39369
INTERPRO	IPR008211:Laminin, N-terminal	7	0.339147	0.00390795	3913, 284217, 22854, 84628, 3912, 10319, 3908	1922	16	18559	4.22454	0.999543	0.0987046	6.49721
GOTERM_BP_DIRECT	GO:0007193~adenylate cyclase-inhibiting G-protein coupled receptor signaling pathway	13	0.629845	0.00356197	6752, 114, 3354, 4985, 4986, 108, 107, 111, 1901, 196883, 4883, 2774, 4887	1821	47	16792	2.55057	1	0.139235	6.5248
GOTERM_MF_DIRECT	GO:0008146~sulfotransferase activity	11	0.532946	0.00413309	9435, 64377, 83539, 9956, 9955, 9394, 166012, 9951, 266722, 9486, 25830	1789	37	16881	2.8053	0.995373	0.125757	6.53758
GOTERM_MF_DIRECT	GO:0001105~RNA polymerase II transcription coactivator activity	11	0.532946	0.00413309	57057, 3670, 5396, 26108, 4760, 93649, 5308, 23414, 5453, 6664, 116931	1789	37	16881	2.8053	0.995373	0.125757	6.53758
UP_SEQ_FEATURE	repeat:LRR 9	25	1.21124	0.00360239	79705, 57633, 164312, 127435, 9865, 79883, 23194, 6585, 6586, 645191, 2615, 9353, 22865, 5549, 57689, 26050, 64101, 94030, 196385, 338323, 120892, 114798, 4060, 347730, 23768	2015	134	20063	1.85762	1	0.190718	6.54163
GOTERM_BP_DIRECT	GO:0060119~inner ear receptor cell development	5	0.242248	0.0036747	2562, 2561, 2535, 2558, 389207	1821	7	16792	6.58665	1	0.142144	6.72458
GOTERM_BP_DIRECT	GO:0060290~transdifferentiation	5	0.242248	0.0036747	4208, 3651, 3642, 2626, 947	1821	7	16792	6.58665	1	0.142144	6.72458
GOTERM_BP_DIRECT	GO:0021520~spinal cord motor neuron cell fate specification	5	0.242248	0.0036747	3670, 3110, 3236, 167826, 64843	1821	7	16792	6.58665	1	0.142144	6.72458
GOTERM_BP_DIRECT	GO:0007196~adenylate cyclase-inhibiting G-protein coupled glutamate receptor signaling pathway	5	0.242248	0.0036747	2912, 2899, 2913, 2916, 2917	1821	7	16792	6.58665	1	0.142144	6.72458
INTERPRO	IPR013761:Sterile alpha motif/pointed domain	23	1.11434	0.00406718	10256, 90627, 284656, 23254, 2044, 57713, 2045, 2051, 2042, 8499, 2313, 23174, 80114, 26298, 257629, 25803, 91133, 285220, 1999, 2047, 2046, 23098, 85358	1922	117	18559	1.89821	0.999666	0.101225	6.75333
GOTERM_BP_DIRECT	GO:2000463~positive regulation of excitatory postsynaptic potential	8	0.387597	0.00376072	9378, 22871, 9699, 7476, 112755, 5649, 85358, 23316	1821	20	16792	3.68852	1	0.144045	6.87673
GOTERM_BP_DIRECT	GO:0019229~regulation of vasoconstriction	8	0.387597	0.00376072	152, 1908, 3741, 151, 183, 148, 185, 1907	1821	20	16792	3.68852	1	0.144045	6.87673
GOTERM_MF_DIRECT	GO:0005332~gamma-aminobutyric acid:sodium symporter activity	4	0.193798	0.00436943	6540, 6529, 6538, 6539	1789	4	16881	9.436	0.9966	0.129453	6.89902
GOTERM_MF_DIRECT	GO:0022841~potassium ion leak channel activity	7	0.339147	0.00438704	54207, 50801, 3777, 3776, 51305, 56659, 56660	1789	16	16881	4.12825	0.996677	0.127051	6.92589
UP_SEQ_FEATURE	domain:Laminin EGF-like 2	9	0.436047	0.00393765	3918, 3913, 284217, 22854, 84628, 26033, 3912, 10319, 3908	2015	27	20063	3.31894	1	0.204079	7.12937
UP_SEQ_FEATURE	domain:Sushi 4	9	0.436047	0.00393765	1379, 114784, 79987, 60676, 722, 124925, 64478, 350, 23544	2015	27	20063	3.31894	1	0.204079	7.12937
GOTERM_BP_DIRECT	GO:0008544~epidermis development	19	0.920543	0.00391777	6703, 1474, 6705, 6706, 6278, 1294, 6699, 125981, 3852, 6707, 10481, 3868, 3866, 79977, 8796, 3918, 10913, 1999, 2125	1821	85	16792	2.06123	1	0.148399	7.15394
GOTERM_BP_DIRECT	GO:0060968~regulation of gene silencing	6	0.290698	0.00391887	8968, 8350, 8355, 8354, 8352, 8357	1821	11	16792	5.0298	1	0.147257	7.15587
BIOCARTA	h_ace2Pathway:Angiotensin-converting enzyme 2 regulates heart function	6	0.290698	0.00613991	1282, 183, 1284, 1285, 185, 1286	163	13	1625	4.60123	0.674016	0.674016	7.3185
GOTERM_BP_DIRECT	GO:0030593~neutrophil chemotaxis	16	0.775194	0.00403851	5142, 6279, 5144, 7409, 3680, 6346, 57580, 1907, 6362, 1908, 6352, 5293, 6356, 6355, 6354, 10451	1821	66	16792	2.23547	1	0.15021	7.3665
SMART	SM00032:CCP	15	0.726744	0.0055862	60676, 1463, 25891, 124925, 176, 64478, 350, 23544, 1379, 114784, 79987, 722, 1462, 629, 64420	1262	54	10057	2.21364	0.875555	0.103878	7.43967
UP_SEQ_FEATURE	domain:Sushi 2	12	0.581395	0.00412112	1379, 114784, 79987, 60676, 722, 25891, 124925, 64478, 350, 629, 64420, 23544	2015	45	20063	2.65515	1	0.210037	7.44953
UP_SEQ_FEATURE	domain:Sushi 1	12	0.581395	0.00412112	1379, 114784, 79987, 60676, 722, 25891, 124925, 64478, 350, 629, 64420, 23544	2015	45	20063	2.65515	1	0.210037	7.44953
GOTERM_BP_DIRECT	GO:0022008~neurogenesis	12	0.581395	0.00418854	429, 2903, 6299, 27319, 57576, 4760, 27164, 7764, 2047, 7472, 79633, 93166	1821	42	16792	2.63466	1	0.154135	7.63003
UP_SEQ_FEATURE	domain:EGF-like 2; calcium-binding	14	0.678295	0.00427095	7060, 2192, 30008, 79987, 1463, 7059, 220001, 1462, 4038, 4745, 1311, 2202, 79633, 64420	2015	58	20063	2.40337	1	0.214305	7.71021
UP_SEQ_FEATURE	domain:Laminin EGF-like 7	6	0.290698	0.00438865	3918, 3913, 284217, 3912, 10319, 3908	2015	12	20063	4.97841	1	0.217037	7.91452
UP_SEQ_FEATURE	domain:Collagen-like 3	6	0.290698	0.00438865	340267, 81578, 81035, 169044, 91522, 84570	2015	12	20063	4.97841	1	0.217037	7.91452
SMART	SM00339:FH	14	0.678295	0.00604864	668, 27023, 27022, 2303, 2304, 2299, 2295, 2297, 93986, 399823, 2294, 344167, 200350, 2290	1262	49	10057	2.27688	0.895328	0.106712	8.03195
UP_SEQ_FEATURE	domain:Laminin EGF-like 3	8	0.387597	0.00446095	3918, 3913, 284217, 22854, 84628, 3912, 10319, 3908	2015	22	20063	3.62066	1	0.217735	8.03979
UP_SEQ_FEATURE	domain:Sushi 5	8	0.387597	0.00446095	1379, 114784, 79987, 60676, 722, 124925, 64478, 23544	2015	22	20063	3.62066	1	0.217735	8.03979
SMART	SM00097:WNT1	8	0.387597	0.0061408	89780, 7484, 7471, 7483, 7476, 7472, 7473, 51384	1262	19	10057	3.35541	0.898877	0.103373	8.14955
UP_SEQ_FEATURE	domain:Ig-like V-type	24	1.16279	0.00456986	83700, 27036, 342865, 140885, 100131439, 1463, 7441, 945, 10326, 146894, 176, 145864, 342510, 55423, 5669, 5676, 253559, 84868, 4345, 222008, 4359, 1462, 23584, 58494	2015	129	20063	1.85243	1	0.219972	8.2282
PIR_SUPERFAMILY	PIRSF005557:sialyltransferase	6	0.290698	0.00740727	338596, 7903, 51046, 6489, 8128, 29906	163	14	1692	4.44873	0.608116	0.268211	8.24978
INTERPRO	IPR003938:Potassium channel, voltage-dependent, EAG/ELK/ERG	6	0.290698	0.00501583	348980, 90134, 3757, 610, 10021, 131096	1922	12	18559	4.82804	0.999949	0.121857	8.26552
INTERPRO	IPR005331:Sulfotransferase	6	0.290698	0.00501583	64377, 83539, 9394, 166012, 266722, 9486	1922	12	18559	4.82804	0.999949	0.121857	8.26552
GOTERM_BP_DIRECT	GO:0008285~negative regulation of cell proliferation	61	2.95543	0.0046113	5918, 2919, 945, 10290, 127435, 943, 6423, 6422, 7490, 9863, 3012, 4920, 247, 2066, 7483, 2014, 3651, 5743, 1285, 5920, 55423, 6196, 3490, 2255, 10660, 51761, 3642, 1813, 10669, 6752, 6750, 6751, 9982, 2625, 3604, 83595, 2069, 7041, 149428, 4988, 7424, 2170, 6586, 8854, 2444, 65268, 148, 2487, 655, 2737, 1012, 93649, 9940, 6755, 590, 6425, 6754, 6424, 6910, 55079, 563	1821	396	16792	1.42045	1	0.16705	8.36872
GOTERM_BP_DIRECT	GO:0021889~olfactory bulb interneuron differentiation	4	0.193798	0.00467266	2066, 6299, 170825, 340260	1821	4	16792	9.22131	1	0.167794	8.47547
GOTERM_CC_DIRECT	GO:0098794~postsynapse	8	0.387597	0.00612637	4208, 2030, 4988, 6622, 120892, 1815, 266743, 2555	1938	22	18224	3.41946	0.963116	0.0831776	8.55034
GOTERM_MF_DIRECT	GO:0005246~calcium channel regulator activity	9	0.436047	0.00547096	9378, 55799, 2912, 2913, 5579, 4852, 2917, 5592, 4887	1789	27	16881	3.14533	0.999192	0.152615	8.56633
KEGG_PATHWAY	hsa04924:Renin secretion	15	0.726744	0.00691877	116, 117, 5140, 23236, 5732, 111, 2776, 153, 2977, 3778, 183, 185, 5139, 3759, 5137	743	64	6910	2.17972	0.829738	0.0538229	8.65026
GOTERM_MF_DIRECT	GO:0016849~phosphorus-oxygen lyase activity	6	0.290698	0.00554213	114, 683, 108, 107, 111, 196883	1789	12	16881	4.718	0.999264	0.151213	8.67308
GOTERM_BP_DIRECT	GO:0035094~response to nicotine	11	0.532946	0.00487804	1137, 7412, 4825, 5179, 6531, 3651, 1141, 1813, 8973, 1143, 1268	1821	37	16792	2.74147	1	0.173193	8.83192
GOTERM_BP_DIRECT	GO:0034332~adherens junction organization	11	0.532946	0.00487804	1004, 253559, 1500, 1008, 1005, 1006, 1016, 1009, 1012, 283, 1000	1821	37	16792	2.74147	1	0.173193	8.83192
GOTERM_BP_DIRECT	GO:0007202~activation of phospholipase C activity	9	0.436047	0.00488386	117, 183, 148, 10316, 2776, 115727, 552, 3702, 283	1821	26	16792	3.19199	1	0.17209	8.84201
GOTERM_BP_DIRECT	GO:0030534~adult behavior	9	0.436047	0.00488386	9378, 5079, 114798, 2917, 26047, 26050, 2566, 285671, 85358	1821	26	16792	3.19199	1	0.17209	8.84201
GOTERM_BP_DIRECT	GO:0030322~stabilization of membrane potential	7	0.339147	0.00492438	54207, 50801, 3777, 3776, 51305, 56659, 56660	1821	16	16792	4.03432	1	0.172108	8.91217
GOTERM_BP_DIRECT	GO:0014002~astrocyte development	7	0.339147	0.00492438	7431, 3913, 10100, 6279, 1812, 10319, 4504	1821	16	16792	4.03432	1	0.172108	8.91217
GOTERM_BP_DIRECT	GO:0086002~cardiac muscle cell action potential involved in contraction	7	0.339147	0.00492438	3753, 781, 8913, 2257, 55800, 3759, 6331	1821	16	16792	4.03432	1	0.172108	8.91217
GOTERM_BP_DIRECT	GO:2000311~regulation of alpha-amino-3-hydroxy-5-methyl-4-isoxazole propionate selective glutamate receptor activity	7	0.339147	0.00492438	4208, 9378, 22871, 729993, 59283, 149111, 10369	1821	16	16792	4.03432	1	0.172108	8.91217
GOTERM_CC_DIRECT	GO:0098793~presynapse	15	0.726744	0.00647624	9378, 83849, 10882, 60482, 773, 89780, 22871, 7476, 8618, 8938, 1103, 8825, 6531, 341359, 84258	1938	64	18224	2.20395	0.96947	0.0855778	9.01748
INTERPRO	IPR018186:Transcription factor, T-box, conserved site	7	0.339147	0.00551668	57057, 8320, 6909, 30009, 6862, 9096, 6910	1922	17	18559	3.97604	0.999981	0.131598	9.05455
INTERPRO	IPR001699:Transcription factor, T-box	7	0.339147	0.00551668	57057, 8320, 6909, 30009, 6862, 9096, 6910	1922	17	18559	3.97604	0.999981	0.131598	9.05455
SMART	SM00427:H2B	9	0.436047	0.00689213	8340, 8339, 440689, 3018, 8346, 8345, 8342, 8970, 8344	1262	24	10057	2.98841	0.923675	0.110364	9.10321
UP_SEQ_FEATURE	domain:Collagen-like 4	5	0.242248	0.00508458	340267, 81578, 169044, 91522, 84570	2015	8	20063	6.22301	1	0.238957	9.11372
UP_SEQ_FEATURE	region of interest:Glutamate binding	5	0.242248	0.00508458	2897, 2903, 2893, 2891, 2890	2015	8	20063	6.22301	1	0.238957	9.11372
UP_SEQ_FEATURE	propeptide:C-terminal propeptide	5	0.242248	0.00508458	1290, 1277, 1289, 1278, 1302	2015	8	20063	6.22301	1	0.238957	9.11372
UP_SEQ_FEATURE	domain:Link 2	5	0.242248	0.00508458	1463, 404037, 176, 1462, 145864	2015	8	20063	6.22301	1	0.238957	9.11372
UP_SEQ_FEATURE	domain:Link 1	5	0.242248	0.00508458	1463, 404037, 176, 1462, 145864	2015	8	20063	6.22301	1	0.238957	9.11372
UP_SEQ_FEATURE	binding site:Glutamate	5	0.242248	0.00508458	2897, 2903, 2893, 2891, 2890	2015	8	20063	6.22301	1	0.238957	9.11372
UP_SEQ_FEATURE	domain:Collagen-like 5	5	0.242248	0.00508458	340267, 81578, 169044, 91522, 84570	2015	8	20063	6.22301	1	0.238957	9.11372
GOTERM_BP_DIRECT	GO:0055085~transmembrane transport	41	1.98643	0.00505477	57153, 57369, 23460, 9900, 201305, 6538, 119, 162515, 6540, 1244, 201780, 284111, 6581, 6561, 9121, 84179, 6568, 22987, 60482, 56666, 1080, 5244, 5243, 9899, 387700, 10351, 63910, 160728, 4118, 6833, 6529, 29015, 55244, 9152, 6531, 6530, 283537, 6571, 6555, 563, 51310	1821	244	16792	1.54948	1	0.17496	9.13759
KEGG_PATHWAY	hsa05412:Arrhythmogenic right ventricular cardiomyopathy (ARVC)	16	0.775194	0.00739018	781, 55799, 783, 8516, 3680, 3690, 10369, 6262, 59283, 1496, 3694, 3676, 51176, 88, 1000, 89	743	71	6910	2.0958	0.849154	0.0557062	9.21373
GOTERM_BP_DIRECT	GO:0045987~positive regulation of smooth muscle contraction	8	0.387597	0.00512036	6869, 146, 148, 60675, 5743, 93649, 1907, 4887	1821	21	16792	3.51288	1	0.175738	9.2508
GOTERM_BP_DIRECT	GO:0035914~skeletal muscle cell differentiation	13	0.629845	0.00513238	283149, 4208, 8320, 11023, 89780, 5079, 26471, 26508, 59269, 63950, 6664, 4654, 3131	1821	49	16792	2.44647	1	0.174845	9.27152
INTERPRO	IPR000162:GPCR, family 3, metabotropic glutamate receptor	5	0.242248	0.0056858	2912, 2913, 2916, 2917, 2911	1922	8	18559	6.03505	0.999986	0.133743	9.31953
INTERPRO	IPR001824:Tyrosine-protein kinase, receptor class III, conserved site	5	0.242248	0.0056858	2321, 3815, 2322, 2324, 5159	1922	8	18559	6.03505	0.999986	0.133743	9.31953
INTERPRO	IPR003972:Potassium channel, voltage dependent, Kv1	5	0.242248	0.0056858	3743, 3741, 3736, 3738, 3739	1922	8	18559	6.03505	0.999986	0.133743	9.31953
GOTERM_MF_DIRECT	GO:0004601~peroxidase activity	8	0.387597	0.00600686	7837, 53905, 5743, 493869, 2882, 2878, 5742, 114757	1789	22	16881	3.43127	0.999599	0.159524	9.36731
BIOCARTA	h_raccPathway:Ion Channels and Their Functional Role in Vascular Endothelium	7	0.339147	0.00806532	2977, 3785, 3786, 107, 7223, 56479, 5592	163	19	1625	3.67291	0.770955	0.521414	9.51003
SMART	SM00038:COLFI	6	0.290698	0.00739384	1280, 1290, 1277, 1289, 1278, 1302	1262	11	10057	4.34678	0.936754	0.113108	9.73489
UP_SEQ_FEATURE	repeat:LRR 10	22	1.06589	0.00546472	645191, 79705, 57633, 2615, 164312, 22865, 9353, 5549, 127435, 26050, 9865, 196385, 338323, 114798, 120892, 4060, 79883, 23194, 347730, 6585, 23768, 6586	2015	116	20063	1.88836	1	0.251704	9.76251
GOTERM_MF_DIRECT	GO:0008083~growth factor activity	29	1.40504	0.00627559	2919, 9535, 2253, 151449, 3625, 2250, 6320, 80310, 7060, 2069, 2248, 2249, 4803, 7424, 2202, 10718, 392255, 5764, 2657, 50810, 651, 655, 654, 2259, 6387, 183, 2255, 2662, 2257	1789	162	16881	1.68916	0.999717	0.162755	9.76648
GOTERM_BP_DIRECT	GO:0016337~single organismal cell-cell adhesion	21	1.01744	0.00545961	57348, 8516, 8416, 1008, 1005, 55243, 4897, 1496, 947, 1310, 7412, 11187, 10630, 1501, 1500, 2294, 5314, 4008, 7373, 5317, 58494	1821	101	16792	1.9173	1	0.183608	9.83416
UP_SEQ_FEATURE	compositionally biased region:Ala-rich	29	1.40504	0.00551982	4857, 2006, 55118, 388336, 220382, 9863, 84000, 5457, 6909, 2977, 57338, 27319, 80816, 146395, 57158, 10659, 79012, 2636, 2304, 56853, 63950, 56978, 9892, 79946, 11023, 344167, 5453, 340784, 85416	2015	169	20063	1.70857	1	0.251257	9.85618
INTERPRO	IPR026823:Complement Clr-like EGF domain	9	0.436047	0.00606343	2192, 30008, 4811, 2199, 22795, 4038, 2202, 2201, 7056	1922	28	18559	3.10374	0.999994	0.140325	9.90859
UP_KEYWORDS	Proteoglycan	12	0.581395	0.00735277	5552, 10216, 6383, 4060, 1298, 10082, 1464, 1463, 2262, 176, 1462, 972	2038	49	20581	2.47313	0.971689	0.0525752	10.0357
GOTERM_BP_DIRECT	GO:0051965~positive regulation of synapse assembly	15	0.726744	0.00571568	9378, 57633, 22871, 64084, 22865, 7476, 869, 26050, 94030, 114798, 347730, 2047, 23768, 4916, 23316	1821	62	16792	2.23096	1	0.190018	10.2721
INTERPRO	IPR001073:Complement C1q protein	10	0.484496	0.00638348	10882, 140689, 84034, 114898, 114897, 388581, 1295, 869, 114904, 165257	1922	34	18559	2.84003	0.999997	0.145481	10.405
SMART	SM00219:TyrKc	20	0.968992	0.00799812	2066, 2444, 2044, 2045, 2042, 2321, 3815, 2322, 2324, 3702, 2242, 285220, 4145, 2047, 3645, 2046, 238, 4916, 3055, 5159	1262	85	10057	1.87508	0.949575	0.117035	10.4903
GOTERM_BP_DIRECT	GO:0021766~hippocampus development	14	0.678295	0.00594871	6716, 89780, 2044, 3736, 1745, 3361, 5649, 2737, 4747, 64211, 8941, 140679, 3400, 7080	1821	56	16792	2.30533	1	0.195602	10.669
GOTERM_BP_DIRECT	GO:0060291~long-term synaptic potentiation	11	0.532946	0.00598966	2903, 7101, 5764, 22871, 6622, 6547, 1812, 347730, 6616, 5649, 85358	1821	38	16792	2.66933	1	0.195454	10.7385
UP_KEYWORDS	Paired box	5	0.242248	0.00801422	5075, 5077, 5079, 5081, 5080	2038	9	20581	5.61035	0.979482	0.0563566	10.891
UP_KEYWORDS	Cadmium	5	0.242248	0.00801422	4495, 4493, 4500, 4499, 4489	2038	9	20581	5.61035	0.979482	0.0563566	10.891
GOTERM_BP_DIRECT	GO:0045814~negative regulation of gene expression, epigenetic	13	0.629845	0.00610137	8968, 8360, 8350, 8362, 653604, 8361, 8294, 8355, 8363, 8354, 8352, 8368, 8357	1821	50	16792	2.39754	1	0.197365	10.928
GOTERM_BP_DIRECT	GO:0086004~regulation of cardiac muscle cell contraction	6	0.290698	0.00612337	5142, 287, 5144, 3759, 2626, 6331	1821	12	16792	4.61065	1	0.196661	10.9653
GOTERM_BP_DIRECT	GO:0007191~adenylate cyclase-activating dopamine receptor signaling pathway	6	0.290698	0.00612337	4988, 111, 1812, 1814, 1816, 2774	1821	12	16792	4.61065	1	0.196661	10.9653
GOTERM_BP_DIRECT	GO:0009190~cyclic nucleotide biosynthetic process	6	0.290698	0.00612337	114, 108, 107, 111, 196883, 4883	1821	12	16792	4.61065	1	0.196661	10.9653
GOTERM_BP_DIRECT	GO:0021846~cell proliferation in forebrain	6	0.290698	0.00612337	64211, 2018, 89780, 7476, 2253, 6496	1821	12	16792	4.61065	1	0.196661	10.9653
INTERPRO	IPR000233:Cadherin, cytoplasmic domain	8	0.387597	0.00693654	1004, 1008, 1005, 1006, 1825, 1016, 1009, 1000	1922	23	18559	3.35864	0.999999	0.155302	11.2568
GOTERM_MF_DIRECT	GO:0004222~metalloendopeptidase activity	22	1.06589	0.00732364	431705, 203102, 81794, 80070, 60676, 170690, 81792, 8038, 170692, 140766, 9718, 8728, 9719, 171019, 8745, 64386, 9509, 11096, 4325, 4326, 4323, 4311	1789	113	16881	1.8371	0.999928	0.183723	11.3075
UP_SEQ_FEATURE	zinc finger region:C2H2-type 16	20	0.968992	0.00649505	90338, 388507, 147686, 7644, 11107, 7594, 80095, 163051, 7772, 388561, 81856, 388566, 148266, 7691, 84671, 388558, 7639, 79776, 7694, 79788	2015	103	20063	1.93336	1	0.285801	11.499
UP_SEQ_FEATURE	region of interest:Alpha	6	0.290698	0.00654758	4495, 4493, 4500, 4504, 4499, 4489	2015	13	20063	4.59546	1	0.284901	11.5867
UP_SEQ_FEATURE	domain:Laminin EGF-like 6	6	0.290698	0.00654758	3918, 3913, 284217, 3912, 10319, 3908	2015	13	20063	4.59546	1	0.284901	11.5867
UP_SEQ_FEATURE	region of interest:Beta	6	0.290698	0.00654758	4495, 4493, 4500, 4504, 4499, 4489	2015	13	20063	4.59546	1	0.284901	11.5867
UP_SEQ_FEATURE	repeat:LRR 8	26	1.25969	0.00656876	79705, 57633, 164312, 127435, 9865, 79883, 23194, 6585, 6586, 645191, 2615, 9353, 22865, 5549, 57689, 26050, 64101, 94030, 196385, 338323, 116844, 120892, 114798, 4060, 347730, 23768	2015	148	20063	1.74917	1	0.282879	11.622
GOTERM_CC_DIRECT	GO:0030666~endocytic vesicle membrane	15	0.726744	0.00857206	89780, 7471, 81035, 3118, 7476, 2891, 2890, 59283, 8685, 10369, 972, 7473, 6608, 2893, 115677	1938	66	18224	2.13716	0.990177	0.109147	11.7695
SMART	SM01411:SM01411	9	0.436047	0.00904318	284656, 2044, 2045, 2042, 2051, 79987, 285220, 2047, 2046	1262	25	10057	2.86887	0.965931	0.126437	11.7829
UP_KEYWORDS	Metal-thiolate cluster	6	0.290698	0.00881393	4495, 4493, 4500, 4504, 4499, 4489	2038	14	20581	4.32798	0.986102	0.0609461	11.9149
INTERPRO	IPR014710:RmlC-like jelly roll fold	12	0.581395	0.00736834	1261, 23498, 348980, 90134, 3757, 610, 10021, 3081, 1036, 5592, 11149, 131096	1922	47	18559	2.46538	1	0.162333	11.9165
GOTERM_BP_DIRECT	GO:0007169~transmembrane receptor protein tyrosine kinase signaling pathway	20	0.968992	0.00669452	2066, 10256, 2444, 1464, 2321, 3815, 2322, 2324, 3702, 55816, 2675, 4803, 4920, 4145, 115727, 3645, 11122, 238, 4916, 3055	1821	96	16792	1.92111	1	0.211539	11.9278
GOTERM_BP_DIRECT	GO:0030509~BMP signaling pathway	17	0.823643	0.00670353	392255, 2657, 651, 2253, 1749, 151449, 6262, 655, 654, 283375, 11167, 2662, 6862, 51176, 4920, 4038, 1482	1821	76	16792	2.06266	1	0.21039	11.9429
GOTERM_BP_DIRECT	GO:0060080~inhibitory postsynaptic potential	5	0.242248	0.00672099	2562, 1137, 2741, 1815, 266743	1821	8	16792	5.76332	1	0.209492	11.9722
GOTERM_BP_DIRECT	GO:0060012~synaptic transmission, glycinergic	5	0.242248	0.00672099	8001, 9152, 2741, 54716, 2743	1821	8	16792	5.76332	1	0.209492	11.9722
UP_KEYWORDS	Synaptosome	13	0.629845	0.00891632	10235, 3747, 3745, 9863, 132204, 26575, 8825, 57084, 8633, 29993, 6616, 26059, 23768	2038	57	20581	2.3032	0.986778	0.0607693	12.0452
GOTERM_MF_DIRECT	GO:0005540~hyaluronic acid binding	8	0.387597	0.00785864	1463, 404037, 143903, 176, 1462, 26032, 145864, 140578	1789	23	16881	3.28209	0.999964	0.192127	12.0847
SMART	SM00355:ZnF_C2H2	118	5.71705	0.00936508	170959, 147686, 90338, 22873, 284312, 285349, 163051, 7490, 374900, 147948, 147949, 84671, 57573, 26974, 85460, 7545, 79788, 91975, 6299, 3090, 63934, 284307, 284390, 100129842, 284391, 9745, 148268, 440515, 148266, 54796, 163115, 7691, 147741, 84684, 58491, 7694, 151126, 10320, 84911, 7730, 728116, 7799, 374928, 129025, 81856, 388561, 93166, 57616, 57615, 388558, 342926, 91120, 400720, 90649, 44…	1262	762	10057	1.23406	0.969809	0.125956	12.1776
KEGG_PATHWAY	hsa04022:cGMP-PKG signaling pathway	29	1.40504	0.00995093	4208, 1910, 5140, 114, 23236, 4879, 111, 2767, 2626, 152, 153, 2977, 151, 3778, 482, 4985, 108, 107, 5139, 146, 148, 6547, 2776, 196883, 5293, 185, 7225, 140, 5592	743	166	6910	1.62472	0.921934	0.0722619	12.2189
GOTERM_BP_DIRECT	GO:0032331~negative regulation of chondrocyte differentiation	7	0.339147	0.00692143	7483, 26585, 7046, 6591, 81792, 579, 2202	1821	17	16792	3.79701	1	0.213635	12.3075
GOTERM_BP_DIRECT	GO:0035567~non-canonical Wnt signaling pathway	7	0.339147	0.00692143	6608, 2487, 7476, 2535, 6425, 6423, 6424	1821	17	16792	3.79701	1	0.213635	12.3075
GOTERM_BP_DIRECT	GO:0006171~cAMP biosynthetic process	7	0.339147	0.00692143	114, 10266, 108, 107, 111, 196883, 4883	1821	17	16792	3.79701	1	0.213635	12.3075
GOTERM_BP_DIRECT	GO:0061178~regulation of insulin secretion involved in cellular response to glucose stimulus	7	0.339147	0.00692143	9378, 4041, 2044, 9024, 7074, 111, 9971	1821	17	16792	3.79701	1	0.213635	12.3075
INTERPRO	IPR027397:Catenin binding domain	9	0.436047	0.00762769	1004, 1008, 51176, 1005, 1006, 1825, 1016, 1009, 1000	1922	29	18559	2.99672	1	0.165718	12.3105
INTERPRO	IPR010982:Lambda repressor-like, DNA-binding domain	9	0.436047	0.00762769	6927, 9480, 5459, 5453, 5458, 5452, 5457, 5455, 23316	1922	29	18559	2.99672	1	0.165718	12.3105
INTERPRO	IPR013787:S100/CaBP-9k-type, calcium binding, subdomain	9	0.436047	0.00762769	6284, 57402, 338324, 388698, 6279, 6278, 6277, 388697, 2312	1922	29	18559	2.99672	1	0.165718	12.3105
GOTERM_BP_DIRECT	GO:0048791~calcium ion-regulated exocytosis of neurotransmitter	11	0.532946	0.0072889	83849, 773, 9699, 84258, 341359, 388125, 148281, 143425, 140730, 22895, 6857	1821	39	16792	2.60088	1	0.222206	12.919
GOTERM_BP_DIRECT	GO:0018108~peptidyl-tyrosine phosphorylation	28	1.35659	0.00732987	284656, 2253, 2250, 2069, 2248, 2249, 4920, 2047, 2046, 2202, 5159, 3055, 2066, 2044, 2045, 2042, 2321, 2322, 3815, 2324, 5649, 2242, 2255, 285220, 3568, 3645, 238, 4916	1821	153	16792	1.68756	1	0.221884	12.987
GOTERM_BP_DIRECT	GO:0008015~blood circulation	12	0.581395	0.00733967	57057, 1908, 6387, 2006, 2056, 4852, 1285, 10021, 4223, 552, 2313, 3363	1821	45	16792	2.45902	1	0.220739	13.0032
SMART	SM00136:LamNT	7	0.339147	0.0100662	3913, 284217, 22854, 84628, 3912, 10319, 3908	1262	16	10057	3.48648	0.9768	0.130114	13.0316
UP_SEQ_FEATURE	domain:EGF-like 5	11	0.532946	0.00744249	84465, 8788, 91179, 375033, 5649, 84466, 79633, 11197, 6585, 7056, 6586	2015	42	20063	2.60774	1	0.31104	13.0678
GOTERM_BP_DIRECT	GO:0070374~positive regulation of ERK1 and ERK2 cascade	31	1.50194	0.00745668	116, 168667, 2056, 2253, 6346, 80310, 6352, 3965, 2249, 4988, 6356, 6355, 285016, 6354, 84868, 246, 5159, 2066, 148, 6278, 4889, 2324, 972, 6362, 408, 2255, 65009, 1813, 389658, 4504, 9464	1821	175	16792	1.63349	1	0.222437	13.1969
UP_SEQ_FEATURE	region of interest:Spacer	8	0.387597	0.00757471	81794, 171019, 80070, 9509, 11096, 170690, 170692, 140766	2015	24	20063	3.31894	1	0.312647	13.2847
GOTERM_MF_DIRECT	GO:0015171~amino acid transmembrane transporter activity	12	0.581395	0.00871668	388662, 140679, 10630, 6545, 387254, 81893, 6519, 10991, 54716, 8140, 55117, 6539	1789	47	16881	2.40919	0.999988	0.206987	13.3177
GOTERM_BP_DIRECT	GO:0044267~cellular protein metabolic process	23	1.11434	0.00771464	253970, 6622, 8968, 2934, 60676, 9627, 3487, 796, 9027, 8360, 8350, 653604, 8362, 8361, 8294, 8355, 8363, 8354, 10568, 8352, 4057, 8368, 8357	1821	118	16792	1.79737	1	0.227776	13.6225
UP_KEYWORDS	LIM domain	15	0.726744	0.0101743	3670, 401262, 9355, 431707, 4010, 26468, 8572, 126374, 8796, 64211, 7041, 3975, 4008, 4009, 64843	2038	72	20581	2.10388	0.992841	0.0681306	13.6316
KEGG_PATHWAY	hsa04310:Wnt signaling pathway	25	1.21124	0.0113257	11211, 5880, 89780, 85409, 4041, 7484, 7471, 7483, 23236, 51701, 5579, 7476, 57216, 6423, 7472, 6422, 7473, 51384, 11197, 27123, 51176, 2535, 6425, 6424, 64321	743	138	6910	1.68481	0.945225	0.0796363	13.7941
UP_KEYWORDS	Zinc	266	12.8876	0.0103739	170959, 147686, 4495, 339, 4493, 25797, 170690, 7490, 170692, 64399, 147948, 147949, 84671, 8424, 11096, 85460, 4489, 6769, 7486, 6096, 3090, 63934, 5649, 140766, 284390, 284391, 148268, 8728, 148266, 440515, 163115, 54796, 342667, 84684, 4500, 58491, 4504, 4499, 253738, 10320, 7730, 728116, 5618, 8038, 126374, 388561, 81856, 7041, 57616, 388558, 57615, 221687, 89870, 91120, 401262, 90649, 114088…	2038	2348	20581	1.14405	0.993505	0.0684824	13.8808
GOTERM_CC_DIRECT	GO:0030426~growth cone	22	1.06589	0.0102698	55118, 6622, 5923, 283, 57580, 4747, 140767, 10409, 27124, 81551, 120892, 56104, 1500, 57616, 5800, 10642, 1826, 347730, 57447, 6616, 1268, 26059	1938	116	18224	1.78342	0.996087	0.126463	13.9418
GOTERM_BP_DIRECT	GO:0040007~growth	9	0.436047	0.00798753	392255, 93986, 23180, 651, 151449, 3625, 655, 84620, 654	1821	28	16792	2.96399	1	0.233389	14.0706
BIOCARTA	h_npp1Pathway:Regulators of Bone Mineralization	5	0.242248	0.0123719	1282, 1284, 1285, 1286, 249	163	10	1625	4.98466	0.896246	0.530104	14.2406
GOTERM_BP_DIRECT	GO:0032355~response to estradiol	19	0.920543	0.00821669	8854, 117, 5179, 5764, 5737, 10266, 5743, 7476, 3361, 655, 6870, 6529, 3549, 2255, 3429, 1277, 58189, 2155, 5159	1821	91	16792	1.92533	1	0.237781	14.4452
INTERPRO	IPR001245:Serine-threonine/tyrosine-protein kinase catalytic domain	25	1.21124	0.0091475	2066, 284656, 2444, 2044, 2045, 2051, 2042, 2321, 3815, 2322, 2324, 3702, 2242, 285220, 4920, 4145, 2047, 3645, 7046, 2046, 10783, 238, 4916, 3055, 5159	1922	140	18559	1.7243	1	0.193347	14.5863
UP_SEQ_FEATURE	domain:Paired	5	0.242248	0.0084294	5075, 5077, 5079, 5081, 5080	2015	9	20063	5.53157	1	0.338139	14.674
UP_SEQ_FEATURE	domain:Laminin EGF-like 11	5	0.242248	0.0084294	3913, 284217, 3912, 10319, 3908	2015	9	20063	5.53157	1	0.338139	14.674
UP_SEQ_FEATURE	domain:ZU5	5	0.242248	0.0084294	90249, 287, 8633, 137970, 222643	2015	9	20063	5.53157	1	0.338139	14.674
INTERPRO	IPR003645:Follistatin-like, N-terminal	5	0.242248	0.00940146	11167, 9353, 10468, 6678, 6585	1922	9	18559	5.36449	1	0.196081	14.9611
INTERPRO	IPR002233:Adrenergic receptor	5	0.242248	0.00940146	152, 153, 151, 146, 148	1922	9	18559	5.36449	1	0.196081	14.9611
INTERPRO	IPR001523:Paired domain	5	0.242248	0.00940146	5075, 5077, 5079, 5081, 5080	1922	9	18559	5.36449	1	0.196081	14.9611
INTERPRO	IPR026910:Shisa family	5	0.242248	0.00940146	152573, 729993, 729956, 388336, 387914	1922	9	18559	5.36449	1	0.196081	14.9611
INTERPRO	IPR000586:Somatostatin receptor family	4	0.193798	0.00942812	6752, 6751, 6755, 6754	1922	5	18559	7.72487	1	0.194533	15.0004
UP_SEQ_FEATURE	nucleotide phosphate-binding region:PAPS and substrate	4	0.193798	0.00864383	9956, 9955, 64711, 9951	2015	5	20063	7.96546	1	0.341993	15.0193
GOTERM_MF_DIRECT	GO:0004994~somatostatin receptor activity	4	0.193798	0.0100621	6752, 6751, 6755, 6754	1789	5	16881	7.5488	0.999998	0.2309	15.2184
GOTERM_BP_DIRECT	GO:0003151~outflow tract morphogenesis	12	0.581395	0.00872341	4208, 3670, 6909, 6261, 26508, 2535, 4889, 6423, 1482, 6664, 64321, 4887	1821	46	16792	2.40556	1	0.24899	15.2679
GOTERM_MF_DIRECT	GO:0004983~neuropeptide Y receptor activity	5	0.242248	0.0102008	84109, 4889, 10888, 2834, 4887	1789	9	16881	5.24222	0.999998	0.229684	15.4122
GOTERM_BP_DIRECT	GO:0035019~somatic stem cell population maintenance	15	0.726744	0.00881753	9079, 63978, 4041, 7101, 6299, 27022, 7476, 3815, 1045, 57216, 6422, 79727, 283149, 2255, 430	1821	65	16792	2.12799	1	0.249821	15.4199
GOTERM_BP_DIRECT	GO:0007600~sensory perception	6	0.290698	0.00907245	5179, 4988, 5173, 4986, 23620, 51393	1821	13	16792	4.25599	1	0.254549	15.8303
GOTERM_BP_DIRECT	GO:0060413~atrial septum morphogenesis	6	0.290698	0.00907245	57057, 3670, 6608, 2626, 1482, 6910	1821	13	16792	4.25599	1	0.254549	15.8303
GOTERM_BP_DIRECT	GO:0035418~protein localization to synapse	6	0.290698	0.00907245	9378, 22871, 4868, 347730, 5649, 27445	1821	13	16792	4.25599	1	0.254549	15.8303
GOTERM_BP_DIRECT	GO:0042711~maternal behavior	6	0.290698	0.00907245	4986, 1812, 2776, 1620, 552, 1621	1821	13	16792	4.25599	1	0.254549	15.8303
GOTERM_BP_DIRECT	GO:0086012~membrane depolarization during cardiac muscle cell action potential	6	0.290698	0.00907245	781, 610, 10021, 55800, 3759, 6331	1821	13	16792	4.25599	1	0.254549	15.8303
INTERPRO	IPR000164:Histone H3	7	0.339147	0.0100978	8968, 8350, 653604, 8355, 8354, 8352, 8357	1922	19	18559	3.55751	1	0.204761	15.9809
GOTERM_BP_DIRECT	GO:0009653~anatomical structure morphogenesis	19	0.920543	0.00920816	3110, 1474, 2928, 2019, 2625, 2070, 2304, 2253, 5081, 7940, 27122, 2069, 2248, 3198, 10643, 25794, 3975, 10660, 6425	1821	92	16792	1.9044	1	0.256326	16.048
UP_KEYWORDS	Deafness	31	1.50194	0.0121846	22953, 1910, 124842, 2625, 2070, 64072, 1690, 1749, 5459, 6591, 79977, 3753, 10083, 65217, 3757, 107, 126326, 114548, 5075, 1280, 5077, 1298, 1285, 1286, 389207, 5172, 1302, 1908, 53904, 4359, 79633	2038	198	20581	1.5811	0.997318	0.0789494	16.1115
UP_SEQ_FEATURE	metal ion-binding site:Divalent metal cation; cluster A	6	0.290698	0.00935357	4495, 4493, 4500, 4504, 4499, 4489	2015	14	20063	4.26721	1	0.361152	16.1526
UP_SEQ_FEATURE	metal ion-binding site:Divalent metal cation; cluster B	6	0.290698	0.00935357	4495, 4493, 4500, 4504, 4499, 4489	2015	14	20063	4.26721	1	0.361152	16.1526
UP_SEQ_FEATURE	chain:Histone H4	6	0.290698	0.00935357	8360, 8362, 8361, 8294, 8363, 8368	2015	14	20063	4.26721	1	0.361152	16.1526
KEGG_PATHWAY	hsa04976:Bile secretion	15	0.726744	0.0135199	114, 5244, 1080, 5243, 111, 3781, 196883, 1244, 123264, 482, 108, 107, 9971, 6555, 6550	743	69	6910	2.02177	0.968917	0.0919166	16.2543
UP_SEQ_FEATURE	domain:TSP type-1 3	10	0.484496	0.00941829	81794, 9719, 171019, 80070, 9509, 221981, 170690, 81792, 170692, 140766	2015	37	20063	2.69103	1	0.360009	16.2552
UP_KEYWORDS	cAMP biosynthesis	5	0.242248	0.0123207	114, 108, 107, 111, 196883	2038	10	20581	5.04931	0.997491	0.0787513	16.277
UP_KEYWORDS	Brugada syndrome	5	0.242248	0.0123207	783, 10021, 55800, 10008, 6331	2038	10	20581	5.04931	0.997491	0.0787513	16.277
UP_SEQ_FEATURE	zinc finger region:C2H2-type 1	74	3.58527	0.00947895	374899, 90338, 388507, 147686, 284312, 7594, 285349, 84436, 163051, 27164, 124961, 6591, 7490, 374900, 255877, 346171, 642280, 57336, 147949, 130497, 55713, 57573, 26974, 85460, 132625, 79788, 91975, 6299, 148198, 3090, 91392, 2672, 63934, 390927, 284307, 9745, 148268, 440515, 148266, 163115, 54796, 285676, 58491, 23414, 7694, 10320, 7730, 728116, 55762, 11107, 65982, 7775, 7799, 374928, 129025, …	2015	554	20063	1.32997	1	0.358765	16.3513
GOTERM_CC_DIRECT	GO:0043195~terminal bouton	14	0.678295	0.0122021	116, 3747, 6622, 796, 9900, 6857, 2899, 120892, 6571, 885, 6572, 4923, 23025, 10814	1938	62	18224	2.12337	0.99863	0.145273	16.3535
GOTERM_BP_DIRECT	GO:0060037~pharyngeal system development	7	0.339147	0.00944464	3670, 2625, 2253, 7046, 655, 1482, 137814	1821	18	16792	3.58606	1	0.26047	16.4261
GOTERM_BP_DIRECT	GO:0001574~ganglioside biosynthetic process	7	0.339147	0.00944464	256435, 338596, 81849, 7903, 55808, 51046, 8128	1821	18	16792	3.58606	1	0.26047	16.4261
GOTERM_BP_DIRECT	GO:0061436~establishment of skin barrier	7	0.339147	0.00944464	2810, 388698, 388697, 1364, 2312, 3868, 56603	1821	18	16792	3.58606	1	0.26047	16.4261
GOTERM_BP_DIRECT	GO:0048557~embryonic digestive tract morphogenesis	7	0.339147	0.00944464	2255, 2294, 6474, 5308, 3142, 2737, 6664	1821	18	16792	3.58606	1	0.26047	16.4261
GOTERM_BP_DIRECT	GO:0006939~smooth muscle contraction	7	0.339147	0.00944464	148, 5144, 4629, 1141, 10316, 1143, 3363	1821	18	16792	3.58606	1	0.26047	16.4261
GOTERM_MF_DIRECT	GO:0005109~frizzled binding	10	0.484496	0.0109657	89780, 7484, 7471, 7483, 7476, 4920, 7472, 7473, 6422, 51384	1789	36	16881	2.62111	0.999999	0.240604	16.4729
INTERPRO	IPR019809:Histone H4, conserved site	6	0.290698	0.0106327	8360, 8362, 8361, 8294, 8363, 8368	1922	14	18559	4.13832	1	0.21225	16.7565
INTERPRO	IPR000006:Metallothionein, vertebrate	6	0.290698	0.0106327	4495, 4493, 4500, 4504, 4499, 4489	1922	14	18559	4.13832	1	0.21225	16.7565
INTERPRO	IPR012163:Sialyltransferase	6	0.290698	0.0106327	338596, 7903, 51046, 6489, 8128, 29906	1922	14	18559	4.13832	1	0.21225	16.7565
INTERPRO	IPR003019:Metallothionein superfamily, eukaryotic	6	0.290698	0.0106327	4495, 4493, 4500, 4504, 4499, 4489	1922	14	18559	4.13832	1	0.21225	16.7565
INTERPRO	IPR017979:GPCR, family 3, conserved site	6	0.290698	0.0106327	2912, 2913, 2916, 2917, 9568, 2911	1922	14	18559	4.13832	1	0.21225	16.7565
INTERPRO	IPR023587:Metallothionein domain, vertebrate	6	0.290698	0.0106327	4495, 4493, 4500, 4504, 4499, 4489	1922	14	18559	4.13832	1	0.21225	16.7565
INTERPRO	IPR000337:GPCR, family 3	6	0.290698	0.0106327	2912, 2913, 2916, 2917, 9568, 2911	1922	14	18559	4.13832	1	0.21225	16.7565
INTERPRO	IPR017854:Metallothionein domain	6	0.290698	0.0106327	4495, 4493, 4500, 4504, 4499, 4489	1922	14	18559	4.13832	1	0.21225	16.7565
GOTERM_BP_DIRECT	GO:0045893~positive regulation of transcription, DNA-templated	74	3.58527	0.00966701	4208, 84632, 4041, 23236, 2056, 1045, 151449, 7490, 6422, 2295, 8320, 64211, 6927, 57336, 26298, 51176, 2294, 4760, 2104, 4920, 10062, 1482, 6664, 7545, 6925, 2066, 89780, 5077, 3038, 6096, 6299, 30009, 222546, 9355, 2255, 4261, 8631, 1277, 23066, 64324, 4504, 5453, 5455, 64321, 668, 3662, 7471, 2625, 7476, 1749, 2626, 8092, 83595, 5080, 7041, 5309, 59269, 7046, 1999, 7080, 392255, 814, 2303, 230…	1821	515	16792	1.325	1	0.264208	16.7802
KEGG_PATHWAY	hsa04923:Regulation of lipolysis in adipocytes	13	0.629845	0.014074	114, 5140, 4852, 5743, 5742, 111, 196883, 153, 5293, 57104, 108, 107, 5592	743	56	6910	2.15896	0.973066	0.0930661	16.8653
GOTERM_MF_DIRECT	GO:0004016~adenylate cyclase activity	7	0.339147	0.0112638	2977, 114, 108, 107, 111, 196883, 4883	1789	19	16881	3.47642	1	0.242265	16.8829
GOTERM_BP_DIRECT	GO:0030203~glycosaminoglycan metabolic process	9	0.436047	0.0100039	83539, 6383, 10082, 1464, 1463, 135152, 27087, 2262, 1462	1821	29	16792	2.86178	1	0.270529	17.3138
GOTERM_BP_DIRECT	GO:0032496~response to lipopolysaccharide	29	1.40504	0.0100272	2056, 5737, 5732, 2919, 5731, 5105, 3604, 943, 6678, 3965, 4988, 8793, 6374, 249, 1268, 4016, 958, 5179, 6622, 6279, 6278, 5743, 11213, 6833, 7412, 57402, 6863, 2255, 7056	1821	164	16792	1.6306	1	0.269539	17.3506
SMART	SM00425:TBOX	7	0.339147	0.0139364	57057, 8320, 6909, 30009, 6862, 9096, 6910	1262	17	10057	3.28139	0.994597	0.170106	17.6083
SMART	SM00013:LRRNT	14	0.678295	0.0141114	116135, 645191, 2615, 4060, 9353, 5549, 127435, 57689, 64101, 94030, 6585, 23768, 6586, 4916	1262	54	10057	2.06606	0.994942	0.166653	17.8098
GOTERM_BP_DIRECT	GO:0048565~digestive tract development	10	0.484496	0.0104794	83881, 2625, 4821, 3651, 2294, 93649, 3815, 60529, 137814, 79633	1821	35	16792	2.63466	1	0.27831	18.0616
GOTERM_BP_DIRECT	GO:0017158~regulation of calcium ion-dependent exocytosis	10	0.484496	0.0104794	83849, 773, 55503, 84258, 341359, 388125, 148281, 143425, 22895, 6857	1821	35	16792	2.63466	1	0.27831	18.0616
UP_KEYWORDS	Oxidation	8	0.387597	0.0138474	6352, 221120, 7345, 58, 1113, 7350, 345651, 340075	2038	27	20581	2.99219	0.998811	0.086995	18.1126
GOTERM_BP_DIRECT	GO:0048839~inner ear development	11	0.532946	0.0105293	8825, 65217, 168667, 3198, 341640, 54360, 2070, 3208, 4760, 6678, 5159	1821	41	16792	2.47401	1	0.277891	18.1397
UP_KEYWORDS	Chemotaxis	18	0.872093	0.0139689	6279, 6091, 9353, 2321, 1901, 6346, 6362, 6387, 6352, 3965, 5293, 64221, 6374, 6356, 6355, 6354, 123920, 5159	2038	97	20581	1.87397	0.99888	0.0866116	18.2571
BBID	109.Chemokine_families	6	0.290698	0.0223833	6352, 6387, 6356, 6355, 6354, 6346	26	27	388	3.31624	0.55734	0.55734	18.2833
GOTERM_BP_DIRECT	GO:0007195~adenylate cyclase-inhibiting dopamine receptor signaling pathway	4	0.193798	0.010739	111, 1813, 1814, 1815	1821	5	16792	7.37705	1	0.281034	18.4671
GOTERM_BP_DIRECT	GO:0002551~mast cell chemotaxis	4	0.193798	0.010739	5293, 6356, 3815, 1113	1821	5	16792	7.37705	1	0.281034	18.4671
GOTERM_BP_DIRECT	GO:0097114~NMDA glutamate receptor clustering	4	0.193798	0.010739	9378, 22871, 5649, 85358	1821	5	16792	7.37705	1	0.281034	18.4671
GOTERM_BP_DIRECT	GO:0086046~membrane depolarization during SA node cell action potential	4	0.193798	0.010739	8913, 287, 10021, 6331	1821	5	16792	7.37705	1	0.281034	18.4671
GOTERM_BP_DIRECT	GO:0070100~negative regulation of chemokine-mediated signaling pathway	4	0.193798	0.010739	6352, 6091, 9353, 6586	1821	5	16792	7.37705	1	0.281034	18.4671
GOTERM_BP_DIRECT	GO:0048664~neuron fate determination	4	0.193798	0.010739	5396, 7471, 10660, 55079	1821	5	16792	7.37705	1	0.281034	18.4671
GOTERM_BP_DIRECT	GO:0038170~somatostatin signaling pathway	4	0.193798	0.010739	6752, 6751, 6755, 6754	1821	5	16792	7.37705	1	0.281034	18.4671
GOTERM_MF_DIRECT	GO:0005216~ion channel activity	11	0.532946	0.0126788	1261, 8989, 8913, 773, 3777, 3757, 5349, 53826, 6331, 5026, 51393	1789	43	16881	2.41386	1	0.264135	18.8036
GOTERM_BP_DIRECT	GO:0032835~glomerulus development	5	0.242248	0.0110677	5800, 26508, 57216, 2028, 7490	1821	9	16792	5.12295	1	0.286735	18.9778
GOTERM_BP_DIRECT	GO:0010226~response to lithium ion	5	0.242248	0.0110677	429, 58, 5743, 107, 5313	1821	9	16792	5.12295	1	0.286735	18.9778
GOTERM_BP_DIRECT	GO:0032836~glomerular basement membrane development	5	0.242248	0.0110677	4811, 1285, 1286, 4868, 7490	1821	9	16792	5.12295	1	0.286735	18.9778
GOTERM_BP_DIRECT	GO:0003309~type B pancreatic cell differentiation	5	0.242248	0.0110677	4825, 222546, 3651, 3642, 5080	1821	9	16792	5.12295	1	0.286735	18.9778
GOTERM_BP_DIRECT	GO:0016051~carbohydrate biosynthetic process	5	0.242248	0.0110677	64377, 83539, 166012, 338596, 9486	1821	9	16792	5.12295	1	0.286735	18.9778
UP_SEQ_FEATURE	domain:EGF-like 5; calcium-binding	10	0.484496	0.0112675	2192, 30008, 4811, 2199, 22795, 9353, 79987, 4745, 2202, 2201	2015	38	20063	2.62022	1	0.407294	19.1379
BIOCARTA	h_eicosanoidPathway:Eicosanoid Metabolism	7	0.339147	0.0172289	23236, 5737, 5732, 5731, 5743, 5742, 5740	163	22	1625	3.17206	0.957701	0.546494	19.3024
GOTERM_BP_DIRECT	GO:0090102~cochlea development	8	0.387597	0.0114124	2562, 2561, 3777, 3198, 2625, 3776, 2558, 4916	1821	24	16792	3.07377	1	0.292667	19.5102
UP_KEYWORDS	Calcium transport	18	0.872093	0.015389	781, 773, 55799, 783, 6261, 777, 6547, 10369, 6262, 59283, 6263, 51393, 8912, 8913, 55503, 7225, 123041, 7223	2038	98	20581	1.85485	0.999442	0.09386	19.928
BIOCARTA	h_vitCBPathway:Vitamin C in the Brain	5	0.242248	0.0179547	1282, 1284, 1285, 1286, 9963	163	11	1625	4.53151	0.963022	0.482884	20.0347
UP_SEQ_FEATURE	domain:C1q	9	0.436047	0.0118791	10882, 140689, 84034, 114898, 114897, 1295, 869, 114904, 165257	2015	32	20063	2.80036	1	0.420629	20.0705
UP_SEQ_FEATURE	metal ion-binding site:Calcium 1; via carbonyl oxygen	9	0.436047	0.0118791	5579, 81035, 84258, 341359, 148281, 143425, 4884, 4885, 6857	2015	32	20063	2.80036	1	0.420629	20.0705
KEGG_PATHWAY	hsa04921:Oxytocin signaling pathway	27	1.30814	0.0171772	781, 4208, 783, 114, 6261, 23236, 5579, 111, 6262, 10369, 59283, 3760, 6263, 2977, 108, 107, 3759, 55799, 283748, 814, 5743, 2776, 196883, 3763, 5293, 3768, 84254	743	158	6910	1.58926	0.987945	0.109765	20.2113
UP_SEQ_FEATURE	domain:TSP type-1 5	8	0.387597	0.0120543	81794, 9719, 171019, 80070, 221981, 170690, 81792, 170692	2015	26	20063	3.06364	1	0.421977	20.3358
GOTERM_MF_DIRECT	GO:0005262~calcium channel activity	15	0.726744	0.0139282	8989, 773, 55799, 2903, 783, 6261, 777, 10369, 6262, 51393, 55503, 7225, 123041, 7223, 116443	1789	70	16881	2.022	1	0.281807	20.4648
GOTERM_BP_DIRECT	GO:0035176~social behavior	12	0.581395	0.0120874	9378, 2019, 7101, 2894, 1141, 1620, 26047, 1814, 1815, 552, 266743, 85358	1821	48	16792	2.30533	1	0.305472	20.5432
UP_SEQ_FEATURE	short sequence motif:Cysteine switch	11	0.532946	0.0122468	8728, 171019, 64386, 11096, 170690, 8038, 4325, 81792, 4326, 170692, 4323	2015	45	20063	2.43389	1	0.423744	20.6261
GOTERM_CC_DIRECT	GO:0032590~dendrite membrane	5	0.242248	0.0157838	4988, 4985, 3208, 2566, 6870	1938	10	18224	4.70175	0.999805	0.180193	20.6583
GOTERM_MF_DIRECT	GO:0030674~protein binding, bridging	16	0.775194	0.0141323	10256, 3713, 4744, 858, 6699, 1302, 1310, 4747, 287, 51127, 25794, 55803, 7373, 1278, 2125, 23768	1789	77	16881	1.96073	1	0.281006	20.7331
INTERPRO	IPR018490:Cyclic nucleotide-binding-like	10	0.484496	0.013618	1261, 348980, 90134, 3757, 610, 10021, 5592, 11149, 131096, 64208	1922	38	18559	2.54108	1	0.261089	20.9623
GOTERM_BP_DIRECT	GO:0071773~cellular response to BMP stimulus	9	0.436047	0.0123745	1280, 2625, 26508, 1749, 81792, 655, 140628, 6422, 654	1821	30	16792	2.76639	1	0.309867	20.9785
GOTERM_BP_DIRECT	GO:0007416~synapse assembly	14	0.678295	0.0124264	9378, 773, 89780, 54549, 22871, 26052, 7476, 4897, 5457, 27445, 1812, 1826, 1813, 85358	1821	61	16792	2.11637	1	0.30933	21.057
UP_KEYWORDS	Cell projection	90	4.36047	0.016422	192668, 22873, 2912, 54518, 2916, 111, 30820, 57576, 2741, 4897, 10409, 2743, 54768, 2893, 25794, 55130, 1826, 29993, 1770, 2047, 2046, 3055, 10235, 6091, 6547, 389207, 2890, 3690, 408, 2886, 200958, 6608, 10439, 9743, 64506, 51761, 5314, 729993, 26047, 10008, 9312, 150696, 3747, 126129, 3745, 132884, 152206, 57699, 5662, 57111, 3748, 1496, 27285, 10083, 90249, 257629, 3751, 81551, 10630, 253559,…	2038	721	20581	1.26058	0.999664	0.0986539	21.1235
GOTERM_BP_DIRECT	GO:0001658~branching involved in ureteric bud morphogenesis	11	0.532946	0.0125108	7484, 7471, 6299, 3975, 2253, 3237, 170690, 26585, 2737, 7490, 79633	1821	42	16792	2.4151	1	0.30947	21.1846
GOTERM_BP_DIRECT	GO:0051968~positive regulation of synaptic transmission, glutamatergic	7	0.339147	0.0125605	116, 9378, 22871, 5743, 1812, 5649, 85358	1821	19	16792	3.39732	1	0.308897	21.2595
GOTERM_BP_DIRECT	GO:0023019~signal transduction involved in regulation of gene expression	7	0.339147	0.0125605	145258, 6862, 4760, 2253, 2250, 5080, 64321	1821	19	16792	3.39732	1	0.308897	21.2595
GOTERM_BP_DIRECT	GO:0071294~cellular response to zinc ion	7	0.339147	0.0125605	4495, 3777, 4493, 4500, 2741, 4499, 4489	1821	19	16792	3.39732	1	0.308897	21.2595
GOTERM_BP_DIRECT	GO:0071880~adenylate cyclase-activating adrenergic receptor signaling pathway	7	0.339147	0.0125605	152, 153, 151, 146, 148, 1813, 390155	1821	19	16792	3.39732	1	0.308897	21.2595
GOTERM_BP_DIRECT	GO:0001659~temperature homeostasis	7	0.339147	0.0125605	153, 1149, 1812, 1813, 33, 4923, 1907	1821	19	16792	3.39732	1	0.308897	21.2595
GOTERM_BP_DIRECT	GO:0046579~positive regulation of Ras protein signal transduction	7	0.339147	0.0125605	2056, 9162, 2255, 4803, 5923, 115727, 221938	1821	19	16792	3.39732	1	0.308897	21.2595
GOTERM_CC_DIRECT	GO:0043198~dendritic shaft	9	0.436047	0.0164249	27124, 22871, 2917, 57468, 124925, 4923, 149111, 55243, 57580	1938	32	18224	2.64474	0.999863	0.183006	21.4066
UP_SEQ_FEATURE	short sequence motif:ITIM motif 1	6	0.290698	0.0128883	10859, 115350, 115352, 945, 83417, 3903	2015	15	20063	3.98273	1	0.436927	21.587
UP_SEQ_FEATURE	short sequence motif:ITIM motif 2	6	0.290698	0.0128883	10859, 115350, 115352, 945, 83417, 3903	2015	15	20063	3.98273	1	0.436927	21.587
UP_SEQ_FEATURE	domain:Laminin EGF-like 9	5	0.242248	0.0129438	3913, 284217, 3912, 10319, 3908	2015	10	20063	4.97841	1	0.435043	21.6696
GOTERM_BP_DIRECT	GO:0060402~calcium ion transport into cytosol	6	0.290698	0.0128714	781, 57338, 148, 6547, 6262, 57158	1821	14	16792	3.95199	1	0.313627	21.7271
GOTERM_BP_DIRECT	GO:0060065~uterus development	6	0.290698	0.0128714	668, 5950, 3205, 2625, 3975, 93649	1821	14	16792	3.95199	1	0.313627	21.7271
GOTERM_BP_DIRECT	GO:0070208~protein heterotrimerization	6	0.290698	0.0128714	1292, 114898, 114897, 1277, 1278, 114904	1821	14	16792	3.95199	1	0.313627	21.7271
GOTERM_BP_DIRECT	GO:0048148~behavioral response to cocaine	6	0.290698	0.0128714	6622, 4986, 1812, 1813, 1814, 1815	1821	14	16792	3.95199	1	0.313627	21.7271
GOTERM_BP_DIRECT	GO:0021794~thalamus development	6	0.290698	0.0128714	6608, 27023, 5764, 2637, 26047, 10215	1821	14	16792	3.95199	1	0.313627	21.7271
INTERPRO	IPR000538:Link	6	0.290698	0.0146118	1463, 404037, 176, 1462, 26032, 145864	1922	15	18559	3.86243	1	0.274733	22.3176
INTERPRO	IPR001951:Histone H4	6	0.290698	0.0146118	8360, 8362, 8361, 8294, 8363, 8368	1922	15	18559	3.86243	1	0.274733	22.3176
INTERPRO	IPR001781:Zinc finger, LIM-type	15	0.726744	0.0146935	3670, 401262, 9355, 431707, 4010, 26468, 8572, 126374, 8796, 64211, 7041, 3975, 4008, 4009, 64843	1922	72	18559	2.01168	1	0.27347	22.428
SMART	SM00218:ZU5	5	0.242248	0.018405	90249, 287, 8633, 137970, 222643	1262	9	10057	4.42728	0.999003	0.205743	22.6143
SMART	SM00274:FOLN	5	0.242248	0.018405	11167, 9353, 10468, 6678, 6585	1262	9	10057	4.42728	0.999003	0.205743	22.6143
SMART	SM00351:PAX	5	0.242248	0.018405	5075, 5077, 5079, 5081, 5080	1262	9	10057	4.42728	0.999003	0.205743	22.6143
GOTERM_MF_DIRECT	GO:0051378~serotonin binding	5	0.242248	0.0155921	3351, 3354, 3359, 3350, 3361	1789	10	16881	4.718	1	0.300828	22.6276
SMART	SM01394:SM01394	9	0.436047	0.0184868	6284, 57402, 338324, 388698, 6279, 6278, 6277, 388697, 2312	1262	28	10057	2.5615	0.999033	0.200619	22.7032
UP_KEYWORDS	Lectin	27	1.30814	0.0178621	11227, 81035, 442117, 945, 114805, 176, 6320, 140578, 89858, 3965, 3964, 130120, 346689, 26033, 1462, 79623, 27036, 9936, 154790, 1463, 143903, 56891, 4885, 64409, 57124, 79987, 4065	2038	171	20581	1.59452	0.999834	0.105605	22.7624
GOTERM_MF_DIRECT	GO:0004115~3',5'-cyclic-AMP phosphodiesterase activity	6	0.290698	0.0160451	5142, 10846, 5140, 8622, 5144, 5139	1789	15	16881	3.7744	1	0.303711	23.2068
GOTERM_MF_DIRECT	GO:0016594~glycine binding	6	0.290698	0.0160451	8001, 2904, 2731, 2741, 116443, 2743	1789	15	16881	3.7744	1	0.303711	23.2068
INTERPRO	IPR001660:Sterile alpha motif domain	18	0.872093	0.0155853	10256, 284656, 90627, 23254, 2044, 57713, 2045, 2051, 2042, 8499, 80114, 257629, 91133, 285220, 2047, 2046, 23098, 85358	1922	94	18559	1.84904	1	0.2849	23.6238
GOTERM_BP_DIRECT	GO:0071456~cellular response to hypoxia	19	0.920543	0.0141688	7291, 2030, 5764, 51378, 2168, 5743, 6547, 5105, 655, 6422, 56776, 3777, 3751, 4985, 3776, 64506, 7225, 5740, 4504	1821	96	16792	1.82505	1	0.337673	23.6496
GOTERM_BP_DIRECT	GO:0016525~negative regulation of angiogenesis	14	0.678295	0.0142068	5140, 5764, 51378, 1284, 4879, 1285, 22846, 6678, 350, 7060, 183, 5797, 64218, 6925	1821	62	16792	2.08223	1	0.33674	23.7051
GOTERM_MF_DIRECT	GO:0044212~transcription regulatory region DNA binding	34	1.64729	0.016446	10320, 4208, 84911, 7471, 2625, 11107, 27164, 1749, 2626, 83595, 7490, 10409, 6927, 51176, 59269, 10062, 1482, 140628, 7080, 2066, 30813, 6299, 6622, 30009, 222546, 9421, 2303, 7764, 2672, 2299, 408, 4261, 9464, 64321	1789	213	16881	1.50622	1	0.305678	23.7159
GOTERM_BP_DIRECT	GO:0048709~oligodendrocyte differentiation	8	0.387597	0.0143999	116448, 4825, 5803, 10100, 6547, 7223, 2737, 7080	1821	25	16792	2.95082	1	0.338794	23.9873
GOTERM_BP_DIRECT	GO:0051899~membrane depolarization	8	0.387597	0.0143999	1137, 773, 777, 55800, 1141, 8973, 6331, 10369	1821	25	16792	2.95082	1	0.338794	23.9873
GOTERM_CC_DIRECT	GO:0005587~collagen type IV trimer	4	0.193798	0.0187265	1282, 1284, 1285, 1286	1938	6	18224	6.26901	0.999961	0.201953	24.0396
GOTERM_CC_DIRECT	GO:0042629~mast cell granule	7	0.339147	0.0190542	5552, 6284, 5293, 231, 3815, 1113, 10814	1938	21	18224	3.1345	0.999967	0.201151	24.4077
GOTERM_BP_DIRECT	GO:0030335~positive regulation of cell migration	31	1.50194	0.0148144	6591, 80310, 6352, 6317, 6356, 51176, 6354, 2294, 4920, 7046, 4323, 64218, 2155, 5159, 2159, 3037, 2321, 1901, 3815, 1012, 3918, 2886, 9480, 5293, 7074, 1277, 1812, 3642, 80031, 3912, 4916	1821	184	16792	1.55359	1	0.345001	24.5895
KEGG_PATHWAY	hsa05031:Amphetamine addiction	14	0.678295	0.0214548	2903, 814, 2904, 5173, 5579, 111, 2891, 2890, 6531, 2893, 1644, 1812, 6571, 116443	743	66	6910	1.97276	0.996036	0.132212	24.6201
KEGG_PATHWAY	hsa04971:Gastric acid secretion	15	0.726744	0.0216623	6752, 6750, 114, 23236, 1080, 5579, 111, 2776, 196883, 54207, 482, 3776, 108, 107, 3759	743	73	6910	1.91099	0.996245	0.130307	24.8282
GOTERM_BP_DIRECT	GO:0030901~midbrain development	9	0.436047	0.0151323	2019, 7471, 27023, 390992, 56751, 5309, 401, 2020, 151449	1821	31	16792	2.67715	1	0.349284	25.0483
GOTERM_BP_DIRECT	GO:0048701~embryonic cranial skeleton morphogenesis	9	0.436047	0.0151323	79977, 7291, 7484, 5396, 5079, 257, 4325, 7046, 4323	1821	31	16792	2.67715	1	0.349284	25.0483
UP_KEYWORDS	Chromosomal rearrangement	46	2.22868	0.0201083	3662, 10320, 862, 81704, 1009, 5081, 7490, 2313, 340152, 8320, 2192, 3195, 8360, 8362, 8361, 8363, 8368, 5159, 3131, 3037, 392255, 57569, 2903, 5077, 2904, 5079, 3205, 83417, 154215, 10215, 1795, 8115, 93986, 84239, 1277, 8294, 51761, 4629, 79776, 26047, 1278, 64324, 134111, 285195, 238, 85358	2038	334	20581	1.39083	0.999945	0.116791	25.2556
GOTERM_BP_DIRECT	GO:0030324~lung development	16	0.775194	0.0153	8854, 5950, 5764, 7472, 2737, 6678, 26257, 10630, 2294, 9509, 23414, 6910, 4323, 6493, 7080, 9963	1821	76	16792	1.94133	1	0.350722	25.2893
INTERPRO	IPR013111:EGF, extracellular	7	0.339147	0.0168777	8745, 22854, 79987, 3690, 26033, 3694, 11197	1922	21	18559	3.2187	1	0.301954	25.326
INTERPRO	IPR023174:3'5'-cyclic nucleotide phosphodiesterase, conserved site	7	0.339147	0.0168777	5142, 10846, 5140, 8622, 5144, 5139, 5137	1922	21	18559	3.2187	1	0.301954	25.326
GOTERM_MF_DIRECT	GO:0004930~G-protein coupled receptor activity	94	4.55426	0.0177478	117, 84109, 2912, 2913, 4852, 2916, 2917, 125958, 390144, 1395, 387509, 219982, 128366, 6423, 2911, 128367, 6422, 391196, 79339, 127062, 219453, 401992, 9002, 390058, 2850, 4923, 127069, 343173, 5746, 219952, 219493, 390275, 344758, 1901, 5031, 1240, 391191, 391192, 3354, 6608, 390063, 2849, 54329, 254879, 2843, 124538, 26219, 283093, 124274, 57512, 256144, 138883, 390077, 2835, 4988, 26735, 2993…	1789	710	16881	1.24927	1	0.321176	25.3476
GOTERM_BP_DIRECT	GO:0051260~protein homooligomerization	30	1.45349	0.0153725	22953, 3743, 3741, 22871, 3747, 3746, 81035, 3745, 65987, 2741, 3748, 386617, 3751, 114898, 114897, 10361, 3755, 27012, 8600, 3736, 3738, 3739, 6857, 6529, 3788, 8001, 146212, 200958, 3787, 9312	1821	177	16792	1.56293	1	0.350393	25.3931
GOTERM_BP_DIRECT	GO:0006810~transport	52	2.51938	0.0155906	222553, 2701, 388931, 134829, 284612, 5026, 2897, 1244, 482, 2893, 2895, 5947, 8973, 6564, 9638, 2903, 2904, 1080, 6545, 777, 84440, 4884, 1381, 9152, 2563, 2566, 6555, 157807, 2562, 2561, 6534, 866, 10369, 51393, 6539, 57468, 2558, 4135, 8140, 85300, 2557, 2554, 1261, 5244, 5243, 10351, 6529, 132204, 54207, 8912, 6530, 80704	1821	348	16792	1.3779	1	0.352725	25.7051
PIR_SUPERFAMILY	PIRSF038019:neurexophilin	3	0.145349	0.0256215	11249, 11248, 30010	163	3	1692	10.3804	0.962008	0.558508	25.9612
INTERPRO	IPR003893:Iroquois-class homeodomain protein	4	0.193798	0.0174109	79192, 153572, 50805, 79190	1922	6	18559	6.43739	1	0.307176	26.0177
INTERPRO	IPR001442:Collagen IV, non-collagenous	4	0.193798	0.0174109	1282, 1284, 1285, 1286	1922	6	18559	6.43739	1	0.307176	26.0177
INTERPRO	IPR009398:Adenylate cyclase-like	4	0.193798	0.0174109	114, 108, 111, 196883	1922	6	18559	6.43739	1	0.307176	26.0177
INTERPRO	IPR001390:Gamma-aminobutyric-acid A receptor, alpha subunit	4	0.193798	0.0174109	2558, 2557, 2554, 2555	1922	6	18559	6.43739	1	0.307176	26.0177
INTERPRO	IPR011778:Hydantoinase/dihydropyrimidinase	4	0.193798	0.0174109	56896, 1807, 10570, 1400	1922	6	18559	6.43739	1	0.307176	26.0177
INTERPRO	IPR016017:GDNF/GAS1	4	0.193798	0.0174109	2619, 2675, 2676, 2674	1922	6	18559	6.43739	1	0.307176	26.0177
UP_SEQ_FEATURE	domain:Collagen-like 6	4	0.193798	0.016002	340267, 81578, 169044, 84570	2015	6	20063	6.63788	1	0.503385	26.0963
UP_SEQ_FEATURE	domain:Collagen IV NC1	4	0.193798	0.016002	1282, 1284, 1285, 1286	2015	6	20063	6.63788	1	0.503385	26.0963
UP_SEQ_FEATURE	repeat:BNR 5	4	0.193798	0.016002	57537, 5649, 114815, 22986	2015	6	20063	6.63788	1	0.503385	26.0963
BIOCARTA	h_no1Pathway:Actions of Nitric Oxide in the Heart	8	0.387597	0.0242449	5140, 58, 2321, 5139, 2324, 1128, 6262, 5592	163	30	1625	2.65849	0.988518	0.525024	26.1308
INTERPRO	IPR011991:Winged helix-turn-helix DNA-binding domain	36	1.74419	0.0176455	3662, 668, 27023, 27022, 9628, 164045, 5081, 3009, 5080, 2313, 57580, 80243, 3007, 2295, 25803, 26298, 2297, 2294, 6000, 2290, 1999, 5075, 7486, 5077, 5079, 222546, 6689, 2303, 2304, 3394, 2299, 93986, 399823, 344167, 200350, 3665	1922	235	18559	1.47923	1	0.307921	26.3203
GOTERM_MF_DIRECT	GO:0001588~dopamine neurotransmitter receptor activity, coupled via Gs	4	0.193798	0.0185463	1812, 1814, 1815, 1816	1789	6	16881	6.29067	1	0.32857	26.3321
UP_KEYWORDS	cAMP-binding	6	0.290698	0.0212106	10846, 348980, 610, 10021, 11149, 64208	2038	17	20581	3.56422	0.999968	0.12141	26.4516
GOTERM_BP_DIRECT	GO:0002052~positive regulation of neuroblast proliferation	7	0.339147	0.0163318	6608, 7424, 23440, 1813, 63950, 5080, 2737	1821	20	16792	3.22746	1	0.36439	26.7558
GOTERM_BP_DIRECT	GO:0071385~cellular response to glucocorticoid stimulus	7	0.339147	0.0163318	116, 6752, 3670, 2322, 6755, 6754, 4654	1821	20	16792	3.22746	1	0.36439	26.7558
KEGG_PATHWAY	hsa04730:Long-term depression	13	0.629845	0.0237354	773, 283748, 2977, 23236, 6261, 5579, 2895, 2767, 2891, 2776, 2890, 2911, 5592	743	60	6910	2.01503	0.997814	0.138778	26.8777
KEGG_PATHWAY	hsa04925:Aldosterone synthesis and secretion	16	0.775194	0.0240315	114, 814, 23236, 5579, 111, 2776, 2767, 196883, 1585, 8912, 8913, 3777, 108, 185, 107, 51305	743	81	6910	1.83706	0.997976	0.137299	27.1661
KEGG_PATHWAY	hsa03320:PPAR signaling pathway	14	0.678295	0.0241014	1593, 2168, 126129, 5105, 116519, 28965, 5360, 6258, 10580, 33, 7350, 2170, 10062, 9415	743	67	6910	1.94331	0.998013	0.134699	27.234
GOTERM_CC_DIRECT	GO:0000228~nuclear chromosome	12	0.581395	0.0217437	8360, 8968, 8350, 8362, 8361, 8355, 8294, 8354, 8363, 8352, 8368, 8357	1938	53	18224	2.1291	0.999993	0.222113	27.3669
GOTERM_BP_DIRECT	GO:0019732~antifungal humoral response	5	0.242248	0.0168822	6863, 4852, 796, 4057, 283	1821	10	16792	4.61065	1	0.372398	27.5269
GOTERM_BP_DIRECT	GO:0060158~phospholipase C-activating dopamine receptor signaling pathway	5	0.242248	0.0168822	1812, 1813, 2767, 2776, 1816	1821	10	16792	4.61065	1	0.372398	27.5269
GOTERM_BP_DIRECT	GO:0061564~axon development	5	0.242248	0.0168822	10100, 2596, 4741, 4744, 4747	1821	10	16792	4.61065	1	0.372398	27.5269
GOTERM_BP_DIRECT	GO:0051481~negative regulation of cytosolic calcium ion concentration	5	0.242248	0.0168822	3741, 3777, 4988, 1813, 6263	1821	10	16792	4.61065	1	0.372398	27.5269
GOTERM_BP_DIRECT	GO:0043586~tongue development	5	0.242248	0.0168822	54796, 51176, 2737, 9464, 137814	1821	10	16792	4.61065	1	0.372398	27.5269
GOTERM_BP_DIRECT	GO:0048853~forebrain morphogenesis	5	0.242248	0.0168822	6608, 170825, 2253, 151449, 6585	1821	10	16792	4.61065	1	0.372398	27.5269
INTERPRO	IPR002048:EF-hand domain	35	1.69574	0.0187978	64094, 79645, 6261, 53905, 828, 30820, 100130771, 56884, 1608, 2312, 6262, 6263, 6708, 83698, 85409, 388698, 10235, 164633, 6279, 777, 84440, 6278, 6277, 388697, 3208, 133690, 338324, 11167, 63928, 115727, 64168, 10669, 88, 84812, 89	1922	228	18559	1.48229	1	0.321746	27.7891
UP_SEQ_FEATURE	domain:VWFA 1	6	0.290698	0.0172254	1292, 340267, 1294, 1690, 7373, 146177	2015	16	20063	3.73381	1	0.525957	27.7999
UP_SEQ_FEATURE	domain:POU-specific	6	0.290698	0.0172254	5459, 5453, 5458, 5452, 5457, 5455	2015	16	20063	3.73381	1	0.525957	27.7999
UP_SEQ_FEATURE	repeat:LRR 6	32	1.55039	0.0175454	79705, 57633, 164312, 23532, 127435, 9865, 79883, 23194, 145581, 6585, 6586, 114548, 645191, 7837, 2615, 22865, 9353, 5549, 57689, 64101, 26050, 94030, 202500, 196385, 338323, 116844, 3973, 114798, 120892, 4060, 347730, 23768	2015	209	20063	1.52449	1	0.529045	28.2394
KEGG_PATHWAY	hsa04670:Leukocyte transendothelial migration	21	1.01744	0.0254348	83700, 5880, 5579, 9071, 7409, 9073, 1496, 3702, 9074, 5010, 7412, 3676, 9080, 6387, 5293, 1500, 1364, 10451, 58494, 88, 89	743	118	6910	1.65511	0.998598	0.138701	28.5191
GOTERM_BP_DIRECT	GO:1901379~regulation of potassium ion transmembrane transport	6	0.290698	0.0176147	3753, 3757, 1804, 30820, 57628, 3781	1821	15	16792	3.68852	1	0.383336	28.5411
GOTERM_BP_DIRECT	GO:0086005~ventricular cardiac muscle cell action potential	6	0.290698	0.0176147	3753, 287, 3757, 55800, 6331, 6262	1821	15	16792	3.68852	1	0.383336	28.5411
GOTERM_BP_DIRECT	GO:0006198~cAMP catabolic process	6	0.290698	0.0176147	5142, 10846, 5140, 8622, 5144, 5139	1821	15	16792	3.68852	1	0.383336	28.5411
GOTERM_BP_DIRECT	GO:2000310~regulation of N-methyl-D-aspartate selective glutamate receptor activity	6	0.290698	0.0176147	4208, 9378, 4988, 22871, 5923, 5649	1821	15	16792	3.68852	1	0.383336	28.5411
INTERPRO	IPR004823:TATA box binding protein associated factor (TAF)	6	0.290698	0.0194772	8360, 8362, 8361, 8294, 8363, 8368	1922	16	18559	3.62103	1	0.328509	28.6422
COG_ONTOLOGY	Defense mechanisms	6	0.290698	0.041278	5244, 5243, 23460, 10351, 6833, 55244	183	22	2026	3.01937	0.636399	0.636399	28.6915
INTERPRO	IPR000008:C2 calcium-dependent membrane targeting	27	1.30814	0.0195585	23236, 5579, 57699, 80307, 148281, 64926, 140730, 25966, 27445, 9699, 341359, 388125, 221184, 22895, 23072, 83849, 283748, 143425, 8938, 6857, 57520, 5293, 84258, 144402, 23025, 84812, 8291	1922	165	18559	1.58009	1	0.326894	28.7436
GOTERM_BP_DIRECT	GO:0001958~endochondral ossification	8	0.387597	0.0179059	4208, 1280, 1277, 1749, 4325, 249, 4323, 654	1821	26	16792	2.83733	1	0.386558	28.9405
GOTERM_BP_DIRECT	GO:0061098~positive regulation of protein tyrosine kinase activity	8	0.387597	0.0179059	6352, 84632, 89780, 183, 285016, 26585, 389658, 5649	1821	26	16792	2.83733	1	0.386558	28.9405
GOTERM_BP_DIRECT	GO:0031018~endocrine pancreas development	8	0.387597	0.0179059	3110, 6927, 84504, 9480, 4821, 222546, 4760, 3642	1821	26	16792	2.83733	1	0.386558	28.9405
UP_SEQ_FEATURE	domain:EF-hand 1	29	1.40504	0.0180841	6284, 79645, 64094, 53905, 828, 56884, 1608, 2312, 6262, 6708, 83698, 10235, 164633, 388698, 6279, 6278, 6277, 388697, 3208, 133690, 57402, 338324, 11167, 63928, 10669, 64168, 88, 84812, 89	2015	185	20063	1.5608	1	0.536425	28.9734
SMART	SM00428:H3	7	0.339147	0.0245461	8968, 8350, 653604, 8355, 8354, 8352, 8357	1262	19	10057	2.93598	0.999903	0.250919	29.0347
UP_SEQ_FEATURE	domain:EGF-like 7	8	0.387597	0.0181818	84465, 9353, 91179, 375033, 5649, 84466, 6585, 6586	2015	28	20063	2.84481	1	0.534921	29.1058
INTERPRO	IPR016186:C-type lectin-like	19	0.920543	0.0200214	1306, 9936, 81035, 154790, 1463, 404037, 143903, 176, 145864, 6320, 140578, 57124, 346689, 130120, 4065, 1462, 26033, 26032, 7056	1922	104	18559	1.76409	1	0.330499	29.3186
UP_KEYWORDS	Copper	13	0.629845	0.0244153	6284, 4495, 6622, 4493, 6649, 6678, 26002, 4500, 4504, 1621, 4499, 4489, 4016	2038	65	20581	2.01973	0.999993	0.137046	29.8281
UP_SEQ_FEATURE	domain:Laminin EGF-like 8	5	0.242248	0.0187464	3913, 284217, 3912, 10319, 3908	2015	11	20063	4.52583	1	0.542522	29.8662
UP_SEQ_FEATURE	domain:Laminin EGF-like 10	5	0.242248	0.0187464	3913, 284217, 3912, 10319, 3908	2015	11	20063	4.52583	1	0.542522	29.8662
UP_SEQ_FEATURE	nucleotide phosphate-binding region:cAMP	5	0.242248	0.0187464	5142, 348980, 610, 10021, 5144	2015	11	20063	4.52583	1	0.542522	29.8662
GOTERM_CC_DIRECT	GO:0031226~intrinsic component of plasma membrane	8	0.387597	0.0241967	90249, 3751, 5803, 4985, 10021, 6547, 1901, 5159	1938	28	18224	2.68672	0.999998	0.23969	29.9714
UP_KEYWORDS	Asthma	5	0.242248	0.0247344	5729, 30009, 11213, 57628, 7941	2038	12	20581	4.20776	0.999994	0.137158	30.1563
GOTERM_BP_DIRECT	GO:0007519~skeletal muscle tissue development	12	0.581395	0.0188726	4208, 2006, 93986, 245806, 4868, 3235, 3142, 4223, 3236, 11149, 1310, 4654	1821	51	16792	2.16972	1	0.40092	30.2515
INTERPRO	IPR003096:Smooth muscle protein/calponin	5	0.242248	0.0208004	1264, 4008, 7409, 29114, 10451	1922	11	18559	4.38913	1	0.338225	30.2764
INTERPRO	IPR006680:Amidohydrolase 1	5	0.242248	0.0208004	56896, 1807, 10570, 130013, 1400	1922	11	18559	4.38913	1	0.338225	30.2764
INTERPRO	IPR002035:von Willebrand factor, type A	18	0.872093	0.0208417	781, 1292, 55799, 340267, 1294, 1690, 57699, 3690, 146177, 3694, 81578, 169044, 79987, 7373, 144402, 221184, 629, 80760	1922	97	18559	1.79185	1	0.336058	30.3268
UP_KEYWORDS	Waardenburg syndrome	4	0.193798	0.0249677	1910, 1908, 5077, 6591	2038	7	20581	5.77064	0.999995	0.136826	30.3953
GOTERM_CC_DIRECT	GO:0016324~apical plasma membrane	43	2.08333	0.0248796	22953, 9365, 2030, 150696, 53905, 3747, 5144, 762, 54716, 947, 3753, 3778, 287, 1244, 482, 3776, 5800, 10568, 1364, 8140, 2028, 5159, 64284, 1080, 5244, 5243, 3736, 1464, 5031, 160728, 146894, 5172, 57216, 4118, 55966, 200958, 51458, 5314, 4008, 6555, 6550, 1000, 9963	1938	291	18224	1.38952	0.999999	0.24127	30.6808
INTERPRO	IPR002209:Heparin-binding growth factor/Fibroblast growth factor	7	0.339147	0.0212228	2259, 2248, 2249, 2255, 2257, 2253, 2250	1922	22	18559	3.07239	1	0.338366	30.7906
INTERPRO	IPR002073:3'5'-cyclic nucleotide phosphodiesterase, catalytic domain	7	0.339147	0.0212228	5142, 10846, 5140, 8622, 5144, 5139, 5137	1922	22	18559	3.07239	1	0.338366	30.7906
INTERPRO	IPR017978:GPCR, family 3, C-terminal	7	0.339147	0.0212228	2912, 2913, 2916, 2917, 57512, 9568, 2911	1922	22	18559	3.07239	1	0.338366	30.7906
UP_KEYWORDS	Heparin-binding	16	0.775194	0.0253705	5764, 6649, 200879, 9353, 84570, 1311, 350, 340419, 3918, 2249, 11167, 6355, 6354, 1289, 343637, 4057	2038	88	20581	1.83611	0.999996	0.137364	30.8062
GOTERM_MF_DIRECT	GO:0000981~RNA polymerase II transcription factor activity, sequence-specific DNA binding	28	1.35659	0.0224115	4208, 668, 7291, 27023, 65982, 284312, 4990, 5080, 2313, 5458, 5457, 25803, 2297, 27319, 2290, 1999, 6496, 85460, 6493, 8403, 6689, 2304, 266743, 93986, 399823, 344167, 11166, 200350	1789	171	16881	1.54508	1	0.377825	30.928
GOTERM_BP_DIRECT	GO:0097119~postsynaptic density protein 95 clustering	4	0.193798	0.0197552	9378, 22871, 64101, 5649	1821	6	16792	6.14754	1	0.41346	31.4285
GOTERM_BP_DIRECT	GO:0023041~neuronal signal transduction	4	0.193798	0.0197552	9378, 10439, 22871, 3736	1821	6	16792	6.14754	1	0.41346	31.4285
GOTERM_BP_DIRECT	GO:0060022~hard palate development	4	0.193798	0.0197552	64386, 2535, 2304, 6664	1821	6	16792	6.14754	1	0.41346	31.4285
GOTERM_BP_DIRECT	GO:0033603~positive regulation of dopamine secretion	4	0.193798	0.0197552	6387, 4986, 1141, 4887	1821	6	16792	6.14754	1	0.41346	31.4285
GOTERM_BP_DIRECT	GO:0060536~cartilage morphogenesis	4	0.193798	0.0197552	4208, 9421, 6591, 9464	1821	6	16792	6.14754	1	0.41346	31.4285
UP_KEYWORDS	Sulfation	11	0.532946	0.0260078	4237, 4811, 4060, 5646, 4920, 885, 1289, 1113, 1114, 290, 50512	2038	51	20581	2.17814	0.999997	0.13907	31.4519
INTERPRO	IPR001007:von Willebrand factor, type C	10	0.484496	0.0221076	1280, 7837, 1290, 168667, 25884, 727897, 1277, 220001, 375567, 4745	1922	41	18559	2.35514	1	0.347064	31.8562
GOTERM_MF_DIRECT	GO:0001085~RNA polymerase II transcription factor binding	11	0.532946	0.0232556	57057, 83881, 145258, 7005, 2625, 6862, 3400, 5308, 2626, 23414, 140628	1789	47	16881	2.20843	1	0.384179	31.8952
INTERPRO	IPR000483:Cysteine-rich flanking region, C-terminal	16	0.775194	0.0223323	645191, 7837, 57633, 9353, 22865, 64101, 26050, 94030, 9865, 116844, 114798, 57611, 23768, 6585, 4916, 6586	1922	83	18559	1.86141	1	0.347222	32.1244
GOTERM_MF_DIRECT	GO:0005104~fibroblast growth factor receptor binding	7	0.339147	0.023526	9365, 2248, 2249, 2255, 2253, 2250, 23768	1789	22	16881	3.00236	1	0.382971	32.2023
GOTERM_BP_DIRECT	GO:0031016~pancreas development	7	0.339147	0.0208164	3670, 8854, 4825, 2255, 2294, 579, 256297	1821	21	16792	3.07377	1	0.428391	32.8187
UP_KEYWORDS	Endorphin	3	0.145349	0.0274385	5179, 5173, 5443	2038	3	20581	10.0986	0.999999	0.14466	32.8807
GOTERM_BP_DIRECT	GO:0001756~somitogenesis	10	0.484496	0.0212254	5075, 6939, 27023, 6862, 51176, 2294, 2303, 134701, 4920, 5100	1821	39	16792	2.36444	1	0.43289	33.3473
GOTERM_BP_DIRECT	GO:0008277~regulation of G-protein coupled receptor protein signaling pathway	10	0.484496	0.0212254	116, 23236, 10266, 5999, 9628, 115727, 57512, 386617, 2786, 8601	1821	39	16792	2.36444	1	0.43289	33.3473
GOTERM_BP_DIRECT	GO:0001822~kidney development	17	0.823643	0.0213941	3037, 8854, 6299, 8516, 2625, 7490, 654, 183, 3975, 185, 26108, 5314, 4038, 7046, 6664, 4326, 4311	1821	86	16792	1.82282	1	0.433663	33.5643
SMART	SM00548:IRO	4	0.193798	0.0293361	79192, 153572, 50805, 79190	1262	6	10057	5.31273	0.999985	0.285124	33.6958
SMART	SM00907:SM00907	4	0.193798	0.0293361	2619, 2675, 2676, 2674	1262	6	10057	5.31273	0.999985	0.285124	33.6958
SMART	SM00111:C4	4	0.193798	0.0293361	1282, 1284, 1285, 1286	1262	6	10057	5.31273	0.999985	0.285124	33.6958
GOTERM_BP_DIRECT	GO:0010718~positive regulation of epithelial to mesenchymal transition	9	0.436047	0.0219364	283149, 7041, 7291, 10439, 6317, 51176, 1277, 8092, 7046	1821	33	16792	2.5149	1	0.440045	34.257
GOTERM_BP_DIRECT	GO:0002027~regulation of heart rate	9	0.436047	0.0219364	287, 183, 10021, 5144, 1813, 796, 6331, 6262, 11149	1821	33	16792	2.5149	1	0.440045	34.257
UP_SEQ_FEATURE	domain:VWFA 2	6	0.290698	0.0224286	1292, 340267, 1294, 1690, 7373, 146177	2015	17	20063	3.51417	1	0.604872	34.639
UP_SEQ_FEATURE	domain:Collagen-like 1	6	0.290698	0.0224286	340267, 81578, 81035, 169044, 91522, 84570	2015	17	20063	3.51417	1	0.604872	34.639
UP_SEQ_FEATURE	domain:Collagen-like 2	6	0.290698	0.0224286	340267, 81578, 81035, 169044, 91522, 84570	2015	17	20063	3.51417	1	0.604872	34.639
GOTERM_MF_DIRECT	GO:0046983~protein dimerization activity	25	1.21124	0.0260519	128408, 116448, 344018, 22871, 2625, 390992, 9242, 63973, 2731, 124274, 222894, 6927, 6939, 63982, 27319, 4762, 430, 3400, 4807, 117581, 50636, 167826, 88, 203859, 256297	1789	150	16881	1.57267	1	0.409705	35.0092
UP_SEQ_FEATURE	repeat:LRR 11	18	0.872093	0.0229887	645191, 79705, 57633, 2615, 9353, 22865, 5549, 127435, 26050, 9865, 196385, 338323, 114798, 120892, 4060, 79883, 6585, 6586	2015	101	20063	1.77448	1	0.610583	35.3374
UP_KEYWORDS	Integrin	10	0.484496	0.0300368	203102, 3676, 81794, 8745, 8516, 3680, 3690, 8038, 170692, 3694	2038	45	20581	2.24414	1	0.155754	35.4052
UP_KEYWORDS	Amidation	10	0.484496	0.0300368	116, 6863, 4852, 7200, 885, 797, 1113, 796, 2922, 5443	2038	45	20581	2.24414	1	0.155754	35.4052
SMART	SM00445:LINK	6	0.290698	0.0313375	1463, 404037, 176, 1462, 26032, 145864	1262	15	10057	3.18764	0.999993	0.294153	35.5577
SMART	SM00417:H4	6	0.290698	0.0313375	8360, 8362, 8361, 8294, 8363, 8368	1262	15	10057	3.18764	0.999993	0.294153	35.5577
INTERPRO	IPR000716:Thyroglobulin type-1	6	0.290698	0.0252941	64094, 4070, 4811, 22795, 3487, 972	1922	17	18559	3.40803	1	0.380726	35.5672
UP_KEYWORDS	Exocytosis	13	0.629845	0.0303037	85409, 9805, 3745, 8618, 63910, 140730, 8825, 9024, 341359, 9515, 23025, 10814, 3055	2038	67	20581	1.95943	1	0.155405	35.6594
SMART	SM00327:VWA	16	0.775194	0.0314534	781, 1292, 55799, 340267, 1294, 1690, 57699, 146177, 81578, 169044, 79987, 7373, 144402, 221184, 629, 80760	1262	72	10057	1.77091	0.999993	0.287998	35.6641
KEGG_PATHWAY	hsa04918:Thyroid hormone synthesis	14	0.678295	0.0334869	114, 23236, 5579, 493869, 111, 2776, 5172, 196883, 482, 2882, 108, 2878, 107, 389434	743	70	6910	1.86003	0.999831	0.175526	35.8443
INTERPRO	IPR011042:Six-bladed beta-propeller, TolB-like	10	0.484496	0.0256332	5446, 4041, 4811, 283948, 22795, 4038, 79802, 84439, 64399, 131405	1922	42	18559	2.29907	1	0.381918	35.9507
GOTERM_BP_DIRECT	GO:0050885~neuromuscular process controlling balance	11	0.532946	0.0233147	9378, 773, 84504, 57338, 111, 5459, 9543, 5458, 340784, 4747, 85358	1821	46	16792	2.2051	1	0.458472	35.9869
GOTERM_BP_DIRECT	GO:0006790~sulfur compound metabolic process	6	0.290698	0.023383	9435, 64377, 89792, 83539, 79690, 4166	1821	16	16792	3.45799	1	0.457626	36.0715
GOTERM_BP_DIRECT	GO:0006940~regulation of smooth muscle contraction	6	0.290698	0.023383	152, 151, 1264, 1143, 1129, 9312	1821	16	16792	3.45799	1	0.457626	36.0715
GOTERM_BP_DIRECT	GO:0045956~positive regulation of calcium ion-dependent exocytosis	6	0.290698	0.023383	8913, 8941, 3745, 341359, 143425, 6857	1821	16	16792	3.45799	1	0.457626	36.0715
GOTERM_BP_DIRECT	GO:0030154~cell differentiation	65	3.14922	0.0237036	117, 170959, 4661, 1045, 3625, 1310, 56154, 84530, 2248, 130497, 1482, 7545, 8601, 6493, 3055, 2321, 6689, 2322, 4118, 4745, 266743, 9118, 10913, 9480, 8788, 25884, 353189, 222698, 65009, 58504, 3142, 117581, 221981, 10814, 668, 2070, 23532, 2313, 28959, 1995, 7041, 387755, 10083, 25803, 257629, 4807, 8140, 6716, 1306, 2444, 125981, 290, 10551, 338323, 144195, 3167, 85413, 57447, 4145, 83478, 642…	1821	462	16792	1.29737	1	0.460384	36.4671
GOTERM_MF_DIRECT	GO:0046934~phosphatidylinositol-4,5-bisphosphate 3-kinase activity	13	0.629845	0.027721	9365, 2066, 2069, 2248, 2249, 5293, 2255, 146850, 7409, 3815, 2253, 2250, 5159	1789	62	16881	1.97852	1	0.424708	36.8037
GOTERM_CC_DIRECT	GO:0060077~inhibitory synapse	5	0.242248	0.031309	140679, 2572, 22997, 2741, 2555	1938	12	18224	3.91813	1	0.289392	37.0398
GOTERM_CC_DIRECT	GO:0034774~secretory granule lumen	5	0.242248	0.031309	5126, 29106, 5443, 1621, 5122	1938	12	18224	3.91813	1	0.289392	37.0398
UP_KEYWORDS	Peroxidase	7	0.339147	0.0318612	7837, 53905, 5743, 493869, 2882, 2878, 5742	2038	25	20581	2.82762	1	0.161151	37.1246
GOTERM_BP_DIRECT	GO:0060272~embryonic skeletal joint morphogenesis	5	0.242248	0.0242899	3227, 1280, 6474, 130497, 655	1821	11	16792	4.1915	1	0.466827	37.1847
GOTERM_BP_DIRECT	GO:0001823~mesonephros development	5	0.242248	0.0242899	2255, 2625, 130497, 2253, 655	1821	11	16792	4.1915	1	0.466827	37.1847
GOTERM_BP_DIRECT	GO:0046488~phosphatidylinositol metabolic process	5	0.242248	0.0242899	23236, 8811, 1813, 5159, 84812	1821	11	16792	4.1915	1	0.466827	37.1847
UP_SEQ_FEATURE	domain:LIM zinc-binding 2	11	0.532946	0.0249687	7041, 3670, 64211, 401262, 9355, 3975, 4010, 431707, 26468, 4009, 64843	2015	50	20063	2.1905	1	0.637914	37.7503
UP_SEQ_FEATURE	compositionally biased region:Poly-Thr	11	0.532946	0.0249687	9378, 2625, 800, 100131439, 2674, 60676, 65009, 5139, 10568, 2626, 10718	2015	50	20063	2.1905	1	0.637914	37.7503
UP_SEQ_FEATURE	domain:LIM zinc-binding 1	11	0.532946	0.0249687	7041, 3670, 64211, 401262, 9355, 3975, 4010, 431707, 26468, 4009, 64843	2015	50	20063	2.1905	1	0.637914	37.7503
GOTERM_BP_DIRECT	GO:0048468~cell development	10	0.484496	0.0248341	392255, 128408, 2657, 2662, 651, 151449, 2626, 3625, 140628, 222894	1821	40	16792	2.30533	1	0.47255	37.8439
GOTERM_BP_DIRECT	GO:0071377~cellular response to glucagon stimulus	10	0.484496	0.0248341	2791, 114, 108, 107, 111, 5105, 59345, 2740, 196883, 2786	1821	40	16792	2.30533	1	0.47255	37.8439
KEGG_PATHWAY	hsa04611:Platelet activation	22	1.06589	0.0360741	1280, 283748, 114, 1290, 23236, 54518, 10235, 5742, 111, 2776, 3690, 196883, 1302, 2977, 5293, 108, 107, 9002, 1277, 1289, 1278, 5592	743	130	6910	1.57387	0.999915	0.18427	38.0465
GOTERM_MF_DIRECT	GO:0005160~transforming growth factor beta receptor binding	10	0.484496	0.0292412	392255, 116844, 2657, 2662, 651, 151449, 65997, 3625, 655, 654	1789	42	16881	2.24667	1	0.437262	38.3976
INTERPRO	IPR018011:Carbohydrate sulfotransferase-related	4	0.193798	0.0281471	64377, 83539, 166012, 9486	1922	7	18559	5.51776	1	0.407885	38.7275
INTERPRO	IPR006821:Intermediate filament head, DNA-binding domain	4	0.193798	0.0281471	7431, 9118, 4741, 4747	1922	7	18559	5.51776	1	0.407885	38.7275
GOTERM_BP_DIRECT	GO:0050679~positive regulation of epithelial cell proliferation	13	0.629845	0.0256608	6352, 7291, 3549, 6608, 2255, 1750, 9420, 130497, 1749, 3912, 6331, 6422, 654	1821	60	16792	1.99795	1	0.481969	38.8327
UP_SEQ_FEATURE	domain:Sushi 7	5	0.242248	0.0259253	1379, 114784, 79987, 722, 64478	2015	12	20063	4.14868	1	0.64853	38.8854
UP_SEQ_FEATURE	metal ion-binding site:Magnesium 2; via carbonyl oxygen	5	0.242248	0.0259253	114, 108, 107, 111, 196883	2015	12	20063	4.14868	1	0.64853	38.8854
UP_SEQ_FEATURE	domain:Laminin G-like	5	0.242248	0.0259253	9378, 9353, 1289, 6585, 6586	2015	12	20063	4.14868	1	0.64853	38.8854
UP_SEQ_FEATURE	domain:Sushi 8	5	0.242248	0.0259253	1379, 114784, 79987, 722, 64478	2015	12	20063	4.14868	1	0.64853	38.8854
UP_SEQ_FEATURE	domain:PKD	4	0.193798	0.0259325	222865, 57537, 114815, 22986	2015	7	20063	5.68961	1	0.645277	38.8939
UP_SEQ_FEATURE	region of interest:Triple-helical region 3 (COL3)	4	0.193798	0.0259325	1307, 1306, 1298, 1310	2015	7	20063	5.68961	1	0.645277	38.8939
UP_SEQ_FEATURE	domain:Laminin EGF-like 12	4	0.193798	0.0259325	3913, 284217, 3912, 3908	2015	7	20063	5.68961	1	0.645277	38.8939
UP_SEQ_FEATURE	repeat:BNR 4	4	0.193798	0.0259325	57537, 5649, 114815, 22986	2015	7	20063	5.68961	1	0.645277	38.8939
UP_SEQ_FEATURE	domain:Laminin EGF-like 13	4	0.193798	0.0259325	3913, 284217, 3912, 3908	2015	7	20063	5.68961	1	0.645277	38.8939
GOTERM_MF_DIRECT	GO:0008467~[heparan sulfate]-glucosamine 3-sulfotransferase 1 activity	4	0.193798	0.0299264	9956, 9955, 64711, 9951	1789	7	16881	5.392	1	0.440082	39.1036
GOTERM_MF_DIRECT	GO:0015108~chloride transmembrane transporter activity	4	0.193798	0.0299264	1080, 57468, 5172, 10861	1789	7	16881	5.392	1	0.440082	39.1036
GOTERM_MF_DIRECT	GO:0008046~axon guidance receptor activity	4	0.193798	0.0299264	2045, 2676, 6091, 2047	1789	7	16881	5.392	1	0.440082	39.1036
GOTERM_MF_DIRECT	GO:0008504~monoamine transmembrane transporter activity	4	0.193798	0.0299264	6531, 6530, 6571, 6572	1789	7	16881	5.392	1	0.440082	39.1036
GOTERM_BP_DIRECT	GO:0043588~skin development	9	0.436047	0.0260422	6939, 1290, 6261, 8643, 9509, 51761, 1289, 168002, 26050	1821	34	16792	2.44093	1	0.485241	39.2839
GOTERM_BP_DIRECT	GO:0009968~negative regulation of signal transduction	9	0.436047	0.0260422	3549, 26166, 9628, 26153, 6000, 401190, 115265, 64399, 26575	1821	34	16792	2.44093	1	0.485241	39.2839
GOTERM_BP_DIRECT	GO:0001502~cartilage condensation	7	0.339147	0.0260658	1280, 2249, 7476, 340260, 4920, 8092, 176	1821	22	16792	2.93405	1	0.483733	39.3117
GOTERM_BP_DIRECT	GO:0060045~positive regulation of cardiac muscle cell proliferation	7	0.339147	0.0260658	57057, 4208, 2066, 6909, 23414, 7472, 6910	1821	22	16792	2.93405	1	0.483733	39.3117
GOTERM_BP_DIRECT	GO:0010842~retina layer formation	7	0.339147	0.0260658	84465, 54549, 3975, 51761, 1826, 5797, 256297	1821	22	16792	2.93405	1	0.483733	39.3117
GOTERM_BP_DIRECT	GO:0055074~calcium ion homeostasis	7	0.339147	0.0260658	9365, 54757, 57402, 6622, 55503, 57158, 8600	1821	22	16792	2.93405	1	0.483733	39.3117
GOTERM_BP_DIRECT	GO:0016079~synaptic vesicle exocytosis	7	0.339147	0.0260658	341359, 114088, 8618, 6616, 10814, 23025, 27445	1821	22	16792	2.93405	1	0.483733	39.3117
GOTERM_BP_DIRECT	GO:0060078~regulation of postsynaptic membrane potential	7	0.339147	0.0260658	2259, 116, 348980, 610, 10021, 55800, 6331	1821	22	16792	2.93405	1	0.483733	39.3117
INTERPRO	IPR000906:ZU5	5	0.242248	0.0286928	90249, 287, 8633, 137970, 222643	1922	12	18559	4.02337	1	0.411051	39.3151
SMART	SM00214:VWC	10	0.484496	0.0355886	1280, 7837, 1290, 168667, 25884, 727897, 1277, 220001, 375567, 4745	1262	37	10057	2.15381	0.999999	0.312334	39.353
KEGG_PATHWAY	hsa04261:Adrenergic signaling in cardiomyocytes	24	1.16279	0.0377649	781, 55799, 783, 114, 146, 23236, 148, 111, 2776, 6331, 10369, 6262, 59283, 196883, 5521, 3753, 153, 7169, 7168, 5293, 482, 108, 185, 107	743	146	6910	1.52879	0.999945	0.188494	39.4478
GOTERM_CC_DIRECT	GO:0005623~cell	18	0.872093	0.0341471	6261, 4852, 60675, 799, 150365, 797, 6262, 6346, 6263, 2835, 54757, 10439, 4988, 6355, 6354, 7046, 6585, 3934	1938	100	18224	1.69263	1	0.30638	39.6703
GOTERM_BP_DIRECT	GO:0001569~patterning of blood vessels	8	0.387597	0.0266318	57057, 1282, 51176, 2303, 5308, 2637, 2253, 6423	1821	28	16792	2.63466	1	0.489368	39.9752
GOTERM_BP_DIRECT	GO:0007528~neuromuscular junction development	8	0.387597	0.0266318	22953, 783, 1282, 3913, 120892, 10369, 23024, 23025	1821	28	16792	2.63466	1	0.489368	39.9752
GOTERM_BP_DIRECT	GO:0086010~membrane depolarization during action potential	8	0.387597	0.0266318	8912, 8913, 773, 3757, 777, 55800, 6331, 259232	1821	28	16792	2.63466	1	0.489368	39.9752
GOTERM_BP_DIRECT	GO:0021983~pituitary gland development	8	0.387597	0.0266318	116, 3670, 8854, 6299, 2255, 6496, 5080, 7080	1821	28	16792	2.63466	1	0.489368	39.9752
UP_KEYWORDS	Cytoplasmic vesicle	62	3.00388	0.0354538	431705, 51226, 8224, 5126, 134829, 157753, 148281, 56776, 283, 29993, 256764, 9144, 1621, 3055, 5159, 22987, 441061, 79012, 84440, 2572, 4884, 273, 408, 140679, 81615, 115677, 157807, 10053, 5122, 8291, 3801, 8618, 54734, 57111, 9900, 84417, 29106, 341359, 50632, 5798, 283748, 85409, 25956, 23245, 5244, 3736, 114088, 9899, 1113, 143425, 23623, 6857, 2242, 132204, 460, 388662, 57084, 120892, 84258…	2038	490	20581	1.27779	1	0.176114	40.3867
GOTERM_CC_DIRECT	GO:0005667~transcription factor complex	30	1.45349	0.03499	9079, 2625, 60529, 8092, 126374, 10481, 2295, 6927, 6909, 51176, 2294, 5308, 3238, 1482, 140628, 6925, 7080, 4654, 145258, 344018, 3205, 9935, 390259, 266743, 10660, 5453, 9464, 256297, 391723, 64321	1938	193	18224	1.46169	1	0.307752	40.4315
GOTERM_MF_DIRECT	GO:0030298~receptor signaling protein tyrosine kinase activator activity	3	0.145349	0.031266	6352, 285016, 389658	1789	3	16881	9.436	1	0.449845	40.4619
GOTERM_MF_DIRECT	GO:0016901~oxidoreductase activity, acting on the CH-OH group of donors, quinone or similar compound as acceptor	3	0.145349	0.031266	79802, 84439, 64399	1789	3	16881	9.436	1	0.449845	40.4619
GOTERM_MF_DIRECT	GO:0050473~arachidonate 15-lipoxygenase activity	3	0.145349	0.031266	5743, 247, 246	1789	3	16881	9.436	1	0.449845	40.4619
GOTERM_MF_DIRECT	GO:0001591~dopamine neurotransmitter receptor activity, coupled via Gi/Go	3	0.145349	0.031266	1813, 1814, 1815	1789	3	16881	9.436	1	0.449845	40.4619
INTERPRO	IPR012938:Glucose/Sorbosone dehydrogenase	3	0.145349	0.0299117	79802, 84439, 64399	1922	3	18559	9.65609	1	0.421424	40.6085
INTERPRO	IPR003976:Two pore domain potassium channel, TREK	3	0.145349	0.0299117	54207, 50801, 3776	1922	3	18559	9.65609	1	0.421424	40.6085
INTERPRO	IPR005437:Gamma-aminobutyric-acid A receptor, gamma subunit	3	0.145349	0.0299117	2565, 2566, 2567	1922	3	18559	9.65609	1	0.421424	40.6085
INTERPRO	IPR009460:Ryanodine Receptor TM 4-6	3	0.145349	0.0299117	6261, 6262, 6263	1922	3	18559	9.65609	1	0.421424	40.6085
INTERPRO	IPR026107:Hyaluronan synthase/nodulation protein C	3	0.145349	0.0299117	3037, 3036, 3038	1922	3	18559	9.65609	1	0.421424	40.6085
INTERPRO	IPR022308:Synaptic vesicle protein SV2	3	0.145349	0.0299117	22987, 9899, 9900	1922	3	18559	9.65609	1	0.421424	40.6085
INTERPRO	IPR013333:Ryanodine receptor	3	0.145349	0.0299117	6261, 6262, 6263	1922	3	18559	9.65609	1	0.421424	40.6085
INTERPRO	IPR003032:Ryanodine receptor Ryr	3	0.145349	0.0299117	6261, 6262, 6263	1922	3	18559	9.65609	1	0.421424	40.6085
INTERPRO	IPR024665:Thrombospondin/cartilage oligomeric matrix protein, coiled-coil domain	3	0.145349	0.0299117	7060, 7059, 1311	1922	3	18559	9.65609	1	0.421424	40.6085
BIOCARTA	h_bArrestin-srcPathway:Roles of 茂驴陆-arrestin-dependent Recruitment of Src Kinases in GPCR Signaling	6	0.290698	0.0416544	408, 23236, 3736, 107, 3738, 3055	163	20	1625	2.9908	0.999566	0.669192	40.8466
GOTERM_MF_DIRECT	GO:0015276~ligand-gated ion channel activity	9	0.436047	0.0317493	1261, 22953, 2897, 1137, 2899, 3359, 1141, 8973, 1143	1789	36	16881	2.359	1	0.450239	40.945
KEGG_PATHWAY	hsa04062:Chemokine signaling pathway	29	1.40504	0.039966	114, 23236, 2919, 111, 59345, 3702, 6346, 2786, 57580, 2791, 6352, 6374, 6356, 108, 6355, 107, 6354, 3055, 5880, 10235, 7409, 196883, 1794, 6362, 6387, 408, 5293, 7074, 10451	743	186	6910	1.45002	0.99997	0.194812	41.2282
UP_SEQ_FEATURE	site:Cleavage; by collagenase	3	0.145349	0.0281968	1285, 1286, 1277	2015	3	20063	9.95682	1	0.673085	41.5025
UP_SEQ_FEATURE	domain:Ig-like C1-type 1	3	0.145349	0.0281968	140885, 10326, 55423	2015	3	20063	9.95682	1	0.673085	41.5025
UP_SEQ_FEATURE	domain:B30.2/SPRY 3	3	0.145349	0.0281968	6261, 6262, 6263	2015	3	20063	9.95682	1	0.673085	41.5025
UP_SEQ_FEATURE	short sequence motif:POU-IV box	3	0.145349	0.0281968	5459, 5458, 5457	2015	3	20063	9.95682	1	0.673085	41.5025
UP_SEQ_FEATURE	domain:Ig-like C1-type 2	3	0.145349	0.0281968	140885, 10326, 55423	2015	3	20063	9.95682	1	0.673085	41.5025
UP_SEQ_FEATURE	domain:B30.2/SPRY 2	3	0.145349	0.0281968	6261, 6262, 6263	2015	3	20063	9.95682	1	0.673085	41.5025
UP_SEQ_FEATURE	domain:B30.2/SPRY 1	3	0.145349	0.0281968	6261, 6262, 6263	2015	3	20063	9.95682	1	0.673085	41.5025
UP_SEQ_FEATURE	cross-link:Glycyl lysine isopeptide (Lys-Gly) (interchain with G-Cter in ubiquitin); alternate	6	0.290698	0.028551	8360, 8362, 8361, 8294, 8363, 8368	2015	18	20063	3.31894	1	0.674435	41.9009
INTERPRO	IPR007110:Immunoglobulin-like domain	97	4.69961	0.0312688	10859, 83700, 57633, 100131439, 4045, 945, 10290, 145864, 4897, 56244, 342510, 89858, 5676, 84966, 1826, 4920, 4345, 2205, 84868, 145581, 10752, 5159, 7837, 27036, 124857, 347252, 53942, 6091, 50863, 7441, 83417, 2321, 3815, 2322, 146894, 2324, 9543, 55423, 7412, 3490, 8633, 64221, 4978, 55800, 4359, 58494, 1272, 342865, 4685, 4684, 3903, 22997, 404037, 56884, 10326, 27255, 176, 90249, 115350, 11…	1922	771	18559	1.21484	1	0.432891	42.0179
UP_KEYWORDS	Neuropeptide	7	0.339147	0.0380618	5179, 5173, 6863, 4852, 60675, 9607, 256933	2038	26	20581	2.71886	1	0.186139	42.6554
INTERPRO	IPR001148:Alpha carbonic anhydrase	6	0.290698	0.0321148	5803, 766, 761, 56934, 762, 767	1922	18	18559	3.2187	1	0.438731	42.8807
INTERPRO	IPR000327:POU-specific	6	0.290698	0.0321148	5459, 5453, 5458, 5452, 5457, 5455	1922	18	18559	3.2187	1	0.438731	42.8807
INTERPRO	IPR018297:Adenylyl cyclase class-3/4/guanylyl cyclase, conserved site	6	0.290698	0.0321148	2977, 114, 108, 107, 111, 196883	1922	18	18559	3.2187	1	0.438731	42.8807
INTERPRO	IPR013847:POU domain	6	0.290698	0.0321148	5459, 5453, 5458, 5452, 5457, 5455	1922	18	18559	3.2187	1	0.438731	42.8807
INTERPRO	IPR018933:Netrin module, non-TIMP type	6	0.290698	0.0321148	124857, 2487, 6425, 6423, 6424, 6422	1922	18	18559	3.2187	1	0.438731	42.8807
SMART	SM00110:C1Q	9	0.436047	0.0398815	10882, 140689, 84034, 114898, 114897, 1295, 869, 114904, 165257	1262	32	10057	2.24131	1	0.335809	42.9743
PIR_SUPERFAMILY	PIRSF038017:GTP-binding protein, GEM type	3	0.145349	0.0480345	161253, 28954, 6236	163	4	1692	7.78528	0.997976	0.710763	43.4517
SMART	SM00803:TAF	6	0.290698	0.0410062	8360, 8362, 8361, 8294, 8363, 8368	1262	16	10057	2.98841	1	0.336278	43.8894
UP_SEQ_FEATURE	domain:EF-hand 2	28	1.35659	0.030399	79645, 64094, 53905, 828, 30820, 56884, 1608, 2312, 6262, 6708, 83698, 10235, 164633, 388698, 6279, 6278, 6277, 3208, 388697, 133690, 338324, 11167, 63928, 10669, 64168, 88, 84812, 89	2015	185	20063	1.50698	1	0.694369	43.9382
UP_KEYWORDS	Mitogen	9	0.436047	0.0396187	80310, 7060, 2069, 2248, 2249, 5764, 7424, 2253, 2250	2038	40	20581	2.27219	1	0.191222	43.9711
GOTERM_BP_DIRECT	GO:0010460~positive regulation of heart rate	6	0.290698	0.030242	1908, 55800, 552, 6262, 6870, 1907	1821	17	16792	3.25458	1	0.532617	44.048
GOTERM_BP_DIRECT	GO:0042310~vasoconstriction	6	0.290698	0.030242	1910, 1908, 3351, 3350, 3363, 1907	1821	17	16792	3.25458	1	0.532617	44.048
GOTERM_BP_DIRECT	GO:0021522~spinal cord motor neuron differentiation	6	0.290698	0.030242	3670, 773, 4821, 2636, 10660, 10215	1821	17	16792	3.25458	1	0.532617	44.048
GOTERM_CC_DIRECT	GO:0005901~caveola	13	0.629845	0.0395018	117, 3741, 5743, 858, 6331, 1012, 6608, 83483, 3778, 5740, 7223, 11149, 3055	1938	65	18224	1.8807	1	0.335257	44.3566
GOTERM_BP_DIRECT	GO:0030501~positive regulation of bone mineralization	9	0.436047	0.0306534	9365, 4208, 56975, 130497, 655, 4745, 338773, 2201, 654	1821	35	16792	2.37119	1	0.535632	44.4951
GOTERM_CC_DIRECT	GO:0005791~rough endoplasmic reticulum	11	0.532946	0.0398998	117, 2044, 133022, 6622, 762, 3759, 3361, 4359, 9227, 4504, 79727	1938	51	18224	2.02821	1	0.332966	44.691
GOTERM_BP_DIRECT	GO:0070588~calcium ion transmembrane transport	21	1.01744	0.0308348	8989, 55799, 773, 783, 2903, 777, 6547, 2917, 10369, 59283, 6263, 51393, 8912, 8913, 4988, 55503, 7225, 123041, 7223, 259232, 116443	1821	119	16792	1.62729	1	0.535907	44.6912
UP_SEQ_FEATURE	compositionally biased region:Poly-Arg	29	1.40504	0.0316936	192668, 800, 3781, 9201, 2297, 83987, 3755, 430, 5139, 4807, 29933, 11096, 4326, 171024, 344558, 392255, 773, 146, 3204, 54587, 9394, 777, 2303, 2637, 27151, 140766, 8912, 64386, 7074	2015	194	20063	1.48839	1	0.706487	45.3249
UP_SEQ_FEATURE	glycosylation site:O-linked (GalNAc...)	17	0.823643	0.0317829	2159, 55118, 9982, 2056, 22871, 3816, 146894, 1113, 1114, 350, 57124, 116844, 10630, 8788, 6356, 2995, 93035	2015	97	20063	1.74501	1	0.704371	45.4193
GOTERM_BP_DIRECT	GO:0007160~cell-matrix adhesion	17	0.823643	0.0315693	284348, 83700, 8516, 22795, 8499, 10580, 3690, 81792, 3694, 27076, 947, 7412, 3676, 8174, 4811, 7074, 7059	1821	90	16792	1.7418	1	0.542592	45.4785
GOTERM_BP_DIRECT	GO:0045762~positive regulation of adenylate cyclase activity	4	0.193798	0.0318156	3208, 799, 796, 1816	1821	7	16792	5.26932	1	0.543569	45.7401
GOTERM_BP_DIRECT	GO:0042297~vocal learning	4	0.193798	0.0318156	9378, 93986, 26047, 85358	1821	7	16792	5.26932	1	0.543569	45.7401
GOTERM_BP_DIRECT	GO:0015872~dopamine transport	4	0.193798	0.0318156	6531, 1812, 6571, 6581	1821	7	16792	5.26932	1	0.543569	45.7401
GOTERM_BP_DIRECT	GO:0030432~peristalsis	4	0.193798	0.0318156	22953, 6752, 1812, 1813	1821	7	16792	5.26932	1	0.543569	45.7401
GOTERM_BP_DIRECT	GO:0021796~cerebral cortex regionalization	4	0.193798	0.0318156	8320, 2018, 63950, 5080	1821	7	16792	5.26932	1	0.543569	45.7401
GOTERM_BP_DIRECT	GO:1902259~regulation of delayed rectifier potassium channel activity	4	0.193798	0.0318156	3753, 3788, 3755, 3787	1821	7	16792	5.26932	1	0.543569	45.7401
GOTERM_BP_DIRECT	GO:0042035~regulation of cytokine biosynthetic process	4	0.193798	0.0318156	57336, 10643, 2625, 10642	1821	7	16792	5.26932	1	0.543569	45.7401
GOTERM_BP_DIRECT	GO:0060017~parathyroid gland development	4	0.193798	0.0318156	5075, 2625, 7046, 9247	1821	7	16792	5.26932	1	0.543569	45.7401
GOTERM_BP_DIRECT	GO:0072112~glomerular visceral epithelial cell differentiation	4	0.193798	0.0318156	5800, 2303, 7490, 10409	1821	7	16792	5.26932	1	0.543569	45.7401
GOTERM_CC_DIRECT	GO:0016323~basolateral plasma membrane	28	1.35659	0.0415008	150696, 2030, 3747, 762, 9073, 10991, 1496, 283375, 287, 2066, 64284, 85409, 84465, 1080, 5031, 146894, 57216, 84466, 912, 55966, 408, 8825, 353189, 51458, 65009, 7223, 4359, 1000	1938	180	18224	1.46277	1	0.338898	46.0174
GOTERM_BP_DIRECT	GO:0043278~response to morphine	7	0.339147	0.0321243	5179, 6863, 4986, 1813, 1814, 1268, 6870	1821	23	16792	2.80648	1	0.545243	46.0663
GOTERM_BP_DIRECT	GO:0009880~embryonic pattern specification	7	0.339147	0.0321243	2066, 2255, 3975, 134701, 344022, 655, 6493	1821	23	16792	2.80648	1	0.545243	46.0663
UP_SEQ_FEATURE	repeat:LRR 16	10	0.484496	0.032526	196385, 2615, 120892, 79883, 9353, 22865, 127435, 26050, 6585, 6586	2015	45	20063	2.21263	1	0.709707	46.1993
GOTERM_BP_DIRECT	GO:0045815~positive regulation of gene expression, epigenetic	13	0.629845	0.0324286	8968, 8360, 8350, 8362, 653604, 8361, 8294, 8355, 8363, 8354, 8352, 8368, 8357	1821	62	16792	1.9335	1	0.546846	46.3861
GOTERM_BP_DIRECT	GO:0060395~SMAD protein signal transduction	13	0.629845	0.0324286	392255, 2657, 651, 151449, 655, 3625, 9863, 654, 7431, 6927, 2662, 6862, 4920	1821	62	16792	1.9335	1	0.546846	46.3861
UP_KEYWORDS	Ehlers-Danlos syndrome	5	0.242248	0.0426585	1290, 9509, 1277, 1289, 1278	2038	14	20581	3.60665	1	0.202611	46.4596
UP_KEYWORDS	Atrial fibrillation	5	0.242248	0.0426585	3741, 55800, 3759, 6331, 6910	2038	14	20581	3.60665	1	0.202611	46.4596
GOTERM_BP_DIRECT	GO:0001938~positive regulation of endothelial cell proliferation	14	0.678295	0.0326044	26051, 858, 3690, 2324, 7472, 1012, 283, 654, 7060, 6387, 116844, 6356, 7424, 7046	1821	69	16792	1.87099	1	0.546991	46.5699
GOTERM_BP_DIRECT	GO:0045226~extracellular polysaccharide biosynthetic process	3	0.145349	0.0326819	3037, 3036, 3038	1821	3	16792	9.22131	1	0.546042	46.6508
GOTERM_BP_DIRECT	GO:0045686~negative regulation of glial cell differentiation	3	0.145349	0.0326819	4825, 84504, 79727	1821	3	16792	9.22131	1	0.546042	46.6508
GOTERM_BP_DIRECT	GO:1900452~regulation of long term synaptic depression	3	0.145349	0.0326819	9162, 85358, 22986	1821	3	16792	9.22131	1	0.546042	46.6508
GOTERM_BP_DIRECT	GO:0042596~fear response	3	0.145349	0.0326819	153, 1815, 1621	1821	3	16792	9.22131	1	0.546042	46.6508
GOTERM_BP_DIRECT	GO:0021530~spinal cord oligodendrocyte cell fate specification	3	0.145349	0.0326819	429, 4821, 10215	1821	3	16792	9.22131	1	0.546042	46.6508
GOTERM_BP_DIRECT	GO:0050883~musculoskeletal movement, spinal reflex action	3	0.145349	0.0326819	773, 429, 1814	1821	3	16792	9.22131	1	0.546042	46.6508
GOTERM_BP_DIRECT	GO:0033563~dorsal/ventral axon guidance	3	0.145349	0.0326819	2253, 1630, 6585	1821	3	16792	9.22131	1	0.546042	46.6508
GOTERM_BP_DIRECT	GO:1901843~positive regulation of high voltage-gated calcium channel activity	3	0.145349	0.0326819	2259, 781, 783	1821	3	16792	9.22131	1	0.546042	46.6508
GOTERM_BP_DIRECT	GO:0021524~visceral motor neuron differentiation	3	0.145349	0.0326819	57057, 3670, 64843	1821	3	16792	9.22131	1	0.546042	46.6508
GOTERM_BP_DIRECT	GO:0060374~mast cell differentiation	3	0.145349	0.0326819	5293, 2625, 3815	1821	3	16792	9.22131	1	0.546042	46.6508
GOTERM_BP_DIRECT	GO:0046717~acid secretion	3	0.145349	0.0326819	1813, 1814, 85413	1821	3	16792	9.22131	1	0.546042	46.6508
GOTERM_BP_DIRECT	GO:0033693~neurofilament bundle assembly	3	0.145349	0.0326819	4741, 4744, 4747	1821	3	16792	9.22131	1	0.546042	46.6508
GOTERM_BP_DIRECT	GO:1990089~response to nerve growth factor	3	0.145349	0.0326819	5764, 3747, 3746	1821	3	16792	9.22131	1	0.546042	46.6508
GOTERM_BP_DIRECT	GO:0021834~chemorepulsion involved in embryonic olfactory bulb interneuron precursor migration	3	0.145349	0.0326819	9353, 6585, 6586	1821	3	16792	9.22131	1	0.546042	46.6508
GOTERM_BP_DIRECT	GO:0021912~regulation of transcription from RNA polymerase II promoter involved in spinal cord motor neuron fate specification	3	0.145349	0.0326819	4825, 84504, 5080	1821	3	16792	9.22131	1	0.546042	46.6508
GOTERM_BP_DIRECT	GO:0044691~tooth eruption	3	0.145349	0.0326819	54757, 1277, 11096	1821	3	16792	9.22131	1	0.546042	46.6508
GOTERM_BP_DIRECT	GO:0007198~adenylate cyclase-inhibiting serotonin receptor signaling pathway	3	0.145349	0.0326819	3351, 3350, 3361	1821	3	16792	9.22131	1	0.546042	46.6508
GOTERM_BP_DIRECT	GO:0032342~aldosterone biosynthetic process	3	0.145349	0.0326819	8912, 1585, 1584	1821	3	16792	9.22131	1	0.546042	46.6508
GOTERM_BP_DIRECT	GO:0034651~cortisol biosynthetic process	3	0.145349	0.0326819	8912, 1585, 1584	1821	3	16792	9.22131	1	0.546042	46.6508
GOTERM_BP_DIRECT	GO:0034776~response to histamine	3	0.145349	0.0326819	1813, 1814, 1815	1821	3	16792	9.22131	1	0.546042	46.6508
UP_SEQ_FEATURE	domain:C-type lectin	15	0.726744	0.0329896	9936, 81035, 154790, 1463, 143903, 176, 6320, 140578, 57124, 346689, 130120, 4065, 1462, 26033, 7056	2015	82	20063	1.82137	1	0.711791	46.6806
BIOCARTA	h_amiPathway:Acute Myocardial Infarction	6	0.290698	0.0504125	2159, 1282, 1284, 1285, 1286, 2155	163	21	1625	2.84838	0.999918	0.691737	47.1826
GOTERM_BP_DIRECT	GO:0002548~monocyte chemotaxis	10	0.484496	0.0333154	6362, 6352, 6356, 5800, 6355, 6354, 2321, 796, 6346, 8600	1821	42	16792	2.19555	1	0.551243	47.3077
GOTERM_BP_DIRECT	GO:0006024~glycosaminoglycan biosynthetic process	10	0.484496	0.0333154	3036, 9956, 11227, 9955, 9394, 64711, 6383, 10082, 2262, 5159	1821	42	16792	2.19555	1	0.551243	47.3077
GOTERM_BP_DIRECT	GO:0042446~hormone biosynthetic process	5	0.242248	0.0333731	64377, 83539, 53905, 1733, 1735	1821	12	16792	3.84221	1	0.550074	47.3671
GOTERM_BP_DIRECT	GO:0030166~proteoglycan biosynthetic process	5	0.242248	0.0333731	64377, 89792, 83539, 79690, 176	1821	12	16792	3.84221	1	0.550074	47.3671
GOTERM_BP_DIRECT	GO:0006590~thyroid hormone generation	5	0.242248	0.0333731	53905, 1733, 2304, 1735, 389434	1821	12	16792	3.84221	1	0.550074	47.3671
GOTERM_BP_DIRECT	GO:0035385~Roundabout signaling pathway	5	0.242248	0.0333731	64221, 6091, 9353, 6585, 6586	1821	12	16792	3.84221	1	0.550074	47.3671
GOTERM_BP_DIRECT	GO:0001706~endoderm formation	5	0.242248	0.0333731	57057, 8320, 3975, 83595, 64321	1821	12	16792	3.84221	1	0.550074	47.3671
GOTERM_BP_DIRECT	GO:0008406~gonad development	5	0.242248	0.0333731	6299, 130497, 2253, 7490, 10409	1821	12	16792	3.84221	1	0.550074	47.3671
GOTERM_BP_DIRECT	GO:0002031~G-protein coupled receptor internalization	5	0.242248	0.0333731	3351, 408, 1813, 1814, 796	1821	12	16792	3.84221	1	0.550074	47.3671
GOTERM_CC_DIRECT	GO:0030315~T-tubule	9	0.436047	0.0433035	287, 6261, 148, 3759, 3781, 6331, 3760, 8291, 6769	1938	38	18224	2.22715	1	0.345909	47.4754
GOTERM_CC_DIRECT	GO:0030658~transport vesicle membrane	9	0.436047	0.0433035	29106, 3118, 84258, 341359, 762, 1113, 5798, 1621, 972	1938	38	18224	2.22715	1	0.345909	47.4754
UP_KEYWORDS	Calmodulin-binding	23	1.11434	0.0446723	79012, 814, 1264, 6261, 800, 6547, 5924, 3781, 28954, 6331, 6262, 6263, 6236, 165, 119, 55503, 5260, 2596, 107, 4629, 4135, 84254, 5137	2038	152	20581	1.52808	1	0.209291	48.0511
UP_SEQ_FEATURE	region of interest:Pore-forming 2	5	0.242248	0.0345376	54207, 50801, 3777, 3776, 56660	2015	13	20063	3.82955	1	0.7254	48.2582
UP_SEQ_FEATURE	region of interest:Pore-forming 1	5	0.242248	0.0345376	54207, 50801, 3777, 3776, 56660	2015	13	20063	3.82955	1	0.7254	48.2582
UP_SEQ_FEATURE	domain:Laminin EGF-like 4	5	0.242248	0.0345376	3913, 284217, 3912, 10319, 3908	2015	13	20063	3.82955	1	0.7254	48.2582
UP_SEQ_FEATURE	domain:Sushi 6	5	0.242248	0.0345376	1379, 114784, 79987, 722, 64478	2015	13	20063	3.82955	1	0.7254	48.2582
BIOCARTA	h_FlumazenilPathway:Cardiac Protection Against ROS	4	0.193798	0.0520658	2558, 2557, 2554, 2555	163	9	1625	4.43081	0.999941	0.660841	48.3062
KEGG_PATHWAY	hsa04270:Vascular smooth muscle contraction	20	0.968992	0.049381	283748, 114, 146, 23236, 10266, 5579, 148, 800, 111, 2767, 2776, 196883, 2977, 3778, 185, 108, 107, 94274, 552, 5592	743	119	6910	1.56305	0.999998	0.231677	48.3115
GOTERM_CC_DIRECT	GO:0036057~slit diaphragm	4	0.193798	0.044576	4868, 7225, 9863, 7827	1938	8	18224	4.70175	1	0.349231	48.4825
GOTERM_CC_DIRECT	GO:0032279~asymmetric synapse	4	0.193798	0.044576	2917, 1128, 1129, 146395	1938	8	18224	4.70175	1	0.349231	48.4825
GOTERM_CC_DIRECT	GO:0030285~integral component of synaptic vesicle membrane	4	0.193798	0.044576	81615, 284612, 2555, 132204	1938	8	18224	4.70175	1	0.349231	48.4825
GOTERM_CC_DIRECT	GO:0005883~neurofilament	4	0.193798	0.044576	9118, 4741, 4744, 4747	1938	8	18224	4.70175	1	0.349231	48.4825
GOTERM_BP_DIRECT	GO:0006486~protein glycosylation	20	0.968992	0.0345405	256435, 442117, 27087, 114805, 81849, 55808, 51046, 8128, 84620, 64409, 10690, 387923, 135152, 338596, 79623, 7903, 6489, 29906, 8706, 124872	1821	113	16792	1.63209	1	0.560884	48.5561
GOTERM_MF_DIRECT	GO:0030246~carbohydrate binding	30	1.45349	0.0400203	89792, 1272, 11227, 442117, 945, 114805, 176, 6320, 947, 140578, 89858, 3965, 3964, 346689, 130120, 1462, 26033, 79623, 6900, 27036, 9936, 154790, 1463, 143903, 56891, 4885, 64409, 57124, 79987, 4065	1789	196	16881	1.44429	1	0.526064	48.6625
INTERPRO	IPR011500:GPCR, family 3, nine cysteines domain	5	0.242248	0.0381282	2912, 2913, 2916, 2917, 2911	1922	13	18559	3.71388	1	0.494236	48.673
INTERPRO	IPR004031:PMP-22/EMP/MP20/Claudin	10	0.484496	0.0385572	5010, 9080, 2014, 9071, 1364, 9073, 59283, 10369, 9074, 146395	1922	45	18559	2.1458	1	0.495105	49.0643
GOTERM_MF_DIRECT	GO:0005200~structural constituent of cytoskeleton	19	0.920543	0.0405121	58, 347733, 4741, 4744, 3852, 3868, 1496, 6708, 3866, 4747, 9118, 7431, 7168, 287, 84617, 23136, 23336, 2036, 51412	1789	110	16881	1.62985	1	0.525526	49.0901
UP_KEYWORDS	Non-syndromic deafness	15	0.726744	0.0462191	22953, 124842, 2070, 64072, 1690, 389207, 5172, 5459, 1302, 79977, 10083, 65217, 107, 53904, 126326	2038	87	20581	1.74114	1	0.213837	49.2436
UP_SEQ_FEATURE	domain:VWFC 1	6	0.290698	0.0356336	168667, 25884, 727897, 220001, 375567, 4745	2015	19	20063	3.14426	1	0.733663	49.3483
UP_SEQ_FEATURE	domain:VWFC 2	6	0.290698	0.0356336	168667, 25884, 727897, 220001, 375567, 4745	2015	19	20063	3.14426	1	0.733663	49.3483
BIOCARTA	h_bArrestinPathway:茂驴陆-arrestins in GPCR Desensitization	5	0.242248	0.0541849	408, 23236, 3736, 107, 3738	163	15	1625	3.32311	0.99996	0.637195	49.7143
UP_SEQ_FEATURE	compositionally biased region:Poly-Pro	55	2.66473	0.0360673	22839, 2051, 60676, 1045, 344148, 23174, 27445, 4825, 65217, 2297, 8525, 3234, 167826, 338645, 79192, 773, 3651, 3090, 9543, 8941, 9743, 9480, 3400, 401, 10810, 5453, 54221, 5455, 165904, 116159, 668, 81794, 3214, 862, 3748, 1501, 3757, 441151, 4135, 58189, 4016, 83742, 392255, 644524, 2303, 2637, 159296, 6854, 285601, 9760, 348980, 152573, 84970, 123041, 85358	2015	421	20063	1.30077	1	0.735055	49.7736
GOTERM_BP_DIRECT	GO:0007611~learning or memory	9	0.436047	0.0357941	4208, 114, 2903, 5803, 2904, 8811, 431707, 2740, 1814	1821	36	16792	2.30533	1	0.572237	49.8046
SMART	SM00442:FGF	7	0.339147	0.0487459	2259, 2248, 2249, 2255, 2257, 2253, 2250	1262	22	10057	2.53562	1	0.379156	49.8262
UP_SEQ_FEATURE	domain:SAM	15	0.726744	0.0361538	10256, 284656, 90627, 2044, 57713, 2045, 2042, 2051, 80114, 257629, 91133, 285220, 2047, 2046, 85358	2015	83	20063	1.79943	1	0.732991	49.858
GOTERM_CC_DIRECT	GO:0045121~membrane raft	31	1.50194	0.0464622	1910, 1272, 3741, 150696, 10580, 3753, 90249, 287, 4988, 4985, 23017, 108, 107, 1268, 4923, 2047, 7046, 7827, 83742, 5244, 3738, 1901, 858, 4118, 55243, 2693, 130132, 6531, 6530, 23180, 10008	1938	206	18224	1.41509	1	0.356279	49.9422
UP_SEQ_FEATURE	metal ion-binding site:Calcium 3	8	0.387597	0.0363788	5579, 81035, 84258, 341359, 148281, 143425, 6857, 84812	2015	32	20063	2.48921	1	0.732317	50.077
INTERPRO	IPR001054:Adenylyl cyclase class-3/4/guanylyl cyclase	6	0.290698	0.0399781	2977, 114, 108, 107, 111, 196883	1922	19	18559	3.04929	1	0.504848	50.3405
GOTERM_CC_DIRECT	GO:0043235~receptor complex	21	1.01744	0.047105	2066, 22953, 117, 51555, 4041, 10266, 2917, 2321, 3690, 2324, 26050, 386617, 3694, 4543, 1379, 57125, 2843, 3645, 7046, 10062, 4916	1938	127	18224	1.55491	1	0.355423	50.4308
BBID	18.Cytokine_astocytes	4	0.193798	0.0757441	6352, 7412, 4261, 4803	26	16	388	3.73077	0.941316	0.757752	50.4674
GOTERM_MF_DIRECT	GO:0005516~calmodulin binding	29	1.40504	0.0424058	6261, 23236, 800, 28954, 3781, 6262, 6263, 119, 55503, 5260, 2596, 107, 4135, 5137, 79012, 814, 1264, 6547, 5924, 6331, 6236, 165, 6857, 5999, 3786, 4629, 53904, 84254, 23025	1789	189	16881	1.44785	1	0.537202	50.7058
GOTERM_MF_DIRECT	GO:0004714~transmembrane receptor protein tyrosine kinase activity	9	0.436047	0.0425326	2066, 2321, 4920, 3815, 2322, 2324, 3645, 238, 4916	1789	38	16881	2.23484	1	0.533443	50.8122
UP_SEQ_FEATURE	repeat:LRR 5	33	1.59884	0.0380622	79705, 57633, 164312, 23532, 127435, 9865, 79883, 23194, 57611, 145581, 6585, 6586, 114548, 645191, 7837, 2615, 22865, 9353, 5549, 57689, 64101, 26050, 94030, 202500, 196385, 338323, 116844, 3973, 114798, 120892, 4060, 347730, 23768	2015	231	20063	1.4224	1	0.745618	51.6868
INTERPRO	IPR000034:Laminin B type IV	4	0.193798	0.0416239	3918, 284217, 10319, 3908	1922	8	18559	4.82804	1	0.516199	51.7811
INTERPRO	IPR008365:Prostanoid receptor	4	0.193798	0.0416239	5729, 5737, 5732, 5731	1922	8	18559	4.82804	1	0.516199	51.7811
GOTERM_MF_DIRECT	GO:0030276~clathrin binding	11	0.532946	0.0439604	83849, 120892, 84258, 341359, 388125, 7225, 148281, 143425, 22895, 6857, 9892	1789	52	16881	1.99608	1	0.540694	51.9961
UP_SEQ_FEATURE	region of interest:6 X 4 AA repeats of P-X-X-P	4	0.193798	0.0384413	56147, 56134, 56135, 56145	2015	8	20063	4.97841	1	0.746318	52.0425
UP_SEQ_FEATURE	region of interest:Domain II and I	4	0.193798	0.0384413	3918, 284217, 10319, 3908	2015	8	20063	4.97841	1	0.746318	52.0425
UP_SEQ_FEATURE	repeat:PXXP 6	4	0.193798	0.0384413	56147, 56134, 56135, 56145	2015	8	20063	4.97841	1	0.746318	52.0425
UP_SEQ_FEATURE	domain:Cadherin 11	4	0.193798	0.0384413	65217, 54798, 64072, 79633	2015	8	20063	4.97841	1	0.746318	52.0425
UP_SEQ_FEATURE	domain:Cadherin 10	4	0.193798	0.0384413	65217, 54798, 64072, 79633	2015	8	20063	4.97841	1	0.746318	52.0425
INTERPRO	IPR015615:Transforming growth factor-beta-related	8	0.387597	0.0419801	392255, 2657, 2662, 651, 151449, 3625, 655, 654	1922	32	18559	2.41402	1	0.516216	52.0877
INTERPRO	IPR017948:Transforming growth factor beta, conserved site	8	0.387597	0.0419801	392255, 2657, 2662, 651, 151449, 3625, 655, 654	1922	32	18559	2.41402	1	0.516216	52.0877
GOTERM_BP_DIRECT	GO:0045653~negative regulation of megakaryocyte differentiation	6	0.290698	0.038241	8360, 8362, 8361, 8294, 8363, 8368	1821	18	16792	3.07377	1	0.595016	52.1593
GOTERM_BP_DIRECT	GO:0036342~post-anal tail morphogenesis	6	0.290698	0.038241	6939, 89780, 6862, 134701, 57216, 6423	1821	18	16792	3.07377	1	0.595016	52.1593
GOTERM_BP_DIRECT	GO:0060384~innervation	6	0.290698	0.038241	2562, 3670, 2561, 2558, 5457, 23025	1821	18	16792	3.07377	1	0.595016	52.1593
GOTERM_BP_DIRECT	GO:0007413~axonal fasciculation	6	0.290698	0.038241	55118, 4685, 4897, 1268, 6900, 55079	1821	18	16792	3.07377	1	0.595016	52.1593
UP_KEYWORDS	RNA editing	6	0.290698	0.050151	2897, 3490, 2899, 3736, 2891, 7490	2038	21	20581	2.88532	1	0.228076	52.161
UP_KEYWORDS	cGMP	6	0.290698	0.050151	10846, 1261, 5140, 5139, 5137, 5592	2038	21	20581	2.88532	1	0.228076	52.161
UP_KEYWORDS	Osteogenesis imperfecta	6	0.290698	0.050151	4041, 7471, 1277, 1278, 203859, 6678	2038	21	20581	2.88532	1	0.228076	52.161
GOTERM_MF_DIRECT	GO:0008430~selenium binding	4	0.193798	0.0441732	1733, 2878, 8991, 22895	1789	8	16881	4.718	1	0.537728	52.1702
GOTERM_MF_DIRECT	GO:0042379~chemokine receptor binding	4	0.193798	0.0441732	6352, 6387, 57402, 9034	1789	8	16881	4.718	1	0.537728	52.1702
SMART	SM00352:POU	6	0.290698	0.0522853	5459, 5453, 5458, 5452, 5457, 5455	1262	17	10057	2.81262	1	0.393121	52.3421
SMART	SM01057:SM01057	6	0.290698	0.0522853	5803, 766, 761, 56934, 762, 767	1262	17	10057	2.81262	1	0.393121	52.3421
SMART	SM00211:TY	6	0.290698	0.0522853	64094, 4070, 4811, 22795, 3487, 972	1262	17	10057	2.81262	1	0.393121	52.3421
UP_KEYWORDS	Neurotransmitter	3	0.145349	0.051291	5173, 6863, 9607	2038	4	20581	7.57397	1	0.230628	52.9773
GOTERM_BP_DIRECT	GO:0018149~peptide cross-linking	11	0.532946	0.0396252	6703, 6705, 6706, 3713, 353140, 353134, 54544, 6699, 2125, 6707, 353145	1821	50	16792	2.02869	1	0.606512	53.4447
UP_SEQ_FEATURE	domain:EGF-like 8	7	0.339147	0.0404019	84465, 79987, 375033, 5649, 84466, 6585, 6586	2015	26	20063	2.68068	1	0.761061	53.8429
UP_SEQ_FEATURE	domain:EGF-like 6; calcium-binding	7	0.339147	0.0404019	2192, 30008, 2199, 79987, 4745, 2202, 7056	2015	26	20063	2.68068	1	0.761061	53.8429
GOTERM_BP_DIRECT	GO:0030168~platelet activation	20	0.968992	0.0404194	958, 5880, 5579, 7409, 2767, 2776, 3690, 1608, 152, 408, 151, 10630, 9162, 146850, 9002, 1277, 8525, 7225, 1278, 10451	1821	115	16792	1.60371	1	0.612154	54.1674
GOTERM_MF_DIRECT	GO:0005244~voltage-gated ion channel activity	8	0.387597	0.0466724	54207, 50801, 55799, 30820, 3738, 56659, 259232, 56660	1789	32	16881	2.359	1	0.553232	54.1713
INTERPRO	IPR003591:Leucine-rich repeat, typical subtype	27	1.30814	0.0450602	79705, 57633, 164312, 127435, 9865, 79883, 57611, 145581, 6585, 6586, 645191, 7837, 2615, 9353, 22865, 5549, 57689, 26050, 64101, 94030, 116135, 116844, 120892, 114798, 4060, 347730, 23768	1922	178	18559	1.46469	1	0.53882	54.6629
GOTERM_BP_DIRECT	GO:0042493~response to drug	44	2.13178	0.0414173	8989, 117, 6750, 339, 2625, 2253, 2626, 6423, 6422, 6538, 9027, 4825, 3777, 7424, 107, 4760, 57468, 5139, 5797, 58189, 2170, 6716, 2018, 2903, 5764, 6622, 5244, 5243, 148, 3651, 5743, 2572, 6833, 3351, 3354, 6531, 6530, 1277, 1812, 1813, 1814, 590, 10451, 3934	1821	304	16792	1.33466	1	0.619518	55.0602
GOTERM_BP_DIRECT	GO:0045786~negative regulation of cell cycle	9	0.436047	0.0414856	10859, 6196, 116, 2625, 5743, 26471, 1620, 655, 247	1821	37	16792	2.24302	1	0.618356	55.1207
GOTERM_BP_DIRECT	GO:0048813~dendrite morphogenesis	9	0.436047	0.0414856	9201, 773, 6383, 1826, 4135, 4038, 26050, 1496, 80243	1821	37	16792	2.24302	1	0.618356	55.1207
GOTERM_BP_DIRECT	GO:0045597~positive regulation of cell differentiation	9	0.436047	0.0414856	1908, 8320, 7483, 4760, 3642, 2253, 1045, 5458, 64321	1821	37	16792	2.24302	1	0.618356	55.1207
INTERPRO	IPR008993:Tissue inhibitor of metalloproteinases-like, OB-fold	7	0.339147	0.0459202	124857, 2487, 6425, 6423, 6424, 6422, 284018	1922	26	18559	2.59972	1	0.542694	55.3584
UP_SEQ_FEATURE	nucleotide phosphate-binding region:PAPS	8	0.387597	0.0423139	9435, 64377, 83539, 166012, 9486, 6820, 4166, 25830	2015	33	20063	2.41378	1	0.774373	55.5368
GOTERM_BP_DIRECT	GO:0042593~glucose homeostasis	18	0.872093	0.0434501	5950, 222546, 3651, 3745, 5105, 57818, 64478, 5080, 1584, 6927, 2867, 4760, 9971, 9515, 6755, 1268, 1621, 5443	1821	101	16792	1.6434	1	0.633975	56.8284
GOTERM_BP_DIRECT	GO:0007601~visual perception	31	1.50194	0.0436591	3801, 5950, 783, 7101, 57369, 2070, 64072, 2741, 9227, 4990, 5080, 5459, 2743, 65217, 4070, 25794, 6496, 2202, 8403, 1261, 30813, 1280, 6096, 10319, 5959, 3913, 4060, 1277, 53904, 1141, 6425	1821	201	16792	1.42219	1	0.634016	57.0065
GOTERM_MF_DIRECT	GO:0030594~neurotransmitter receptor activity	7	0.339147	0.0504914	3351, 8001, 3354, 3350, 3361, 3362, 3363	1789	26	16881	2.54046	1	0.577761	57.0781
UP_SEQ_FEATURE	active site:Proton donor	29	1.40504	0.0443847	5142, 5140, 339, 27350, 60495, 10873, 8532, 2070, 5144, 283, 9718, 8622, 5139, 105, 200315, 57016, 5137, 29953, 2028, 4311, 10846, 112937, 57818, 290, 79852, 60489, 10840, 253152, 231	2015	200	20063	1.44374	1	0.787986	57.305
BIOCARTA	h_bArr-mapkPathway:Role of 茂驴陆-arrestins in the activation and targeting of MAP kinases	5	0.242248	0.0668228	408, 23236, 3736, 107, 3738	163	16	1625	3.11541	0.999997	0.681549	57.4058
GOTERM_BP_DIRECT	GO:0060317~cardiac epithelial to mesenchymal transition	5	0.242248	0.0441734	10439, 26508, 7046, 7472, 51384	1821	13	16792	3.54666	1	0.636667	57.4416
GOTERM_BP_DIRECT	GO:0001963~synaptic transmission, dopaminergic	5	0.242248	0.0441734	1812, 1813, 1814, 1815, 1816	1821	13	16792	3.54666	1	0.636667	57.4416
GOTERM_BP_DIRECT	GO:0035810~positive regulation of urine volume	5	0.242248	0.0441734	3037, 1910, 4879, 1813, 4883	1821	13	16792	3.54666	1	0.636667	57.4416
GOTERM_BP_DIRECT	GO:0002087~regulation of respiratory gaseous exchange by neurological system process	5	0.242248	0.0441734	22871, 170825, 57616, 2741, 30012	1821	13	16792	3.54666	1	0.636667	57.4416
GOTERM_BP_DIRECT	GO:0043303~mast cell degranulation	5	0.242248	0.0441734	6284, 5293, 3815, 1113, 10814	1821	13	16792	3.54666	1	0.636667	57.4416
UP_SEQ_FEATURE	domain:VWFC 3	5	0.242248	0.0446113	168667, 25884, 727897, 220001, 4745	2015	14	20063	3.55601	1	0.787119	57.4943
UP_SEQ_FEATURE	domain:SRCR	5	0.242248	0.0446113	286133, 3426, 8685, 84439, 84000	2015	14	20063	3.55601	1	0.787119	57.4943
GOTERM_BP_DIRECT	GO:0001975~response to amphetamine	8	0.387597	0.0445042	2903, 1812, 1813, 6571, 1814, 1815, 1816, 1621	1821	31	16792	2.37969	1	0.637727	57.7193
GOTERM_BP_DIRECT	GO:0007205~protein kinase C-activating G-protein coupled receptor signaling pathway	8	0.387597	0.0445042	3351, 9162, 2596, 8525, 885, 1608, 1128, 2911	1821	31	16792	2.37969	1	0.637727	57.7193
GOTERM_BP_DIRECT	GO:0046676~negative regulation of insulin secretion	8	0.387597	0.0445042	8622, 3745, 1813, 9515, 6833, 3625, 6422, 2693	1821	31	16792	2.37969	1	0.637727	57.7193
INTERPRO	IPR003585:Neurexin/syndecan/glycophorin C	5	0.242248	0.0491264	9378, 253559, 6383, 26047, 2995	1922	14	18559	3.4486	1	0.564554	57.8635
GOTERM_BP_DIRECT	GO:0071277~cellular response to calcium ion	11	0.532946	0.0446869	4208, 10235, 63928, 107, 353134, 125981, 6331, 221184, 6263, 6857, 246	1821	51	16792	1.98891	1	0.637529	57.8718
UP_SEQ_FEATURE	lipid moiety-binding region:GPI-anchor amidated serine	11	0.532946	0.0451726	2619, 1272, 2675, 22854, 53942, 10082, 2674, 762, 27255, 249, 4326	2015	55	20063	1.99136	1	0.788768	57.9601
BIOCARTA	h_alkPathway:ALK in cardiac myocytes	8	0.387597	0.0678784	4208, 6927, 7471, 4879, 2626, 7046, 655, 1482	163	37	1625	2.15553	0.999997	0.65565	57.9965
SMART	SM00132:LIM	15	0.726744	0.0612134	3670, 401262, 9355, 431707, 4010, 26468, 8572, 126374, 8796, 64211, 7041, 3975, 4008, 4009, 64843	1262	72	10057	1.66023	1	0.43624	58.1781
SMART	SM00454:SAM	17	0.823643	0.0613024	10256, 284656, 23254, 2044, 57713, 2045, 2051, 2042, 8499, 80114, 257629, 91133, 285220, 2047, 2046, 23098, 85358	1262	85	10057	1.59382	1	0.428974	58.2328
GOTERM_CC_DIRECT	GO:0032280~symmetric synapse	3	0.145349	0.0585411	5179, 4923, 1129	1938	4	18224	7.05263	1	0.417196	58.4144
GOTERM_MF_DIRECT	GO:0030676~Rac guanyl-nucleotide exchange factor activity	5	0.242248	0.0527838	7074, 7409, 10451, 80243, 1794	1789	14	16881	3.37	1	0.589749	58.7388
GOTERM_MF_DIRECT	GO:0005242~inward rectifier potassium channel activity	6	0.290698	0.0531711	3763, 3757, 3768, 3759, 56479, 3760	1789	20	16881	2.8308	1	0.587897	59.0133
UP_KEYWORDS	Sodium channel	7	0.339147	0.0610267	6339, 348980, 610, 10021, 55800, 6331, 259232	2038	29	20581	2.4376	1	0.266805	59.4388
PIR_SUPERFAMILY	PIRSF001143:coagulation factor X	3	0.145349	0.0750859	2159, 8858, 2155	163	5	1692	6.22822	0.999946	0.805854	59.5022
UP_SEQ_FEATURE	calcium-binding region:2	19	0.920543	0.0471994	6284, 64094, 79645, 164633, 828, 10235, 53905, 6277, 388697, 3208, 30820, 133690, 56884, 1608, 6708, 63928, 83698, 10669, 84812	2015	118	20063	1.60322	1	0.800863	59.6018
GOTERM_BP_DIRECT	GO:0060135~maternal process involved in female pregnancy	7	0.339147	0.0468056	3549, 3965, 3429, 231, 84868, 1268, 340784	1821	25	16792	2.58197	1	0.653233	59.6039
GOTERM_BP_DIRECT	GO:0072089~stem cell proliferation	4	0.193798	0.0468723	5243, 7473, 947, 131405	1821	8	16792	4.61065	1	0.652048	59.6574
GOTERM_BP_DIRECT	GO:0061303~cornea development in camera-type eye	4	0.193798	0.0468723	7484, 7483, 5080, 6664	1821	8	16792	4.61065	1	0.652048	59.6574
GOTERM_BP_DIRECT	GO:0015824~proline transport	4	0.193798	0.0468723	388662, 6534, 54716, 55117	1821	8	16792	4.61065	1	0.652048	59.6574
GOTERM_BP_DIRECT	GO:0071711~basement membrane organization	4	0.193798	0.0468723	1282, 4811, 22795, 23768	1821	8	16792	4.61065	1	0.652048	59.6574
GOTERM_BP_DIRECT	GO:0015844~monoamine transport	4	0.193798	0.0468723	6531, 6530, 6571, 6572	1821	8	16792	4.61065	1	0.652048	59.6574
GOTERM_BP_DIRECT	GO:0060231~mesenchymal to epithelial transition	4	0.193798	0.0468723	6939, 2625, 7490, 10409	1821	8	16792	4.61065	1	0.652048	59.6574
GOTERM_BP_DIRECT	GO:0001504~neurotransmitter uptake	4	0.193798	0.0468723	22987, 9899, 9900, 6616	1821	8	16792	4.61065	1	0.652048	59.6574
GOTERM_BP_DIRECT	GO:0071420~cellular response to histamine	4	0.193798	0.0468723	2562, 2561, 2566, 2554	1821	8	16792	4.61065	1	0.652048	59.6574
GOTERM_BP_DIRECT	GO:1904322~cellular response to forskolin	4	0.193798	0.0468723	2044, 108, 107, 111	1821	8	16792	4.61065	1	0.652048	59.6574
GOTERM_BP_DIRECT	GO:0060346~bone trabecula formation	4	0.193798	0.0468723	7059, 1277, 6422, 2201	1821	8	16792	4.61065	1	0.652048	59.6574
GOTERM_BP_DIRECT	GO:0071313~cellular response to caffeine	4	0.193798	0.0468723	6261, 2946, 6262, 6263	1821	8	16792	4.61065	1	0.652048	59.6574
GOTERM_BP_DIRECT	GO:0072075~metanephric mesenchyme development	4	0.193798	0.0468723	130497, 7490, 5159, 10409	1821	8	16792	4.61065	1	0.652048	59.6574
GOTERM_BP_DIRECT	GO:0021707~cerebellar granule cell differentiation	4	0.193798	0.0468723	9378, 2895, 7476, 869	1821	8	16792	4.61065	1	0.652048	59.6574
GOTERM_BP_DIRECT	GO:0051963~regulation of synapse assembly	4	0.193798	0.0468723	4208, 64284, 1141, 2693	1821	8	16792	4.61065	1	0.652048	59.6574
BIOCARTA	h_intrinsicPathway:Intrinsic Prothrombin Activation Pathway	6	0.290698	0.0709328	2159, 1282, 1284, 1285, 1286, 3818	163	23	1625	2.60069	0.999998	0.643007	59.6638
GOTERM_BP_DIRECT	GO:0006351~transcription, DNA-templated	235	11.3857	0.0470573	4208, 170959, 147686, 10481, 147948, 8320, 147949, 84671, 85460, 167826, 6493, 6096, 3090, 63934, 165, 284390, 284391, 148268, 148266, 440515, 163115, 54796, 84684, 401, 58491, 253738, 10320, 8863, 7730, 728116, 23532, 126374, 388561, 81856, 57616, 388558, 57615, 389136, 91120, 90649, 442319, 113835, 2304, 140883, 10215, 2100, 59335, 429, 388566, 91133, 8433, 55786, 3110, 4661, 27023, 27022, 7594…	1821	1955	16792	1.10844	1	0.651818	59.8052
UP_SEQ_FEATURE	domain:Ricin B-type lectin	7	0.339147	0.0476896	64409, 11227, 9936, 442117, 114805, 4065, 79623	2015	27	20063	2.5814	1	0.801802	59.9896
GOTERM_BP_DIRECT	GO:0010975~regulation of neuron projection development	6	0.290698	0.0474126	2625, 2895, 6616, 6423, 6422, 140578	1821	19	16792	2.91199	1	0.652945	60.0876
GOTERM_BP_DIRECT	GO:0007520~myoblast fusion	6	0.290698	0.0474126	8912, 7471, 4868, 5308, 8038, 4654	1821	19	16792	2.91199	1	0.652945	60.0876
GOTERM_BP_DIRECT	GO:0045926~negative regulation of growth	6	0.290698	0.0474126	4495, 4493, 4500, 4499, 247, 4489	1821	19	16792	2.91199	1	0.652945	60.0876
GOTERM_BP_DIRECT	GO:0006855~drug transmembrane transport	6	0.290698	0.0474126	1244, 5244, 5243, 10351, 6581, 55244	1821	19	16792	2.91199	1	0.652945	60.0876
GOTERM_BP_DIRECT	GO:0042060~wound healing	15	0.726744	0.0476109	6279, 3680, 3690, 57216, 6707, 2737, 6678, 2069, 7168, 4988, 2255, 1816, 7046, 5159, 246	1821	80	16792	1.729	1	0.652819	60.2444
GOTERM_BP_DIRECT	GO:0001568~blood vessel development	9	0.436047	0.0477459	4208, 8854, 2701, 2294, 1277, 1289, 1045, 1278, 5080	1821	38	16792	2.18399	1	0.652196	60.3508
GOTERM_BP_DIRECT	GO:0001657~ureteric bud development	9	0.436047	0.0477459	168667, 6299, 3975, 9353, 130497, 2303, 655, 7490, 6422	1821	38	16792	2.18399	1	0.652196	60.3508
GOTERM_CC_DIRECT	GO:0032591~dendritic spine membrane	4	0.193798	0.0616992	8516, 729993, 2890, 3748	1938	9	18224	4.17934	1	0.429153	60.3979
SMART	SM00044:CYCc	6	0.290698	0.0651897	2977, 114, 108, 107, 111, 196883	1262	18	10057	2.65637	1	0.441885	60.5576
GOTERM_MF_DIRECT	GO:0042393~histone binding	20	0.968992	0.0554067	6622, 5579, 8968, 57713, 112885, 912, 8360, 8350, 10361, 51176, 653604, 8362, 8361, 8294, 8355, 8363, 8354, 8352, 8368, 8357	1789	122	16881	1.54688	1	0.59885	60.5649
GOTERM_MF_DIRECT	GO:0005245~voltage-gated calcium channel activity	9	0.436047	0.0554905	781, 773, 783, 4988, 6261, 777, 2917, 59283, 10369	1789	40	16881	2.1231	1	0.594926	60.622
GOTERM_MF_DIRECT	GO:0015459~potassium channel regulator activity	9	0.436047	0.0554905	3753, 1804, 3787, 30820, 57628, 1813, 27012, 1815, 10008	1789	40	16881	2.1231	1	0.594926	60.622
GOTERM_BP_DIRECT	GO:0016055~Wnt signaling pathway	29	1.40504	0.0482356	4041, 7471, 8532, 7476, 7472, 6423, 7473, 11197, 7041, 1501, 147495, 1500, 51176, 26108, 5308, 343637, 4038, 89780, 85409, 7484, 7483, 2487, 3090, 51384, 340419, 27122, 27123, 1813, 57447	1821	187	16792	1.43004	1	0.654356	60.7346
INTERPRO	IPR008983:Tumour necrosis factor-like domain	11	0.532946	0.0537422	10882, 140689, 84034, 114898, 114897, 388581, 1295, 869, 114904, 165257, 8600	1922	55	18559	1.93122	1	0.595093	61.2385
INTERPRO	IPR001173:Glycosyl transferase, family 2	7	0.339147	0.0540625	64409, 3037, 11227, 442117, 114805, 79623, 124872	1922	27	18559	2.50343	1	0.594292	61.463
GOTERM_BP_DIRECT	GO:0032870~cellular response to hormone stimulus	10	0.484496	0.0494756	8912, 3490, 84109, 10266, 9353, 7350, 552, 1585, 1584, 6586	1821	45	16792	2.04918	1	0.662235	61.6907
GOTERM_BP_DIRECT	GO:0008542~visual learning	10	0.484496	0.0494756	2903, 27023, 164312, 1812, 65009, 1141, 1813, 3815, 1814, 1621	1821	45	16792	2.04918	1	0.662235	61.6907
GOTERM_BP_DIRECT	GO:0001755~neural crest cell migration	10	0.484496	0.0494756	2066, 1910, 3670, 1908, 6608, 51176, 2637, 80031, 8092, 64218	1821	45	16792	2.04918	1	0.662235	61.6907
SMART	SM00281:LamB	4	0.193798	0.0677916	3918, 284217, 10319, 3908	1262	8	10057	3.98455	1	0.447609	62.0459
GOTERM_BP_DIRECT	GO:0043406~positive regulation of MAP kinase activity	12	0.581395	0.0501425	80310, 4208, 1908, 54769, 958, 120892, 146850, 2321, 3815, 2322, 5159, 8600	1821	59	16792	1.87552	1	0.665608	62.1958
GOTERM_MF_DIRECT	GO:0005219~ryanodine-sensitive calcium-release channel activity	3	0.145349	0.0581626	6261, 6262, 6263	1789	4	16881	7.077	1	0.608239	62.4017
GOTERM_MF_DIRECT	GO:0050501~hyaluronan synthase activity	3	0.145349	0.0581626	3037, 3036, 3038	1789	4	16881	7.077	1	0.608239	62.4017
GOTERM_MF_DIRECT	GO:0004971~AMPA glutamate receptor activity	3	0.145349	0.0581626	2893, 2891, 2890	1789	4	16881	7.077	1	0.608239	62.4017
GOTERM_MF_DIRECT	GO:0048763~calcium-induced calcium release activity	3	0.145349	0.0581626	6261, 6262, 6263	1789	4	16881	7.077	1	0.608239	62.4017
UP_KEYWORDS	Long QT syndrome	5	0.242248	0.0662418	3753, 287, 3757, 3759, 6331	2038	16	20581	3.15582	1	0.284219	62.5503
INTERPRO	IPR010450:Neurexophilin	3	0.145349	0.0557372	11249, 11248, 30010	1922	4	18559	7.24207	1	0.602775	62.6169
INTERPRO	IPR017358:Small GTPase superfamily, GEM/REM/Rad	3	0.145349	0.0557372	161253, 28954, 6236	1922	4	18559	7.24207	1	0.602775	62.6169
INTERPRO	IPR001418:Opioid receptor	3	0.145349	0.0557372	4988, 4985, 4986	1922	4	18559	7.24207	1	0.602775	62.6169
INTERPRO	IPR003974:Potassium channel, voltage dependent, Kv3	3	0.145349	0.0557372	3747, 3746, 3748	1922	4	18559	7.24207	1	0.602775	62.6169
INTERPRO	IPR001646:Pentapeptide repeat	3	0.145349	0.0557372	22987, 9899, 9900	1922	4	18559	7.24207	1	0.602775	62.6169
INTERPRO	IPR022181:Bcl2-/adenovirus E1B 19kDa-interacting protein 2	3	0.145349	0.0557372	149428, 158471, 85300	1922	4	18559	7.24207	1	0.602775	62.6169
INTERPRO	IPR003438:Glial cell line-derived neurotrophic factor receptor	3	0.145349	0.0557372	2675, 2676, 2674	1922	4	18559	7.24207	1	0.602775	62.6169
INTERPRO	IPR013621:Ion transport N-terminal	3	0.145349	0.0557372	348980, 610, 10021	1922	4	18559	7.24207	1	0.602775	62.6169
INTERPRO	IPR008516:Na,K-Atpase Interacting protein	3	0.145349	0.0557372	286183, 128414, 154215	1922	4	18559	7.24207	1	0.602775	62.6169
UP_SEQ_FEATURE	propeptide:Removed in mature form	33	1.59884	0.0512382	1272, 58, 683, 22854, 4045, 762, 27255, 57111, 2786, 54769, 2069, 2791, 2675, 2676, 10082, 2674, 10633, 84628, 51299, 249, 4326, 6900, 2619, 284348, 5880, 53942, 50863, 2262, 1012, 27076, 64386, 4978, 4062	2015	237	20063	1.38639	1	0.822528	62.6941
INTERPRO	IPR000863:Sulfotransferase domain	8	0.387597	0.0560647	9435, 9956, 9955, 64711, 9951, 6820, 4166, 25830	1922	34	18559	2.27202	1	0.601993	62.8387
GOTERM_MF_DIRECT	GO:0017046~peptide hormone binding	7	0.339147	0.0593258	1910, 8811, 5618, 2587, 552, 4883, 2693	1789	27	16881	2.44637	1	0.611337	63.1526
KEGG_PATHWAY	hsa04520:Adherens junction	13	0.629845	0.0738389	5880, 51701, 1500, 51176, 4008, 10580, 10810, 5797, 6591, 1496, 7046, 88, 89	743	71	6910	1.70284	1	0.323759	63.1975
KEGG_PATHWAY	hsa04913:Ovarian steroidogenesis	10	0.484496	0.0740336	283748, 114, 3973, 108, 5743, 107, 111, 3294, 196883, 654	743	49	6910	1.89799	1	0.319268	63.2981
GOTERM_CC_DIRECT	GO:0005605~basal lamina	5	0.242248	0.0668531	4811, 3913, 1286, 283, 3908	1938	15	18224	3.1345	1	0.450803	63.4468
UP_KEYWORDS	Osteogenesis	8	0.387597	0.0678197	2662, 25884, 651, 1749, 4057, 655, 338773, 654	2038	37	20581	2.18349	1	0.287664	63.447
GOTERM_BP_DIRECT	GO:0007498~mesoderm development	8	0.387597	0.0518388	10320, 6939, 9355, 6862, 2303, 4145, 5457, 3055	1821	32	16792	2.30533	1	0.676448	63.4522
SMART	SM00239:C2	23	1.11434	0.0708096	83849, 283748, 23236, 5579, 57699, 80307, 8938, 143425, 148281, 140730, 6857, 27445, 57520, 9699, 84258, 341359, 144402, 221184, 22895, 23025, 23072, 84812, 8291	1262	127	10057	1.44322	1	0.455081	63.707
UP_SEQ_FEATURE	region of interest:Involved in subunit assembly	3	0.145349	0.0526566	348980, 610, 10021	2015	4	20063	7.46762	1	0.828771	63.7259
UP_SEQ_FEATURE	region of interest:II	3	0.145349	0.0526566	11249, 11248, 30010	2015	4	20063	7.46762	1	0.828771	63.7259
UP_SEQ_FEATURE	region of interest:IV (linker domain)	3	0.145349	0.0526566	11249, 11248, 30010	2015	4	20063	7.46762	1	0.828771	63.7259
UP_SEQ_FEATURE	repeat:BNR 6	3	0.145349	0.0526566	57537, 5649, 22986	2015	4	20063	7.46762	1	0.828771	63.7259
UP_SEQ_FEATURE	region of interest:V (Cys-rich)	3	0.145349	0.0526566	11249, 11248, 30010	2015	4	20063	7.46762	1	0.828771	63.7259
UP_SEQ_FEATURE	region of interest:Interaction with DCC	3	0.145349	0.0526566	90249, 8633, 137970	2015	4	20063	7.46762	1	0.828771	63.7259
UP_SEQ_FEATURE	region of interest:Triple-helical region 4 (COL4)	3	0.145349	0.0526566	1306, 1298, 1310	2015	4	20063	7.46762	1	0.828771	63.7259
UP_SEQ_FEATURE	region of interest:III	3	0.145349	0.0526566	11249, 11248, 30010	2015	4	20063	7.46762	1	0.828771	63.7259
UP_KEYWORDS	Hyaluronic acid	4	0.193798	0.0683908	1463, 404037, 1462, 145864	2038	10	20581	4.03945	1	0.28736	63.7666
INTERPRO	IPR002231:5-Hydroxytryptamine receptor family	4	0.193798	0.0577351	3351, 3354, 3350, 3361	1922	9	18559	4.29159	1	0.610117	63.951
GOTERM_MF_DIRECT	GO:0005102~receptor binding	48	2.32558	0.0609823	116, 3741, 84818, 284217, 2919, 4879, 4852, 7476, 223075, 27065, 30010, 3702, 283, 3908, 114898, 253559, 1500, 2676, 2674, 4345, 6496, 5443, 10718, 2155, 10154, 3055, 5159, 9378, 11249, 10882, 11248, 89780, 2444, 79679, 651, 796, 3487, 2922, 94030, 340419, 6387, 1908, 6531, 23452, 6863, 54360, 2946, 4145	1789	353	16881	1.28308	1	0.617429	64.1977
UP_SEQ_FEATURE	glycosylation site:O-linked (Gal...)	4	0.193798	0.0534473	1280, 1294, 1277, 7373	2015	9	20063	4.42526	1	0.831129	64.2892
UP_SEQ_FEATURE	short sequence motif:ITIM motif 3	4	0.193798	0.0534473	10859, 115350, 115352, 83417	2015	9	20063	4.42526	1	0.831129	64.2892
UP_SEQ_FEATURE	repeat:BNR 3	4	0.193798	0.0534473	57537, 5649, 114815, 22986	2015	9	20063	4.42526	1	0.831129	64.2892
UP_SEQ_FEATURE	calcium-binding region:1	20	0.968992	0.0534704	6284, 64094, 79645, 164633, 828, 10235, 53905, 6277, 388697, 3208, 30820, 133690, 56884, 1608, 6708, 63928, 83698, 64168, 10669, 84812	2015	128	20063	1.55575	1	0.829024	64.3056
GOTERM_MF_DIRECT	GO:0005222~intracellular cAMP activated cation channel activity	4	0.193798	0.0611594	1261, 348980, 610, 10021	1789	9	16881	4.19378	1	0.61423	64.3078
GOTERM_MF_DIRECT	GO:0048495~Roundabout binding	4	0.193798	0.0611594	7041, 9353, 6585, 6586	1789	9	16881	4.19378	1	0.61423	64.3078
GOTERM_MF_DIRECT	GO:0008179~adenylate cyclase binding	4	0.193798	0.0611594	117, 108, 111, 9590	1789	9	16881	4.19378	1	0.61423	64.3078
INTERPRO	IPR001331:Guanine-nucleotide dissociation stimulator, CDC24, conserved site	6	0.290698	0.0589186	7074, 7409, 5923, 10451, 57580, 80243	1922	21	18559	2.75888	1	0.61485	64.72
GOTERM_MF_DIRECT	GO:0005044~scavenger receptor activity	10	0.484496	0.0623187	286133, 10216, 81035, 3426, 91179, 8685, 84439, 84466, 84000, 922	1789	48	16881	1.96583	1	0.617107	65.0205
GOTERM_BP_DIRECT	GO:0050890~cognition	9	0.436047	0.0545899	1137, 3973, 3198, 152789, 353134, 1141, 1128, 10752, 23316	1821	39	16792	2.12799	1	0.694149	65.4062
GOTERM_BP_DIRECT	GO:0001649~osteoblast differentiation	18	0.872093	0.0549951	4208, 7291, 89780, 5179, 651, 1749, 6591, 6422, 654, 340419, 6608, 2662, 51176, 1277, 6474, 1462, 249, 338773	1821	104	16792	1.596	1	0.695284	65.6855
UP_SEQ_FEATURE	metal ion-binding site:Calcium 2	11	0.532946	0.0556865	5446, 5579, 81035, 84258, 341359, 148281, 143425, 4884, 4885, 6857, 84812	2015	57	20063	1.92149	1	0.83927	65.8401
UP_SEQ_FEATURE	metal ion-binding site:Divalent metal cation 2	7	0.339147	0.0557371	5142, 10846, 5140, 8622, 5144, 5139, 5137	2015	28	20063	2.48921	1	0.837387	65.8744
UP_SEQ_FEATURE	metal ion-binding site:Divalent metal cation 1	7	0.339147	0.0557371	5142, 10846, 5140, 8622, 5144, 5139, 5137	2015	28	20063	2.48921	1	0.837387	65.8744
GOTERM_BP_DIRECT	GO:0007274~neuromuscular synaptic transmission	7	0.339147	0.0554755	22953, 1137, 773, 60482, 1141, 8973, 1128	1821	26	16792	2.48266	1	0.69691	66.0138
GOTERM_BP_DIRECT	GO:0002053~positive regulation of mesenchymal cell proliferation	7	0.339147	0.0554755	4041, 6608, 5396, 93986, 2294, 6474, 7472	1821	26	16792	2.48266	1	0.69691	66.0138
GOTERM_BP_DIRECT	GO:0045840~positive regulation of mitotic nuclear division	7	0.339147	0.0554755	1908, 2069, 4041, 1761, 2253, 1814, 5159	1821	26	16792	2.48266	1	0.69691	66.0138
GOTERM_BP_DIRECT	GO:0045669~positive regulation of osteoblast differentiation	12	0.581395	0.0556384	4208, 56975, 3400, 4057, 6423, 655, 2737, 6664, 4745, 338773, 2201, 654	1821	60	16792	1.84426	1	0.696398	66.1245
UP_SEQ_FEATURE	domain:Laminin G-like 4	5	0.242248	0.0561469	9378, 284217, 26047, 129684, 3908	2015	15	20063	3.31894	1	0.837466	66.151
UP_SEQ_FEATURE	domain:Sushi	5	0.242248	0.0561469	57124, 1463, 176, 1462, 26032	2015	15	20063	3.31894	1	0.837466	66.151
GOTERM_BP_DIRECT	GO:0051591~response to cAMP	10	0.484496	0.055839	1261, 6531, 53905, 1277, 5139, 5313, 1036, 5798, 6678, 7056	1821	46	16792	2.00463	1	0.696141	66.2603
GOTERM_BP_DIRECT	GO:0001516~prostaglandin biosynthetic process	5	0.242248	0.0566942	5743, 5742, 5740, 972, 1907	1821	14	16792	3.29332	1	0.700209	66.8335
GOTERM_BP_DIRECT	GO:0072001~renal system development	5	0.242248	0.0566942	2018, 6608, 2294, 9096, 64321	1821	14	16792	3.29332	1	0.700209	66.8335
GOTERM_BP_DIRECT	GO:0007625~grooming behavior	5	0.242248	0.0566942	3218, 1812, 1813, 26050, 552	1821	14	16792	3.29332	1	0.700209	66.8335
GOTERM_BP_DIRECT	GO:0002009~morphogenesis of an epithelium	5	0.242248	0.0566942	65217, 341640, 3868, 5268, 6910	1821	14	16792	3.29332	1	0.700209	66.8335
INTERPRO	IPR018039:Intermediate filament protein, conserved site	12	0.581395	0.0628068	7431, 9118, 125113, 4741, 23336, 4744, 3852, 3868, 3855, 3866, 3856, 4747	1922	64	18559	1.81052	1	0.636175	67.1391
UP_SEQ_FEATURE	zinc finger region:C2H2-type 18	12	0.581395	0.0576757	90338, 7644, 148266, 7594, 7691, 84671, 388558, 163051, 79776, 7772, 388561, 79788	2015	65	20063	1.83818	1	0.843453	67.1642
INTERPRO	IPR006586:ADAM, cysteine-rich	7	0.339147	0.0630227	203102, 8728, 8745, 171019, 11096, 8038, 140766	1922	28	18559	2.41402	1	0.634572	67.2687
UP_KEYWORDS	Intermediate filament	13	0.629845	0.0752961	125113, 4741, 4744, 3852, 3855, 3868, 144501, 3866, 3856, 4747, 9118, 7431, 23336	2038	77	20581	1.70496	1	0.30974	67.4308
GOTERM_BP_DIRECT	GO:0045777~positive regulation of blood pressure	6	0.290698	0.0577728	151, 183, 2740, 9607, 1268, 6870	1821	20	16792	2.76639	1	0.705631	67.5433
INTERPRO	IPR000595:Cyclic nucleotide-binding domain	8	0.387597	0.0640835	1261, 348980, 90134, 3757, 610, 10021, 5592, 131096	1922	35	18559	2.20711	1	0.638033	67.8987
BIOCARTA	h_gabaPathway:Gamma-aminobutyric Acid Receptor Life Cycle	4	0.193798	0.0882485	2558, 2557, 2554, 2555	163	11	1625	3.62521	1	0.699119	68.0208
GOTERM_BP_DIRECT	GO:0007608~sensory perception of smell	25	1.21124	0.0589585	343173, 219952, 4685, 284521, 2917, 127074, 282763, 391191, 128366, 391192, 2774, 391196, 390063, 79339, 6531, 127062, 341359, 401992, 2535, 123041, 1813, 254879, 5137, 390058, 127069	1821	159	16792	1.44989	1	0.711588	68.307
GOTERM_MF_DIRECT	GO:0004993~G-protein coupled serotonin receptor activity	7	0.339147	0.0690217	3351, 3354, 3350, 3360, 3361, 3362, 3363	1789	28	16881	2.359	1	0.651776	68.8863
GOTERM_BP_DIRECT	GO:0006954~inflammatory response	52	2.51938	0.060614	84632, 5737, 5732, 5731, 2919, 60675, 943, 3868, 9865, 6352, 3965, 6869, 6356, 6355, 6354, 84868, 9971, 246, 3055, 5743, 5742, 3815, 1036, 3487, 3694, 6362, 4261, 10100, 56603, 9435, 316, 3604, 6346, 922, 8793, 6374, 1999, 114548, 958, 53342, 5729, 814, 6279, 796, 654, 6387, 5293, 6863, 64386, 9034, 4065, 8808	1821	379	16792	1.26519	1	0.720249	69.3448
GOTERM_BP_DIRECT	GO:0021521~ventral spinal cord interneuron specification	3	0.145349	0.0606912	6656, 58524, 120237	1821	4	16792	6.91598	1	0.719177	69.3924
GOTERM_BP_DIRECT	GO:0097118~neuroligin clustering involved in postsynaptic membrane assembly	3	0.145349	0.0606912	9378, 9863, 1000	1821	4	16792	6.91598	1	0.719177	69.3924
GOTERM_BP_DIRECT	GO:0014054~positive regulation of gamma-aminobutyric acid secretion	3	0.145349	0.0606912	7200, 4923, 6529	1821	4	16792	6.91598	1	0.719177	69.3924
GOTERM_BP_DIRECT	GO:0003253~cardiac neural crest cell migration involved in outflow tract morphogenesis	3	0.145349	0.0606912	7291, 5308, 9464	1821	4	16792	6.91598	1	0.719177	69.3924
GOTERM_BP_DIRECT	GO:0048050~post-embryonic eye morphogenesis	3	0.145349	0.0606912	128408, 4237, 2202	1821	4	16792	6.91598	1	0.719177	69.3924
GOTERM_BP_DIRECT	GO:0003257~positive regulation of transcription from RNA polymerase II promoter involved in myocardial precursor cell differentiation	3	0.145349	0.0606912	6862, 93649, 26585	1821	4	16792	6.91598	1	0.719177	69.3924
GOTERM_BP_DIRECT	GO:0008038~neuron recognition	3	0.145349	0.0606912	4978, 50863, 26047	1821	4	16792	6.91598	1	0.719177	69.3924
GOTERM_BP_DIRECT	GO:0021913~regulation of transcription from RNA polymerase II promoter involved in ventral spinal cord interneuron specification	3	0.145349	0.0606912	4825, 84504, 5080	1821	4	16792	6.91598	1	0.719177	69.3924
GOTERM_BP_DIRECT	GO:0042421~norepinephrine biosynthetic process	3	0.145349	0.0606912	2625, 3642, 1621	1821	4	16792	6.91598	1	0.719177	69.3924
GOTERM_BP_DIRECT	GO:0060161~positive regulation of dopamine receptor signaling pathway	3	0.145349	0.0606912	120892, 858, 1814	1821	4	16792	6.91598	1	0.719177	69.3924
GOTERM_BP_DIRECT	GO:0021759~globus pallidus development	3	0.145349	0.0606912	3747, 3746, 7080	1821	4	16792	6.91598	1	0.719177	69.3924
GOTERM_BP_DIRECT	GO:1904954~canonical Wnt signaling pathway involved in midbrain dopaminergic neuron differentiation	3	0.145349	0.0606912	7471, 7472, 7473	1821	4	16792	6.91598	1	0.719177	69.3924
GOTERM_BP_DIRECT	GO:0060033~anatomical structure regression	3	0.145349	0.0606912	4041, 57124, 51176	1821	4	16792	6.91598	1	0.719177	69.3924
GOTERM_BP_DIRECT	GO:0015837~amine transport	3	0.145349	0.0606912	140679, 51458, 85413	1821	4	16792	6.91598	1	0.719177	69.3924
GOTERM_BP_DIRECT	GO:0032100~positive regulation of appetite	3	0.145349	0.0606912	4988, 4852, 2693	1821	4	16792	6.91598	1	0.719177	69.3924
GOTERM_BP_DIRECT	GO:0001994~norepinephrine-epinephrine vasoconstriction involved in regulation of systemic arterial blood pressure	3	0.145349	0.0606912	146, 148, 1816	1821	4	16792	6.91598	1	0.719177	69.3924
GOTERM_BP_DIRECT	GO:0060485~mesenchyme development	3	0.145349	0.0606912	54796, 9421, 655	1821	4	16792	6.91598	1	0.719177	69.3924
GOTERM_BP_DIRECT	GO:0014826~vein smooth muscle contraction	3	0.145349	0.0606912	1910, 1908, 1907	1821	4	16792	6.91598	1	0.719177	69.3924
GOTERM_BP_DIRECT	GO:0051414~response to cortisol	3	0.145349	0.0606912	3490, 9353, 6586	1821	4	16792	6.91598	1	0.719177	69.3924
GOTERM_BP_DIRECT	GO:0038001~paracrine signaling	3	0.145349	0.0606912	6317, 947, 8600	1821	4	16792	6.91598	1	0.719177	69.3924
GOTERM_BP_DIRECT	GO:0071205~protein localization to juxtaparanode region of axon	3	0.145349	0.0606912	23136, 26047, 6900	1821	4	16792	6.91598	1	0.719177	69.3924
UP_KEYWORDS	Stickler syndrome	3	0.145349	0.0799491	1280, 1298, 1302	2038	5	20581	6.05918	1	0.323446	69.7022
UP_KEYWORDS	Neurotransmitter biosynthesis	3	0.145349	0.0799491	60482, 2572, 1103	2038	5	20581	6.05918	1	0.323446	69.7022
UP_KEYWORDS	Vasoconstrictor	3	0.145349	0.0799491	1908, 183, 1907	2038	5	20581	6.05918	1	0.323446	69.7022
UP_SEQ_FEATURE	domain:NTR	6	0.290698	0.0628754	124857, 2487, 6425, 6423, 6424, 6422	2015	22	20063	2.7155	1	0.866365	70.3995
UP_SEQ_FEATURE	domain:Ig-like C2-type 7	6	0.290698	0.0628754	7412, 4868, 2321, 1826, 2324, 57453	2015	22	20063	2.7155	1	0.866365	70.3995
SMART	SM00100:cNMP	8	0.387597	0.0847976	1261, 348980, 90134, 3757, 610, 10021, 5592, 131096	1262	31	10057	2.05654	1	0.511583	70.5619
UP_SEQ_FEATURE	domain:VWFA	12	0.581395	0.0632114	781, 55799, 81578, 169044, 79987, 57699, 144402, 3690, 221184, 629, 3694, 80760	2015	66	20063	1.81033	1	0.865932	70.5978
KEGG_PATHWAY	hsa04014:Ras signaling pathway	32	1.55039	0.0897624	51378, 5579, 2253, 59345, 64926, 2250, 3363, 2786, 80310, 2791, 2248, 2249, 4803, 7424, 5159, 283748, 5880, 2903, 2904, 9610, 10235, 2321, 5923, 3815, 5924, 2324, 2259, 5293, 2255, 2257, 7074, 115727	743	226	6910	1.31683	1	0.369477	70.6419
INTERPRO	IPR011992:EF-hand-like domain	38	1.84109	0.069253	6284, 64094, 79645, 6261, 23236, 828, 53905, 51673, 30820, 100130771, 56884, 1608, 2312, 6262, 6263, 6708, 6678, 83698, 85409, 388698, 10235, 164633, 6279, 84440, 6278, 6277, 388697, 3208, 133690, 57402, 338324, 11167, 63928, 64168, 10669, 88, 84812, 89	1922	279	18559	1.31517	1	0.664673	70.8087
GOTERM_CC_DIRECT	GO:0044224~juxtaparanode region of axon	4	0.193798	0.0813773	3736, 23136, 26047, 6900	1938	10	18224	3.7614	1	0.514948	70.904
GOTERM_CC_DIRECT	GO:0014701~junctional sarcoplasmic reticulum membrane	4	0.193798	0.0813773	57338, 6261, 6262, 57158	1938	10	18224	3.7614	1	0.514948	70.904
INTERPRO	IPR017974:Claudin, conserved site	6	0.290698	0.0700056	5010, 9080, 9071, 1364, 9073, 9074	1922	22	18559	2.63348	1	0.665951	71.2111
UP_SEQ_FEATURE	domain:Ig-like 2	7	0.339147	0.0645523	8174, 84966, 22997, 10290, 56884, 2205, 4897	2015	29	20063	2.40337	1	0.869844	71.3768
UP_SEQ_FEATURE	domain:Ig-like 1	7	0.339147	0.0645523	8174, 84966, 22997, 10290, 56884, 2205, 4897	2015	29	20063	2.40337	1	0.869844	71.3768
UP_SEQ_FEATURE	repeat:LRR 12	15	0.726744	0.0645626	645191, 2615, 9353, 22865, 5549, 127435, 26050, 9865, 196385, 114798, 120892, 4060, 79883, 6585, 6586	2015	90	20063	1.65947	1	0.86802	71.3827
KEGG_PATHWAY	hsa04720:Long-term potentiation	12	0.581395	0.0915463	6196, 114, 2903, 2904, 814, 23236, 5579, 107, 2891, 2776, 2890, 2911	743	66	6910	1.69093	1	0.369941	71.3829
UP_SEQ_FEATURE	zinc finger region:C2H2-type 17	14	0.678295	0.0645853	90338, 7644, 7594, 163051, 7772, 388561, 81856, 388566, 148266, 7691, 388558, 84671, 79776, 79788	2015	82	20063	1.69995	1	0.866248	71.3957
UP_SEQ_FEATURE	repeat:LRR 15	10	0.484496	0.0653143	196385, 2615, 120892, 79883, 9353, 22865, 127435, 26050, 6585, 6586	2015	51	20063	1.95232	1	0.867507	71.8108
GOTERM_BP_DIRECT	GO:0009972~cytidine deamination	4	0.193798	0.0647746	27350, 339, 200315, 60489	1821	9	16792	4.09836	1	0.741427	71.8129
GOTERM_BP_DIRECT	GO:0048103~somatic stem cell division	4	0.193798	0.0647746	3214, 7476, 3815, 57216	1821	9	16792	4.09836	1	0.741427	71.8129
GOTERM_BP_DIRECT	GO:0007614~short-term memory	4	0.193798	0.0647746	2917, 1620, 266743, 23316	1821	9	16792	4.09836	1	0.741427	71.8129
GOTERM_BP_DIRECT	GO:0016331~morphogenesis of embryonic epithelium	4	0.193798	0.0647746	8854, 7424, 3651, 5100	1821	9	16792	4.09836	1	0.741427	71.8129
GOTERM_BP_DIRECT	GO:0051967~negative regulation of synaptic transmission, glutamatergic	4	0.193798	0.0647746	3351, 2899, 1813, 4887	1821	9	16792	4.09836	1	0.741427	71.8129
GOTERM_BP_DIRECT	GO:0015816~glycine transport	4	0.193798	0.0647746	388662, 140679, 9152, 54716	1821	9	16792	4.09836	1	0.741427	71.8129
GOTERM_BP_DIRECT	GO:0086014~atrial cardiac muscle cell action potential	4	0.193798	0.0647746	3741, 287, 55800, 6331	1821	9	16792	4.09836	1	0.741427	71.8129
GOTERM_BP_DIRECT	GO:0060013~righting reflex	4	0.193798	0.0647746	65217, 93986, 2741, 2743	1821	9	16792	4.09836	1	0.741427	71.8129
GOTERM_BP_DIRECT	GO:0050795~regulation of behavior	4	0.193798	0.0647746	3351, 3198, 3350, 5649	1821	9	16792	4.09836	1	0.741427	71.8129
GOTERM_BP_DIRECT	GO:0006688~glycosphingolipid biosynthetic process	4	0.193798	0.0647746	81849, 51046, 6489, 29906	1821	9	16792	4.09836	1	0.741427	71.8129
KEGG_PATHWAY	hsa04614:Renin-angiotensin system	6	0.290698	0.0927763	183, 185, 3816, 290, 2028, 4311	743	23	6910	2.42612	1	0.368581	71.8837
SMART	SM00294:4.1m	5	0.242248	0.0879818	9378, 253559, 6383, 26047, 2995	1262	14	10057	2.84611	1	0.517573	71.9443
GOTERM_BP_DIRECT	GO:0035987~endodermal cell differentiation	7	0.339147	0.0650482	83881, 3676, 1284, 1294, 1295, 3912, 4323	1821	27	16792	2.39071	1	0.741454	71.9684
GOTERM_BP_DIRECT	GO:0001656~metanephros development	7	0.339147	0.0650482	3227, 8516, 2255, 2303, 2253, 655, 2737	1821	27	16792	2.39071	1	0.741454	71.9684
UP_KEYWORDS	Myogenesis	8	0.387597	0.085495	7291, 5077, 10660, 4868, 5081, 84466, 1310, 4654	2038	39	20581	2.07151	1	0.339703	72.2168
GOTERM_BP_DIRECT	GO:0007224~smoothened signaling pathway	13	0.629845	0.0659921	91653, 4825, 3549, 22873, 6608, 4821, 3651, 132884, 2294, 4920, 5080, 2737, 64399	1821	69	16792	1.73735	1	0.745168	72.4987
GOTERM_MF_DIRECT	GO:0008289~lipid binding	23	1.11434	0.0762365	8542, 6284, 90627, 29763, 10235, 2168, 5743, 6456, 116519, 134829, 8618, 5360, 23566, 4118, 350, 8941, 2867, 7074, 5947, 157807, 6457, 2170, 247	1789	151	16881	1.43727	1	0.685421	72.5972
INTERPRO	IPR026075:Small proline-rich protein/late cornified envelope protein	7	0.339147	0.0728036	6703, 6705, 353140, 353134, 6699, 6707, 353145	1922	29	18559	2.33078	1	0.678022	72.6615
INTERPRO	IPR001304:C-type lectin	15	0.726744	0.0732232	9936, 81035, 154790, 1463, 143903, 176, 6320, 140578, 57124, 346689, 130120, 4065, 1462, 26033, 7056	1922	89	18559	1.62743	1	0.677425	72.873
UP_SEQ_FEATURE	domain:Fibronectin type-III	11	0.532946	0.0676905	5803, 23245, 57633, 79187, 164312, 114088, 4868, 440730, 145581, 84457, 23768	2015	59	20063	1.85636	1	0.875448	73.1244
SMART	SM00082:LRRCT	16	0.775194	0.0908873	645191, 7837, 57633, 9353, 22865, 64101, 26050, 94030, 9865, 116844, 114798, 57611, 23768, 6585, 4916, 6586	1262	83	10057	1.53621	1	0.522155	73.153
UP_SEQ_FEATURE	DNA-binding region:HMG box	9	0.436047	0.0689456	8403, 9760, 6656, 51176, 11166, 83595, 6664, 64321, 84969	2015	44	20063	2.03662	1	0.878595	73.7946
GOTERM_BP_DIRECT	GO:0006936~muscle contraction	18	0.872093	0.0685169	6261, 58, 800, 8082, 2741, 10580, 57057, 8912, 7169, 7168, 8811, 10021, 3768, 4629, 25802, 89, 6769, 8291	1821	107	16792	1.55125	1	0.757156	73.8709
UP_SEQ_FEATURE	domain:ABC transmembrane type-1 2	5	0.242248	0.0691207	1244, 1080, 5244, 5243, 6833	2015	16	20063	3.11151	1	0.87753	73.8868
UP_SEQ_FEATURE	domain:ABC transmembrane type-1 1	5	0.242248	0.0691207	1244, 1080, 5244, 5243, 6833	2015	16	20063	3.11151	1	0.87753	73.8868
GOTERM_BP_DIRECT	GO:0050919~negative chemotaxis	8	0.387597	0.0686646	2045, 9353, 80031, 3690, 64218, 23768, 6585, 6586	1821	34	16792	2.16972	1	0.756469	73.9491
INTERPRO	IPR018488:Cyclic nucleotide-binding, conserved site	5	0.242248	0.0757437	1261, 348980, 610, 10021, 5592	1922	16	18559	3.01753	1	0.687493	74.1113
INTERPRO	IPR011489:EMI domain	5	0.242248	0.0757437	84034, 84465, 90187, 375033, 84466	1922	16	18559	3.01753	1	0.687493	74.1113
INTERPRO	IPR023561:Carbonic anhydrase, alpha-class	5	0.242248	0.0757437	766, 761, 56934, 762, 767	1922	16	18559	3.01753	1	0.687493	74.1113
GOTERM_BP_DIRECT	GO:0016338~calcium-independent cell-cell adhesion via plasma membrane cell-adhesion molecules	6	0.290698	0.0693217	5010, 9080, 9071, 1364, 9073, 9074	1821	21	16792	2.63466	1	0.758415	74.2945
GOTERM_BP_DIRECT	GO:0050772~positive regulation of axonogenesis	6	0.290698	0.0693217	4803, 6091, 7074, 9353, 6474, 4747	1821	21	16792	2.63466	1	0.758415	74.2945
INTERPRO	IPR019791:Haem peroxidase, animal, subgroup	4	0.193798	0.0763077	7837, 53905, 5743, 5742	1922	10	18559	3.86243	1	0.687577	74.3811
INTERPRO	IPR011059:Metal-dependent hydrolase, composite domain	4	0.193798	0.0763077	56896, 1807, 10570, 1400	1922	10	18559	3.86243	1	0.687577	74.3811
INTERPRO	IPR010255:Haem peroxidase	4	0.193798	0.0763077	7837, 53905, 5743, 5742	1922	10	18559	3.86243	1	0.687577	74.3811
GOTERM_CC_DIRECT	GO:0031513~nonmotile primary cilium	6	0.290698	0.0898581	57101, 1812, 1813, 10888, 1816, 4887	1938	23	18224	2.45309	1	0.546163	74.5759
GOTERM_MF_DIRECT	GO:0039706~co-receptor binding	4	0.193798	0.0806883	27123, 89780, 7484, 120892	1789	10	16881	3.7744	1	0.702798	74.6752
GOTERM_MF_DIRECT	GO:0016918~retinal binding	4	0.193798	0.0806883	8854, 5950, 5947, 1381	1789	10	16881	3.7744	1	0.702798	74.6752
GOTERM_MF_DIRECT	GO:0015467~G-protein activated inward rectifier potassium channel activity	4	0.193798	0.0806883	3763, 3768, 3759, 3760	1789	10	16881	3.7744	1	0.702798	74.6752
GOTERM_BP_DIRECT	GO:0051209~release of sequestered calcium ion into cytosol	9	0.436047	0.0700705	8989, 3351, 3354, 57338, 6261, 1813, 6262, 6263, 57158	1821	41	16792	2.02419	1	0.760795	74.6827
GOTERM_BP_DIRECT	GO:0098655~cation transmembrane transport	10	0.484496	0.070093	22953, 1137, 3359, 119395, 84239, 1141, 8973, 344905, 1143, 5026	1821	48	16792	1.92111	1	0.75948	74.6944
UP_SEQ_FEATURE	repeat:BNR 1	4	0.193798	0.0708059	57537, 5649, 114815, 22986	2015	10	20063	3.98273	1	0.882176	74.7589
UP_SEQ_FEATURE	repeat:BNR 2	4	0.193798	0.0708059	57537, 5649, 114815, 22986	2015	10	20063	3.98273	1	0.882176	74.7589
UP_SEQ_FEATURE	site:Calcium ion selectivity and permeability	4	0.193798	0.0708059	8912, 8913, 773, 777	2015	10	20063	3.98273	1	0.882176	74.7589
UP_KEYWORDS	Glycosyltransferase	31	1.50194	0.0922364	360203, 349152, 11227, 442117, 114805, 9245, 51046, 55808, 8128, 10690, 83468, 338596, 7903, 79623, 124872, 3037, 3036, 3038, 256435, 167127, 81849, 93010, 84620, 64409, 283417, 5837, 7368, 6489, 8706, 144423, 29906	2038	236	20581	1.32651	1	0.359271	75.0118
GOTERM_BP_DIRECT	GO:2000679~positive regulation of transcription regulatory region DNA binding	5	0.242248	0.0709049	7291, 89780, 2625, 4760, 9464	1821	15	16792	3.07377	1	0.762145	75.1089
GOTERM_BP_DIRECT	GO:0007213~G-protein coupled acetylcholine receptor signaling pathway	5	0.242248	0.0709049	23236, 2767, 2776, 1128, 1129	1821	15	16792	3.07377	1	0.762145	75.1089
GOTERM_BP_DIRECT	GO:0050905~neuromuscular process	5	0.242248	0.0709049	7345, 3198, 2257, 3736, 3236	1821	15	16792	3.07377	1	0.762145	75.1089
GOTERM_MF_DIRECT	GO:0005546~phosphatidylinositol-4,5-bisphosphate binding	11	0.532946	0.0819514	29091, 23236, 55803, 341359, 3759, 143425, 22895, 88, 57158, 6857, 246	1789	58	16881	1.78959	1	0.704658	75.2373
GOTERM_MF_DIRECT	GO:0005544~calcium-dependent phospholipid binding	11	0.532946	0.0819514	83849, 8416, 84258, 341359, 388125, 148281, 143425, 22895, 6857, 8291, 27445	1789	58	16881	1.78959	1	0.704658	75.2373
GOTERM_CC_DIRECT	GO:0019898~extrinsic component of membrane	14	0.678295	0.0918679	683, 2675, 2676, 9628, 152789, 2674, 130497, 23136, 254122, 2036, 148281, 4118, 22895, 247	1938	82	18224	1.60548	1	0.548927	75.3804
UP_SEQ_FEATURE	domain:Collagen-like	8	0.387597	0.0720799	286133, 10882, 84034, 114898, 114897, 8685, 114904, 165257	2015	37	20063	2.15283	1	0.885134	75.3998
GOTERM_BP_DIRECT	GO:0031175~neuron projection development	17	0.823643	0.071763	116, 1272, 50810, 22871, 4684, 4852, 5923, 59335, 5457, 90249, 81551, 8811, 5797, 26047, 3912, 85300, 2046	1821	100	16792	1.56762	1	0.764991	75.54
GOTERM_MF_DIRECT	GO:0008237~metallopeptidase activity	14	0.678295	0.0833479	81794, 60676, 8038, 290, 170692, 8745, 171019, 10003, 9509, 11096, 29953, 2028, 56265, 4311	1789	81	16881	1.63091	1	0.707076	75.8451
UP_KEYWORDS	Amelogenesis imperfecta	5	0.242248	0.0952591	54757, 152816, 123041, 256764, 3694	2038	18	20581	2.80517	1	0.366279	76.1781
UP_SEQ_FEATURE	short sequence motif:Antp-type hexapeptide	6	0.290698	0.0739723	3218, 3216, 3204, 3198, 3214, 3651	2015	23	20063	2.59743	1	0.890115	76.3235
UP_SEQ_FEATURE	repeat:LRR 20	6	0.290698	0.0739723	2615, 9353, 22865, 127435, 6585, 6586	2015	23	20063	2.59743	1	0.890115	76.3235
UP_SEQ_FEATURE	domain:Laminin G-like 2	7	0.339147	0.0741363	9378, 284217, 1464, 26047, 129684, 79633, 3908	2015	30	20063	2.32326	1	0.88907	76.402
UP_SEQ_FEATURE	domain:Laminin G-like 1	7	0.339147	0.0741363	9378, 284217, 1464, 26047, 129684, 79633, 3908	2015	30	20063	2.32326	1	0.88907	76.402
UP_SEQ_FEATURE	repeat:LRR 14	11	0.532946	0.0742643	645191, 196385, 2615, 120892, 79883, 9353, 22865, 127435, 26050, 6585, 6586	2015	60	20063	1.82542	1	0.887904	76.4631
INTERPRO	IPR001839:Transforming growth factor-beta, C-terminal	8	0.387597	0.0820989	392255, 2657, 2662, 651, 151449, 3625, 655, 654	1922	37	18559	2.0878	1	0.712426	77.0015
INTERPRO	IPR006187:Claudin	6	0.290698	0.0821557	5010, 9080, 9071, 1364, 9073, 9074	1922	23	18559	2.51898	1	0.710038	77.026
INTERPRO	IPR003607:HD/PDEase domain	6	0.290698	0.0821557	5142, 10846, 5140, 8622, 5139, 5137	1922	23	18559	2.51898	1	0.710038	77.026
INTERPRO	IPR001134:Netrin domain	6	0.290698	0.0821557	124857, 2487, 6425, 6423, 6424, 6422	1922	23	18559	2.51898	1	0.710038	77.026
INTERPRO	IPR001111:Transforming growth factor-beta, N-terminal	6	0.290698	0.0821557	392255, 651, 151449, 3625, 655, 654	1922	23	18559	2.51898	1	0.710038	77.026
GOTERM_MF_DIRECT	GO:0005178~integrin binding	17	0.823643	0.0864902	1307, 83700, 1285, 6423, 3694, 7060, 7412, 2192, 10085, 8745, 3913, 1289, 11096, 88, 11082, 4323, 89	1789	105	16881	1.52773	1	0.717073	77.1619
GOTERM_MF_DIRECT	GO:0044325~ion channel binding	18	0.872093	0.0867952	5142, 3747, 3746, 3745, 5144, 6331, 6262, 140730, 6833, 408, 287, 9699, 120892, 55800, 2257, 10008, 88, 89	1789	113	16881	1.50308	1	0.714566	77.2861
GOTERM_BP_DIRECT	GO:0007389~pattern specification process	7	0.339147	0.0755255	3975, 340260, 257, 6910, 3238, 7545, 10718	1821	28	16792	2.30533	1	0.781469	77.3482
GOTERM_BP_DIRECT	GO:0016358~dendrite development	7	0.339147	0.0755255	7940, 655, 5592, 5649, 116443, 4131, 55079	1821	28	16792	2.30533	1	0.781469	77.3482
GOTERM_BP_DIRECT	GO:0048741~skeletal muscle fiber development	7	0.339147	0.0755255	22953, 6608, 399949, 6261, 58, 858, 4654	1821	28	16792	2.30533	1	0.781469	77.3482
GOTERM_BP_DIRECT	GO:0014066~regulation of phosphatidylinositol 3-kinase signaling	14	0.678295	0.0756884	9365, 2066, 26051, 7409, 2253, 3815, 2250, 8395, 2069, 2248, 5293, 2249, 2255, 5159	1821	78	16792	1.65511	1	0.780849	77.4236
GOTERM_BP_DIRECT	GO:0001570~vasculogenesis	11	0.532946	0.0764789	3037, 6608, 10266, 6862, 2294, 93649, 5308, 23414, 1482, 7490, 64321	1821	56	16792	1.81133	1	0.783081	77.7859
GOTERM_BP_DIRECT	GO:0021987~cerebral cortex development	11	0.532946	0.0764789	429, 6608, 93986, 23236, 5079, 9355, 4852, 26047, 79633, 1000, 4747	1821	56	16792	1.81133	1	0.783081	77.7859
GOTERM_BP_DIRECT	GO:0043524~negative regulation of neuron apoptotic process	21	1.01744	0.0768146	4208, 2562, 2561, 773, 3670, 2019, 27023, 6622, 6620, 1745, 2253, 54463, 5457, 4747, 4803, 23017, 56751, 2558, 2020, 4504, 10752	1821	132	16792	1.46703	1	0.783242	77.9381
UP_SEQ_FEATURE	repeat:LRR 4	34	1.64729	0.0774816	79705, 57633, 164312, 23532, 127435, 9865, 79883, 23194, 57611, 145581, 6585, 6586, 114548, 645191, 7837, 2615, 22865, 9353, 5549, 57689, 64101, 26050, 94030, 202500, 196385, 338323, 116844, 3973, 114798, 120892, 4261, 4060, 347730, 23768	2015	255	20063	1.32758	1	0.896923	77.9502
GOTERM_MF_DIRECT	GO:0004114~3',5'-cyclic-nucleotide phosphodiesterase activity	6	0.290698	0.0887989	5142, 10846, 5140, 8622, 5144, 5137	1789	23	16881	2.46156	1	0.719326	78.0861
GOTERM_MF_DIRECT	GO:0070006~metalloaminopeptidase activity	6	0.290698	0.0887989	29953, 4325, 290, 2028, 4326, 4323	1789	23	16881	2.46156	1	0.719326	78.0861
GOTERM_MF_DIRECT	GO:0015464~acetylcholine receptor activity	6	0.290698	0.0887989	1137, 8416, 3359, 1141, 8973, 1143	1789	23	16881	2.46156	1	0.719326	78.0861
GOTERM_BP_DIRECT	GO:0071560~cellular response to transforming growth factor beta stimulus	10	0.484496	0.0779953	80310, 4208, 5179, 1284, 7476, 1277, 5139, 7046, 7472, 6422	1821	49	16792	1.8819	1	0.78715	78.4656
GOTERM_MF_DIRECT	GO:0001227~transcriptional repressor activity, RNA polymerase II transcription regulatory region sequence-specific binding	11	0.532946	0.0897809	11023, 27022, 3235, 140883, 1045, 5080, 129025, 165, 255877, 222894, 55079	1789	59	16881	1.75925	1	0.719703	78.4685
GOTERM_MF_DIRECT	GO:0005231~excitatory extracellular ligand-gated ion channel activity	3	0.145349	0.0902297	2893, 2891, 2890	1789	5	16881	5.6616	1	0.717871	78.6411
GOTERM_MF_DIRECT	GO:0008559~xenobiotic-transporting ATPase activity	3	0.145349	0.0902297	5244, 5243, 10351	1789	5	16881	5.6616	1	0.717871	78.6411
GOTERM_MF_DIRECT	GO:0031694~alpha-2A adrenergic receptor binding	3	0.145349	0.0902297	152, 153, 7345	1789	5	16881	5.6616	1	0.717871	78.6411
GOTERM_MF_DIRECT	GO:0030023~extracellular matrix constituent conferring elasticity	3	0.145349	0.0902297	84034, 1282, 2201	1789	5	16881	5.6616	1	0.717871	78.6411
GOTERM_MF_DIRECT	GO:0022851~GABA-gated chloride ion channel activity	3	0.145349	0.0902297	2562, 2554, 2555	1789	5	16881	5.6616	1	0.717871	78.6411
GOTERM_MF_DIRECT	GO:0016934~extracellular-glycine-gated chloride channel activity	3	0.145349	0.0902297	8001, 2741, 2743	1789	5	16881	5.6616	1	0.717871	78.6411
GOTERM_BP_DIRECT	GO:0001666~response to hypoxia	26	1.25969	0.0784007	22953, 1137, 3741, 5179, 6261, 2056, 10266, 5579, 6649, 114757, 126374, 6262, 283, 7412, 6387, 3778, 7424, 430, 93649, 1141, 1813, 5313, 7200, 4504, 4323, 2155	1821	172	16792	1.39392	1	0.787598	78.6439
GOTERM_BP_DIRECT	GO:0007566~embryo implantation	9	0.436047	0.0787187	2192, 63978, 3490, 2056, 5618, 5743, 5740, 796, 340784	1821	42	16792	1.97599	1	0.787662	78.7828
GOTERM_BP_DIRECT	GO:0009725~response to hormone	9	0.436047	0.0787187	6863, 148, 2303, 5308, 6424, 4323, 283, 2693, 7080	1821	42	16792	1.97599	1	0.787662	78.7828
INTERPRO	IPR015369:Follistatin/Osteonectin EGF domain	3	0.145349	0.0866099	11167, 10468, 6678	1922	5	18559	5.79365	1	0.727116	78.8656
INTERPRO	IPR008859:Thrombospondin, C-terminal	3	0.145349	0.0866099	7060, 7059, 1311	1922	5	18559	5.79365	1	0.727116	78.8656
INTERPRO	IPR002438:Sodium:neurotransmitter symporter, orphan	3	0.145349	0.0866099	388662, 54716, 55117	1922	5	18559	5.79365	1	0.727116	78.8656
INTERPRO	IPR013821:Potassium channel, voltage dependent, KCNQ, C-terminal	3	0.145349	0.0866099	3785, 3786, 56479	1922	5	18559	5.79365	1	0.727116	78.8656
INTERPRO	IPR006581:VPS10	3	0.145349	0.0866099	57537, 114815, 22986	1922	5	18559	5.79365	1	0.727116	78.8656
INTERPRO	IPR003367:Thrombospondin, type 3-like repeat	3	0.145349	0.0866099	7060, 7059, 1311	1922	5	18559	5.79365	1	0.727116	78.8656
INTERPRO	IPR026307:Transmembrane protein 132	3	0.145349	0.0866099	124842, 92293, 121256	1922	5	18559	5.79365	1	0.727116	78.8656
INTERPRO	IPR012224:Peptidase S1A, coagulation factor VII/IX/X/C/Z	3	0.145349	0.0866099	2159, 8858, 2155	1922	5	18559	5.79365	1	0.727116	78.8656
INTERPRO	IPR003937:Potassium channel, voltage dependent, KCNQ	3	0.145349	0.0866099	3785, 3786, 56479	1922	5	18559	5.79365	1	0.727116	78.8656
INTERPRO	IPR017897:Thrombospondin, type 3 repeat	3	0.145349	0.0866099	7060, 7059, 1311	1922	5	18559	5.79365	1	0.727116	78.8656
INTERPRO	IPR022097:Transcription factor SOX	3	0.145349	0.0866099	8403, 6656, 11166	1922	5	18559	5.79365	1	0.727116	78.8656
UP_SEQ_FEATURE	region of interest:Nonhelical region 4 (NC4)	3	0.145349	0.0819985	1307, 1306, 1298	2015	5	20063	5.97409	1	0.908829	79.8885
UP_SEQ_FEATURE	domain:Laminin EGF-like 5; first part	3	0.145349	0.0819985	284217, 10319, 3908	2015	5	20063	5.97409	1	0.908829	79.8885
UP_SEQ_FEATURE	domain:Sushi 26	3	0.145349	0.0819985	114784, 79987, 64478	2015	5	20063	5.97409	1	0.908829	79.8885
UP_SEQ_FEATURE	repeat:TSP type-3 1	3	0.145349	0.0819985	7060, 7059, 1311	2015	5	20063	5.97409	1	0.908829	79.8885
UP_SEQ_FEATURE	domain:Laminin EGF-like 5; second part	3	0.145349	0.0819985	284217, 10319, 3908	2015	5	20063	5.97409	1	0.908829	79.8885
UP_SEQ_FEATURE	domain:Sushi 22	3	0.145349	0.0819985	114784, 79987, 64478	2015	5	20063	5.97409	1	0.908829	79.8885
UP_SEQ_FEATURE	domain:Sushi 21	3	0.145349	0.0819985	114784, 79987, 64478	2015	5	20063	5.97409	1	0.908829	79.8885
UP_SEQ_FEATURE	domain:Sushi 24	3	0.145349	0.0819985	114784, 79987, 64478	2015	5	20063	5.97409	1	0.908829	79.8885
UP_SEQ_FEATURE	repeat:TSP type-3 6	3	0.145349	0.0819985	7060, 7059, 1311	2015	5	20063	5.97409	1	0.908829	79.8885
UP_SEQ_FEATURE	domain:Sushi 23	3	0.145349	0.0819985	114784, 79987, 64478	2015	5	20063	5.97409	1	0.908829	79.8885
UP_SEQ_FEATURE	repeat:TSP type-3 3	3	0.145349	0.0819985	7060, 7059, 1311	2015	5	20063	5.97409	1	0.908829	79.8885
UP_SEQ_FEATURE	repeat:TSP type-3 8	3	0.145349	0.0819985	7060, 7059, 1311	2015	5	20063	5.97409	1	0.908829	79.8885
UP_SEQ_FEATURE	repeat:TSP type-3 4	3	0.145349	0.0819985	7060, 7059, 1311	2015	5	20063	5.97409	1	0.908829	79.8885
UP_SEQ_FEATURE	chain:Histone H2B type 1-C/E/F/G/I	3	0.145349	0.0819985	8339, 8346, 8344	2015	5	20063	5.97409	1	0.908829	79.8885
UP_SEQ_FEATURE	domain:Sushi 25	3	0.145349	0.0819985	114784, 79987, 64478	2015	5	20063	5.97409	1	0.908829	79.8885
UP_SEQ_FEATURE	repeat:TSP type-3 5	3	0.145349	0.0819985	7060, 7059, 1311	2015	5	20063	5.97409	1	0.908829	79.8885
UP_SEQ_FEATURE	repeat:TSP type-3 2	3	0.145349	0.0819985	7060, 7059, 1311	2015	5	20063	5.97409	1	0.908829	79.8885
UP_SEQ_FEATURE	domain:TSP C-terminal	3	0.145349	0.0819985	7060, 7059, 1311	2015	5	20063	5.97409	1	0.908829	79.8885
UP_SEQ_FEATURE	repeat:TSP type-3 7	3	0.145349	0.0819985	7060, 7059, 1311	2015	5	20063	5.97409	1	0.908829	79.8885
UP_SEQ_FEATURE	topological domain:Lumenal, vesicle	3	0.145349	0.0819985	140679, 6571, 6572	2015	5	20063	5.97409	1	0.908829	79.8885
GOTERM_BP_DIRECT	GO:0071345~cellular response to cytokine stimulus	6	0.290698	0.0820441	3676, 4825, 51176, 2294, 2322, 4311	1821	22	16792	2.5149	1	0.800401	80.1851
GOTERM_BP_DIRECT	GO:0007568~aging	25	1.21124	0.0827091	9365, 1910, 2056, 5144, 5105, 3868, 6870, 2290, 1268, 7486, 5179, 5079, 6622, 148, 4889, 796, 4887, 7412, 140679, 8174, 183, 6531, 4261, 51761, 7225	1821	165	16792	1.39717	1	0.801827	80.4548
UP_SEQ_FEATURE	lipid moiety-binding region:GPI-anchor amidated asparagine	5	0.242248	0.0834875	2676, 4045, 4978, 50863, 6900	2015	17	20063	2.92848	1	0.911506	80.4913
UP_SEQ_FEATURE	domain:EMI	5	0.242248	0.0834875	84034, 84465, 90187, 375033, 84466	2015	17	20063	2.92848	1	0.911506	80.4913
UP_SEQ_FEATURE	domain:Fibronectin type-III 5	9	0.436047	0.0852108	54549, 5800, 1294, 1826, 7373, 84624, 4897, 1630, 57453	2015	46	20063	1.94807	1	0.914684	81.1676
GOTERM_MF_DIRECT	GO:0008574~ATP-dependent microtubule motor activity, plus-end-directed	5	0.242248	0.0975113	3800, 57576, 124602, 26153, 3798	1789	17	16881	2.77529	1	0.743061	81.2671
GOTERM_MF_DIRECT	GO:0005518~collagen binding	11	0.532946	0.0980433	5552, 114897, 4811, 4060, 22795, 1690, 3680, 7373, 127435, 1311, 6678	1789	60	16881	1.72993	1	0.741515	81.4465
GOTERM_BP_DIRECT	GO:0009247~glycolipid biosynthetic process	4	0.193798	0.0852999	360203, 89792, 79690, 338596	1821	10	16792	3.68852	1	0.810811	81.4727
GOTERM_BP_DIRECT	GO:0042118~endothelial cell activation	4	0.193798	0.0852999	168667, 3205, 7046, 6925	1821	10	16792	3.68852	1	0.810811	81.4727
GOTERM_BP_DIRECT	GO:2000727~positive regulation of cardiac muscle cell differentiation	4	0.193798	0.0852999	4208, 89780, 93649, 26585	1821	10	16792	3.68852	1	0.810811	81.4727
GOTERM_BP_DIRECT	GO:0032098~regulation of appetite	4	0.193798	0.0852999	4852, 6581, 3360, 5443	1821	10	16792	3.68852	1	0.810811	81.4727
GOTERM_BP_DIRECT	GO:0048048~embryonic eye morphogenesis	4	0.193798	0.0852999	668, 4237, 2202, 2201	1821	10	16792	3.68852	1	0.810811	81.4727
GOTERM_BP_DIRECT	GO:0008272~sulfate transport	4	0.193798	0.0852999	5172, 10861, 6561, 116369	1821	10	16792	3.68852	1	0.810811	81.4727
GOTERM_BP_DIRECT	GO:0043268~positive regulation of potassium ion transport	4	0.193798	0.0852999	287, 1812, 6833, 88	1821	10	16792	3.68852	1	0.810811	81.4727
GOTERM_BP_DIRECT	GO:0040011~locomotion	4	0.193798	0.0852999	57338, 201305, 4747, 85358	1821	10	16792	3.68852	1	0.810811	81.4727
GOTERM_BP_DIRECT	GO:0060174~limb bud formation	4	0.193798	0.0852999	1280, 2255, 6664, 7473	1821	10	16792	3.68852	1	0.810811	81.4727
GOTERM_BP_DIRECT	GO:0003214~cardiac left ventricle morphogenesis	4	0.193798	0.0852999	2294, 4889, 6423, 4887	1821	10	16792	3.68852	1	0.810811	81.4727
GOTERM_BP_DIRECT	GO:0061072~iris morphogenesis	4	0.193798	0.0852999	7483, 5308, 7472, 5080	1821	10	16792	3.68852	1	0.810811	81.4727
GOTERM_BP_DIRECT	GO:2001222~regulation of neuron migration	4	0.193798	0.0852999	8403, 4825, 137970, 23768	1821	10	16792	3.68852	1	0.810811	81.4727
UP_SEQ_FEATURE	domain:EGF-like 9	6	0.290698	0.0860587	84465, 79987, 375033, 84466, 6585, 6586	2015	24	20063	2.48921	1	0.915523	81.4922
INTERPRO	IPR005829:Sugar transporter, conserved site	7	0.339147	0.094803	22987, 144195, 9899, 63910, 6581, 9900, 51310	1922	31	18559	2.18041	1	0.757689	81.8927
GOTERM_BP_DIRECT	GO:0007157~heterophilic cell-cell adhesion via plasma membrane cell adhesion molecules	10	0.484496	0.086418	9378, 7412, 22871, 253559, 2895, 91179, 869, 4345, 79633, 1000	1821	50	16792	1.84426	1	0.813846	81.8963
GOTERM_BP_DIRECT	GO:0030279~negative regulation of ossification	5	0.242248	0.0867456	4208, 799, 796, 4038, 6422	1821	16	16792	2.88166	1	0.813851	82.0186
GOTERM_BP_DIRECT	GO:0030949~positive regulation of vascular endothelial growth factor receptor signaling pathway	5	0.242248	0.0867456	2255, 5579, 2321, 3690, 4504	1821	16	16792	2.88166	1	0.813851	82.0186
GOTERM_BP_DIRECT	GO:0003203~endocardial cushion morphogenesis	5	0.242248	0.0867456	57057, 3670, 6909, 7291, 26508	1821	16	16792	2.88166	1	0.813851	82.0186
GOTERM_BP_DIRECT	GO:0050768~negative regulation of neurogenesis	5	0.242248	0.0867456	89780, 7476, 1620, 4504, 5080	1821	16	16792	2.88166	1	0.813851	82.0186
GOTERM_BP_DIRECT	GO:0090026~positive regulation of monocyte chemotaxis	5	0.242248	0.0867456	6352, 6387, 57402, 6278, 7941	1821	16	16792	2.88166	1	0.813851	82.0186
GOTERM_BP_DIRECT	GO:0001937~negative regulation of endothelial cell proliferation	7	0.339147	0.0869002	7498, 22846, 858, 5797, 7046, 350, 6678	1821	29	16792	2.22583	1	0.813204	82.0761
GOTERM_BP_DIRECT	GO:0035774~positive regulation of insulin secretion involved in cellular response to glucose stimulus	7	0.339147	0.0869002	408, 1080, 388581, 222546, 3651, 9971, 2850	1821	29	16792	2.22583	1	0.813204	82.0761
INTERPRO	IPR000827:CC chemokine, conserved site	6	0.290698	0.0953435	6362, 6352, 6356, 6355, 6354, 6346	1922	24	18559	2.41402	1	0.757262	82.0773
GOTERM_BP_DIRECT	GO:1904837~beta-catenin-TCF complex assembly	9	0.436047	0.0879739	283149, 8360, 51176, 8362, 26108, 8361, 8294, 8363, 8368	1821	43	16792	1.93004	1	0.815999	82.4705
INTERPRO	IPR010703:Dedicator of cytokinesis C-terminal	4	0.193798	0.0971229	81704, 23348, 1795, 1794	1922	11	18559	3.5113	1	0.761476	82.6727
INTERPRO	IPR004729:Transient receptor potential channel	4	0.193798	0.0971229	55503, 7225, 7223, 51393	1922	11	18559	3.5113	1	0.761476	82.6727
INTERPRO	IPR027357:DHR-2 domain	4	0.193798	0.0971229	81704, 23348, 1795, 1794	1922	11	18559	3.5113	1	0.761476	82.6727
INTERPRO	IPR000611:Neuropeptide Y receptor family	4	0.193798	0.0971229	84109, 4889, 10888, 4887	1922	11	18559	3.5113	1	0.761476	82.6727
INTERPRO	IPR026906:Leucine rich repeat 5	4	0.193798	0.0971229	3973, 127435, 57689, 145581	1922	11	18559	3.5113	1	0.761476	82.6727
INTERPRO	IPR007632:Anoctamin/TMEM 16	4	0.193798	0.0971229	63982, 57101, 50636, 203859	1922	11	18559	3.5113	1	0.761476	82.6727
INTERPRO	IPR027007:DHR-1 domain	4	0.193798	0.0971229	81704, 23348, 1795, 1794	1922	11	18559	3.5113	1	0.761476	82.6727
INTERPRO	IPR000601:PKD domain	4	0.193798	0.0971229	222865, 57537, 114815, 22986	1922	11	18559	3.5113	1	0.761476	82.6727
INTERPRO	IPR003118:Pointed domain	4	0.193798	0.0971229	26298, 25803, 1999, 2313	1922	11	18559	3.5113	1	0.761476	82.6727
INTERPRO	IPR026791:Dedicator of cytokinesis	4	0.193798	0.0971229	81704, 23348, 1795, 1794	1922	11	18559	3.5113	1	0.761476	82.6727
GOTERM_BP_DIRECT	GO:0001558~regulation of cell growth	14	0.678295	0.0887214	10235, 347252, 60676, 3487, 94031, 3490, 183, 185, 23136, 4009, 2036, 58189, 10718, 11082	1821	80	16792	1.61373	1	0.817543	82.7401
INTERPRO	IPR001811:Chemokine interleukin-8-like domain	9	0.436047	0.097728	6362, 6352, 6387, 6356, 6374, 2919, 6355, 6354, 6346	1922	46	18559	1.88923	1	0.761278	82.8708
UP_SEQ_FEATURE	domain:PNT	4	0.193798	0.0903282	26298, 25803, 1999, 2313	2015	11	20063	3.62066	1	0.924492	83.0475
UP_SEQ_FEATURE	domain:DHR-1	4	0.193798	0.0903282	81704, 23348, 1795, 1794	2015	11	20063	3.62066	1	0.924492	83.0475
UP_SEQ_FEATURE	domain:DHR-2	4	0.193798	0.0903282	81704, 23348, 1795, 1794	2015	11	20063	3.62066	1	0.924492	83.0475
GOTERM_BP_DIRECT	GO:0035725~sodium ion transmembrane transport	13	0.629845	0.0927956	6568, 6547, 6331, 6339, 348980, 610, 55800, 10021, 123041, 10568, 6561, 259232, 9963	1821	73	16792	1.64215	1	0.83075	84.1423
UP_SEQ_FEATURE	metal ion-binding site:Calcium 1	9	0.436047	0.0941156	5579, 81035, 84258, 341359, 148281, 143425, 4884, 4885, 6857	2015	47	20063	1.90663	1	0.931472	84.3229
UP_SEQ_FEATURE	repeat:2	34	1.64729	0.0947486	6703, 6705, 3741, 6261, 6706, 6620, 800, 6699, 6262, 6707, 6263, 8796, 387267, 353333, 7424, 2674, 59269, 1644, 4130, 25802, 7486, 1306, 3713, 6622, 388697, 4741, 4744, 132204, 5552, 386685, 200958, 8174, 283985, 1815	2015	260	20063	1.30205	1	0.931622	84.527
GOTERM_BP_DIRECT	GO:0051583~dopamine uptake involved in synaptic transmission	3	0.145349	0.0939926	6531, 6622, 6530	1821	5	16792	5.53278	1	0.833625	84.5333
GOTERM_BP_DIRECT	GO:0003211~cardiac ventricle formation	3	0.145349	0.0939926	4208, 1482, 6664	1821	5	16792	5.53278	1	0.833625	84.5333
GOTERM_BP_DIRECT	GO:0045760~positive regulation of action potential	3	0.145349	0.0939926	6863, 148, 6331	1821	5	16792	5.53278	1	0.833625	84.5333
GOTERM_BP_DIRECT	GO:0060351~cartilage development involved in endochondral bone morphogenesis	3	0.145349	0.0939926	1280, 6474, 1277	1821	5	16792	5.53278	1	0.833625	84.5333
GOTERM_BP_DIRECT	GO:0086011~membrane repolarization during action potential	3	0.145349	0.0939926	3753, 3757, 3759	1821	5	16792	5.53278	1	0.833625	84.5333
GOTERM_BP_DIRECT	GO:2000809~positive regulation of synaptic vesicle clustering	3	0.145349	0.0939926	22871, 9863, 1000	1821	5	16792	5.53278	1	0.833625	84.5333
GOTERM_BP_DIRECT	GO:0072178~nephric duct morphogenesis	3	0.145349	0.0939926	2625, 2045, 3975	1821	5	16792	5.53278	1	0.833625	84.5333
GOTERM_BP_DIRECT	GO:0048562~embryonic organ morphogenesis	3	0.145349	0.0939926	5950, 4760, 2304	1821	5	16792	5.53278	1	0.833625	84.5333
GOTERM_BP_DIRECT	GO:0003357~noradrenergic neuron differentiation	3	0.145349	0.0939926	401, 6664, 9464	1821	5	16792	5.53278	1	0.833625	84.5333
GOTERM_BP_DIRECT	GO:0086045~membrane depolarization during AV node cell action potential	3	0.145349	0.0939926	8913, 783, 6331	1821	5	16792	5.53278	1	0.833625	84.5333
GOTERM_BP_DIRECT	GO:0033564~anterior/posterior axon guidance	3	0.145349	0.0939926	90249, 8633, 1630	1821	5	16792	5.53278	1	0.833625	84.5333
GOTERM_BP_DIRECT	GO:0051584~regulation of dopamine uptake involved in synaptic transmission	3	0.145349	0.0939926	1812, 1813, 1814	1821	5	16792	5.53278	1	0.833625	84.5333
GOTERM_BP_DIRECT	GO:0035881~amacrine cell differentiation	3	0.145349	0.0939926	6096, 4760, 256297	1821	5	16792	5.53278	1	0.833625	84.5333
GOTERM_BP_DIRECT	GO:0072284~metanephric S-shaped body morphogenesis	3	0.145349	0.0939926	3975, 7490, 5159	1821	5	16792	5.53278	1	0.833625	84.5333
GOTERM_BP_DIRECT	GO:0003231~cardiac ventricle development	3	0.145349	0.0939926	3776, 93649, 6331	1821	5	16792	5.53278	1	0.833625	84.5333
GOTERM_BP_DIRECT	GO:0038007~netrin-activated signaling pathway	3	0.145349	0.0939926	90249, 8633, 1630	1821	5	16792	5.53278	1	0.833625	84.5333
GOTERM_BP_DIRECT	GO:0014050~negative regulation of glutamate secretion	3	0.145349	0.0939926	2917, 4889, 7200	1821	5	16792	5.53278	1	0.833625	84.5333
GOTERM_BP_DIRECT	GO:0021879~forebrain neuron differentiation	3	0.145349	0.0939926	64211, 51176, 23440	1821	5	16792	5.53278	1	0.833625	84.5333
GOTERM_BP_DIRECT	GO:0031133~regulation of axon diameter	3	0.145349	0.0939926	7476, 6900, 4747	1821	5	16792	5.53278	1	0.833625	84.5333
GOTERM_BP_DIRECT	GO:0021631~optic nerve morphogenesis	3	0.145349	0.0939926	1141, 2047, 2737	1821	5	16792	5.53278	1	0.833625	84.5333
GOTERM_BP_DIRECT	GO:0051891~positive regulation of cardioblast differentiation	3	0.145349	0.0939926	2626, 1482, 6910	1821	5	16792	5.53278	1	0.833625	84.5333
GOTERM_BP_DIRECT	GO:2001199~negative regulation of dendritic cell differentiation	3	0.145349	0.0939926	10859, 55365, 28959	1821	5	16792	5.53278	1	0.833625	84.5333
GOTERM_BP_DIRECT	GO:0060023~soft palate development	3	0.145349	0.0939926	2304, 1302, 6664	1821	5	16792	5.53278	1	0.833625	84.5333
GOTERM_BP_DIRECT	GO:0098914~membrane repolarization during atrial cardiac muscle cell action potential	3	0.145349	0.0939926	3741, 3781, 3760	1821	5	16792	5.53278	1	0.833625	84.5333
GOTERM_BP_DIRECT	GO:0070445~regulation of oligodendrocyte progenitor proliferation	3	0.145349	0.0939926	116, 5803, 1000	1821	5	16792	5.53278	1	0.833625	84.5333
GOTERM_BP_DIRECT	GO:0021797~forebrain anterior/posterior pattern specification	3	0.145349	0.0939926	7471, 6496, 55079	1821	5	16792	5.53278	1	0.833625	84.5333
UP_SEQ_FEATURE	domain:Fibronectin type-III 6	7	0.339147	0.0955856	54549, 5800, 1294, 1826, 7373, 1630, 57453	2015	32	20063	2.17806	1	0.932181	84.793
GOTERM_BP_DIRECT	GO:0006814~sodium ion transport	14	0.678295	0.0957309	6339, 60482, 57084, 482, 55800, 201780, 284111, 10991, 160728, 6555, 6331, 6561, 55117, 9963	1821	81	16792	1.59381	1	0.838196	85.0849
GOTERM_BP_DIRECT	GO:0007596~blood coagulation	27	1.30814	0.0957349	22953, 2625, 8968, 81704, 2626, 5026, 80310, 9002, 140628, 8858, 2155, 2159, 2776, 3690, 23348, 7980, 8350, 653604, 8355, 1277, 8354, 8352, 23414, 1278, 8357, 7056, 3046	1821	184	16792	1.35313	1	0.837076	85.0862
GOTERM_BP_DIRECT	GO:0003148~outflow tract septum morphogenesis	6	0.290698	0.0959107	57057, 3670, 6909, 2253, 23414, 1482	1821	23	16792	2.40556	1	0.836516	85.1409
GOTERM_BP_DIRECT	GO:0035924~cellular response to vascular endothelial growth factor stimulus	6	0.290698	0.0959107	2619, 7412, 4495, 10266, 2321, 2324	1821	23	16792	2.40556	1	0.836516	85.1409
GOTERM_BP_DIRECT	GO:0016233~telomere capping	6	0.290698	0.0959107	8360, 8362, 8361, 8294, 8363, 8368	1821	23	16792	2.40556	1	0.836516	85.1409
UP_SEQ_FEATURE	compositionally biased region:Gly-rich	33	1.59884	0.0981307	285175, 7291, 9242, 220382, 59283, 3866, 5457, 6909, 57338, 27319, 169044, 3196, 286046, 3235, 2290, 57158, 2636, 440730, 3852, 63950, 94030, 56978, 6939, 348980, 55466, 50804, 729956, 91522, 5453, 5452, 55079, 256297, 238	2015	252	20063	1.30387	1	0.936036	85.5755
GOTERM_BP_DIRECT	GO:0019731~antibacterial humoral response	9	0.436047	0.0978328	6863, 8339, 4852, 8346, 796, 4057, 8970, 283, 8344	1821	44	16792	1.88618	1	0.841537	85.727
GOTERM_BP_DIRECT	GO:0010976~positive regulation of neuron projection development	15	0.726744	0.0979896	116, 9638, 1272, 2056, 5764, 2042, 285016, 65009, 51761, 440730, 1268, 389658, 5649, 9863, 2242	1821	89	16792	1.55415	1	0.840921	85.7738
UP_SEQ_FEATURE	repeat:LRR 19	6	0.290698	0.0991084	2615, 9353, 22865, 127435, 6585, 6586	2015	25	20063	2.38964	1	0.936794	85.8658
UP_SEQ_FEATURE	domain:TSP type-1 6	5	0.242248	0.0991837	9719, 80070, 221981, 170690, 81792	2015	18	20063	2.76578	1	0.935869	85.888
UP_SEQ_FEATURE	domain:VWFC	5	0.242248	0.0991837	1280, 7837, 1290, 11167, 1277	2015	18	20063	2.76578	1	0.935869	85.888
GOTERM_BP_DIRECT	GO:0048706~embryonic skeletal system development	7	0.339147	0.0991573	5950, 3205, 6862, 1745, 1277, 5081, 579	1821	30	16792	2.15164	1	0.843457	86.1181
GOTERM_BP_DIRECT	GO:0021510~spinal cord development	7	0.339147	0.0991573	57125, 27023, 5764, 51412, 6664, 7545, 4747	1821	30	16792	2.15164	1	0.843457	86.1181
GOTERM_BP_DIRECT	GO:0001654~eye development	7	0.339147	0.0991573	5950, 4990, 6496, 5080, 170692, 283375, 654	1821	30	16792	2.15164	1	0.843457	86.1181
GOTERM_BP_DIRECT	GO:0007271~synaptic transmission, cholinergic	8	0.387597	0.0993411	1137, 60482, 3359, 1141, 8973, 1143, 1128, 1129	1821	37	16792	1.9938	1	0.84293	86.1715
GOTERM_BP_DIRECT	GO:0007188~adenylate cyclase-modulating G-protein coupled receptor signaling pathway	8	0.387597	0.0993411	146, 8811, 108, 2587, 1395, 196883, 1268, 1129	1821	37	16792	1.9938	1	0.84293	86.1715
GOTERM_BP_DIRECT	GO:0043547~positive regulation of GTPase activity	72	3.48837	0.0993575	116, 23236, 26166, 2253, 2250, 6422, 80243, 57580, 6352, 153, 2248, 2249, 2675, 6356, 2676, 6355, 6354, 2674, 8601, 5159, 2066, 57569, 2903, 90627, 2904, 9610, 10235, 7409, 5923, 1901, 3815, 5924, 1795, 1794, 273, 4747, 6362, 9744, 408, 9743, 2255, 55803, 58504, 9365, 4684, 9628, 81704, 5662, 64926, 6346, 6708, 26575, 2069, 6000, 11211, 958, 148170, 55200, 643338, 2776, 858, 23348, 54848, 5999, 1…	1821	565	16792	1.1751	1	0.841888	86.1763

## Sheet: ME_DAVID
Category	Term	Count	%	PValue	Genes	List Total	Pop Hits	Pop Total	Fold Enrichment	Bonferroni	Benjamini	FDR
UP_KEYWORDS	Glycoprotein	304	34.1573	2.21758e-18	56099, 57348, 83700, 374462, 7498, 1191, 388336, 4897, 170692, 6870, 947, 7060, 6352, 153, 1826, 2205, 11322, 375033, 2850, 145581, 6091, 344758, 83417, 4889, 2324, 4885, 3856, 340419, 3918, 7345, 3913, 5652, 1813, 1815, 338773, 29906, 1437, 441381, 3746, 213, 10875, 10326, 55117, 51393, 922, 140578, 10086, 725, 201780, 51299, 2831, 2834, 629, 5243, 3736, 55937, 325, 3739, 912, 118427, 144195, 17…	878	4551	20581	1.56581	9.04773e-16	9.04773e-16	3.10201e-15
INTERPRO	IPR017970:Homeobox, conserved site	40	4.49438	6.59424e-16	3218, 3214, 440097, 431707, 8929, 23440, 30012, 60529, 1748, 8092, 10481, 5080, 5458, 5457, 3195, 4821, 120237, 3235, 6474, 5308, 3239, 64843, 79192, 3670, 2018, 3203, 3204, 3205, 3225, 3207, 644524, 159296, 11023, 3167, 401, 79776, 4009, 4223, 5452, 5455	824	190	18559	4.7417	8.30669e-13	8.30669e-13	1.07692e-12
UP_SEQ_FEATURE	glycosylation site:N-linked (GlcNAc...)	282	31.6854	8.56203e-16	56099, 57348, 83700, 374462, 7498, 1191, 388336, 4897, 170692, 6870, 947, 7060, 153, 1826, 2205, 11322, 375033, 2850, 145581, 6091, 344758, 83417, 4889, 2324, 4885, 340419, 3918, 3913, 5652, 1813, 1815, 29906, 1437, 441381, 3741, 3746, 10875, 10326, 55117, 51393, 140578, 725, 201780, 2831, 2834, 629, 5243, 3736, 55937, 325, 3739, 912, 118427, 144195, 171019, 81578, 2587, 6480, 338751, 347730, 675…	865	4234	20063	1.54482	1.95843e-12	1.95843e-12	1.54321e-12
UP_SEQ_FEATURE	DNA-binding region:Homeobox	39	4.38202	1.87916e-15	3218, 3214, 440097, 431707, 8929, 23440, 30012, 60529, 1748, 4990, 8092, 10481, 5080, 5458, 5457, 3195, 4821, 3235, 6474, 5308, 3239, 64843, 3670, 2018, 3203, 3204, 3205, 3225, 3207, 644524, 159296, 11023, 9480, 3167, 401, 4009, 4223, 5452, 5455	865	191	20063	4.73599	4.16167e-12	2.08078e-12	3.28626e-12
UP_SEQ_FEATURE	topological domain:Cytoplasmic	239	26.8539	7.47416e-15	56099, 57348, 83700, 374462, 10893, 388336, 4897, 6870, 221938, 5639, 947, 79608, 153, 151, 1826, 2205, 11322, 2850, 145581, 6091, 344758, 83417, 4889, 2324, 1813, 1815, 338773, 29906, 57369, 3746, 925, 10326, 55117, 51393, 140578, 144453, 5349, 201780, 2831, 2834, 5243, 912, 55530, 144195, 152573, 2587, 6480, 338751, 347730, 6755, 6489, 89792, 114, 84818, 442117, 111, 9071, 84570, 342510, 3383, …	865	3456	20063	1.604	1.64019e-11	5.46729e-12	1.29341e-11
UP_KEYWORDS	Homeobox	44	4.94382	2.47545e-14	3218, 3214, 440097, 431707, 8929, 23440, 60529, 30012, 1748, 4990, 8092, 10481, 5080, 5458, 5457, 6927, 3195, 4821, 120237, 3235, 6474, 5308, 3239, 64843, 79192, 3670, 2018, 3203, 3204, 3205, 3225, 3207, 644524, 159296, 9839, 11023, 9480, 3167, 401, 79776, 4009, 4223, 5452, 5455	878	262	20581	3.93662	1.01013e-11	5.05063e-12	3.46279e-11
INTERPRO	IPR001356:Homeodomain	44	4.94382	3.96603e-14	3218, 3214, 440097, 431707, 8929, 23440, 60529, 30012, 1748, 4990, 8092, 10481, 5080, 5458, 5457, 6927, 3195, 4821, 120237, 3235, 6474, 5308, 3239, 64843, 79192, 3670, 2018, 3203, 3204, 3205, 3225, 3207, 644524, 159296, 9839, 11023, 9480, 3167, 401, 79776, 4009, 4223, 5452, 5455	824	256	18559	3.87115	4.94248e-11	2.47125e-11	6.43818e-11
UP_SEQ_FEATURE	topological domain:Extracellular	196	22.0225	1.17597e-12	56099, 83700, 57348, 374462, 10893, 4897, 388336, 6870, 221938, 5639, 947, 153, 151, 1826, 2205, 2850, 145581, 6091, 344758, 83417, 4889, 2324, 1813, 1815, 338773, 57369, 10326, 925, 55117, 51393, 140578, 144453, 5349, 201780, 2831, 2834, 912, 144195, 152573, 2587, 338751, 6755, 84818, 111, 9071, 84570, 342510, 3383, 56101, 56100, 56103, 4070, 56102, 8641, 56104, 432, 56106, 56108, 84868, 4345, 2…	865	2787	20063	1.63117	2.59297e-09	6.48241e-10	2.04486e-09
UP_SEQ_FEATURE	signal peptide	224	25.1685	2.30282e-12	56099, 83700, 374462, 1191, 10893, 3479, 388336, 4897, 170692, 5639, 947, 79608, 7060, 6352, 6355, 1826, 2205, 375033, 145581, 6091, 83417, 2324, 4885, 340419, 6362, 3918, 5652, 3913, 152816, 6367, 338773, 1437, 441381, 213, 10875, 10326, 925, 140578, 922, 725, 6374, 5349, 51299, 629, 55937, 325, 912, 118427, 6387, 171019, 81578, 152573, 347730, 113091, 3934, 116, 84818, 375567, 92949, 342510, 33…	865	3346	20063	1.55275	5.07773e-09	1.01555e-09	4.0044e-09
UP_KEYWORDS	Developmental protein	88	9.88764	1.13732e-11	7291, 6261, 27022, 8929, 23440, 60529, 10481, 9247, 6422, 11197, 6492, 9047, 3195, 4821, 4760, 120237, 3235, 2290, 4038, 3239, 6664, 64843, 7545, 64218, 4654, 2018, 3203, 3204, 3205, 3207, 6091, 9353, 3090, 9118, 27122, 27123, 6939, 134701, 3642, 4223, 256297, 5455, 10320, 3218, 1600, 8516, 3214, 22854, 2070, 9096, 30012, 4990, 8092, 1748, 5080, 7473, 5457, 1995, 57057, 83983, 6474, 5308, 1999, 3…	878	949	20581	2.17364	4.64028e-09	1.54676e-09	1.59092e-08
SMART	SM00389:HOX	44	4.94382	1.20437e-11	3218, 3214, 440097, 431707, 8929, 23440, 60529, 30012, 1748, 4990, 8092, 10481, 5080, 5458, 5457, 6927, 3195, 4821, 120237, 3235, 6474, 5308, 3239, 64843, 79192, 3670, 2018, 3203, 3204, 3205, 3225, 3207, 644524, 159296, 9839, 11023, 9480, 3167, 401, 79776, 4009, 4223, 5452, 5455	550	250	10057	3.21824	3.43245e-09	3.43245e-09	1.59681e-08
GOTERM_MF_DIRECT	GO:0043565~sequence-specific DNA binding	60	6.74157	2.93848e-11	27023, 431707, 23440, 27164, 10481, 9247, 9753, 26298, 3195, 4821, 4760, 120237, 2290, 64843, 79192, 2018, 3203, 3204, 10538, 3205, 3207, 6258, 3090, 93986, 222696, 4223, 5452, 5455, 64321, 3662, 3218, 11107, 3214, 440097, 30012, 1748, 8092, 83595, 5080, 2313, 5457, 1997, 25803, 6474, 59269, 5308, 1999, 114548, 3670, 3225, 644524, 7762, 159296, 63950, 57504, 7755, 344167, 3167, 79776, 6910	752	518	16881	2.60017	2.32433e-08	2.32433e-08	4.50386e-08
UP_KEYWORDS	DNA-binding	150	16.8539	3.61361e-11	7291, 284312, 9242, 8929, 285349, 23440, 1107, 10481, 9247, 6492, 9753, 83482, 4821, 120237, 84671, 57573, 2290, 85460, 167826, 7545, 91975, 2018, 3203, 3204, 10538, 3205, 3207, 23269, 3090, 93349, 63934, 27324, 163115, 7691, 222696, 8294, 401, 4223, 7694, 5452, 256297, 5455, 64321, 3218, 10320, 7730, 3214, 81030, 2313, 388561, 57057, 1997, 25803, 57615, 6474, 1999, 90649, 3225, 113835, 3018, 159…	878	2050	20581	1.71518	1.47435e-08	3.68588e-09	5.05481e-08
INTERPRO	IPR009057:Homeodomain-like	46	5.16854	3.45331e-11	3218, 3214, 440097, 431707, 8929, 23440, 60529, 30012, 1748, 4990, 8092, 10481, 5080, 5458, 5457, 6927, 3195, 4821, 120237, 3235, 6474, 5308, 3239, 64843, 79192, 3670, 2018, 3203, 3204, 3205, 3225, 3207, 644524, 84948, 159296, 57504, 9839, 11023, 9480, 3167, 401, 79776, 4009, 4223, 5452, 5455	824	336	18559	3.08351	4.30628e-08	1.43543e-08	5.60955e-08
UP_KEYWORDS	Cell membrane	208	23.3708	6.26833e-11	56099, 83700, 57348, 10893, 4897, 6870, 153, 151, 161253, 23136, 1826, 2205, 375033, 2850, 6091, 344758, 83417, 4889, 2324, 5652, 1813, 115677, 1815, 338773, 3741, 57369, 3746, 23532, 925, 51393, 144453, 201780, 51299, 2831, 2834, 65268, 5243, 3736, 324, 3739, 23623, 202309, 912, 2587, 338751, 347730, 115727, 6755, 85358, 84818, 111, 9071, 10581, 84958, 10580, 342510, 119, 56101, 56100, 56103, 56…	878	3175	20581	1.53565	2.55748e-08	5.11496e-09	8.7683e-08
KEGG_PATHWAY	hsa04080:Neuroactive ligand-receptor interaction	37	4.1573	1.5021e-10	2561, 1910, 2560, 1145, 2917, 1395, 2911, 6870, 1129, 153, 151, 8811, 9002, 8973, 2557, 2554, 552, 4829, 2831, 2834, 2904, 146, 148, 1901, 4889, 2891, 2693, 2862, 3351, 2587, 1141, 1813, 2565, 2566, 1815, 2567, 6755	274	277	6910	3.3686	3.4999e-08	3.4999e-08	1.92974e-07
UP_SEQ_FEATURE	transmembrane region	298	33.4831	4.92438e-10	56099, 57348, 83700, 374462, 222553, 10893, 388336, 4897, 388335, 6870, 947, 5639, 221938, 79608, 153, 151, 388633, 1826, 2205, 11322, 375033, 2850, 145581, 6091, 162387, 344758, 83417, 4889, 2324, 57210, 5652, 55365, 1813, 1815, 338773, 29906, 441381, 3741, 57369, 3746, 925, 10326, 55117, 51393, 140578, 144453, 5349, 201780, 2831, 2834, 5243, 3736, 3739, 202309, 912, 55530, 144195, 152573, 2587,…	865	5056	20063	1.36706	1.08582e-06	1.80971e-07	8.56304e-07
UP_KEYWORDS	Disulfide bond	215	24.1573	1.63265e-09	83700, 1191, 7498, 10893, 3479, 4897, 170692, 6870, 5639, 7060, 153, 6352, 151, 6355, 388633, 1826, 2205, 375033, 2850, 145581, 6091, 344758, 83417, 4889, 2324, 4885, 340419, 6362, 3918, 5652, 3913, 6367, 1813, 1815, 29906, 1437, 441381, 213, 10875, 10326, 925, 140578, 922, 725, 6374, 2831, 629, 2834, 55937, 325, 912, 118427, 6387, 171019, 2587, 6480, 338751, 6755, 6489, 3934, 442117, 92949, 3425…	878	3434	20581	1.46761	6.66121e-07	1.1102e-07	2.28379e-06
UP_SEQ_FEATURE	disulfide bond	190	21.3483	2.07657e-09	83700, 683, 22871, 1191, 7498, 4045, 10893, 1395, 80380, 3479, 4897, 387837, 6422, 84000, 6870, 170692, 5639, 7060, 153, 6352, 151, 6355, 1520, 388633, 1826, 2205, 4038, 375033, 2850, 4829, 5443, 64218, 203102, 5179, 2657, 6091, 9353, 344758, 83417, 5549, 4889, 143903, 2324, 8685, 4885, 3694, 55423, 340419, 5552, 27122, 6362, 3351, 27123, 3918, 3913, 5652, 3002, 6367, 54329, 1813, 1815, 29906, 14…	865	2917	20063	1.51077	4.57883e-06	6.54119e-07	3.61096e-06
UP_KEYWORDS	Membrane	403	45.2809	3.13485e-09	56099, 8224, 57348, 374462, 222553, 10893, 388336, 388335, 170692, 6870, 221938, 947, 79608, 153, 151, 1826, 2205, 2850, 27071, 90627, 6091, 344758, 80830, 57210, 7345, 55365, 1813, 115677, 1815, 29906, 57369, 23532, 925, 55117, 51393, 140578, 5349, 51299, 2831, 2834, 5243, 324, 23623, 912, 115361, 6480, 347730, 6755, 6489, 85358, 84818, 114, 111, 84958, 342510, 3383, 119, 8641, 146850, 432, 8486…	878	7494	20581	1.26056	1.27902e-06	1.82717e-07	4.38511e-06
UP_KEYWORDS	Signal	248	27.8652	5.21863e-09	56099, 83700, 374462, 1191, 10893, 3479, 388336, 4897, 170692, 947, 5639, 79608, 7060, 6352, 6355, 1826, 2205, 375033, 145581, 6091, 83417, 2324, 4885, 1586, 340419, 6362, 3918, 3913, 5652, 152816, 6367, 338773, 1437, 441381, 213, 10875, 925, 10326, 922, 140578, 10086, 725, 6374, 5349, 51299, 629, 55937, 325, 912, 118427, 6387, 171019, 81578, 152573, 347730, 89866, 3934, 113091, 116, 84818, 37556…	878	4160	20581	1.39743	2.1292e-06	2.6615e-07	7.29995e-06
GOTERM_CC_DIRECT	GO:0005887~integral component of plasma membrane	111	12.4719	9.78009e-09	284656, 22871, 10893, 1395, 4897, 6870, 5639, 947, 153, 151, 1826, 2205, 4829, 6091, 344758, 4889, 2324, 8685, 3351, 1813, 1815, 286133, 1910, 3741, 10326, 925, 1129, 55117, 51393, 3895, 144453, 5349, 201780, 4582, 107, 23428, 2831, 2834, 6568, 5156, 3736, 55937, 3739, 912, 9034, 8170, 2587, 9032, 123041, 6755, 3122, 50801, 84818, 783, 84109, 6261, 1145, 2917, 2911, 84570, 3383, 4070, 432, 9002, …	823	1415	18224	1.73704	3.99027e-06	3.99027e-06	1.36806e-05
UP_KEYWORDS	Cell adhesion	50	5.61798	1.42203e-08	56099, 1004, 57348, 83700, 8516, 22871, 4045, 10893, 1006, 257194, 22997, 56121, 4897, 947, 3383, 7060, 56101, 56100, 56103, 401827, 56102, 8641, 56133, 56122, 1500, 56104, 56135, 56106, 1826, 7373, 56108, 5829, 340267, 6714, 8778, 84466, 129684, 1012, 55423, 3694, 3918, 56114, 55612, 3913, 56113, 56145, 4026, 5100, 26047, 23768	878	479	20581	2.44684	5.80185e-06	6.44652e-07	1.98917e-05
INTERPRO	IPR013164:Cadherin, N-terminal	17	1.91011	1.63144e-08	56099, 56121, 56101, 56100, 56103, 8641, 56102, 56114, 56133, 56113, 56104, 56122, 56135, 56145, 56106, 5100, 56108	824	65	18559	5.89065	2.03439e-05	5.08601e-06	2.65011e-05
INTERPRO	IPR020479:Homeodomain, metazoa	20	2.24719	1.70622e-08	3218, 2018, 3203, 3204, 3214, 3205, 440097, 3207, 3225, 644524, 159296, 30012, 1748, 3195, 4821, 120237, 3167, 3235, 5308, 4223	824	92	18559	4.89632	2.12763e-05	4.2553e-06	2.77158e-05
KEGG_PATHWAY	hsa05033:Nicotine addiction	13	1.46067	2.36191e-08	2561, 773, 2560, 2904, 246213, 1141, 2891, 8973, 2565, 2566, 2557, 2554, 2567	274	40	6910	8.19617	5.50324e-06	2.75162e-06	3.03433e-05
UP_KEYWORDS	Transmembrane helix	314	35.2809	2.26274e-08	56099, 57348, 83700, 374462, 222553, 10893, 388336, 4897, 388335, 6870, 170692, 947, 5639, 221938, 79608, 153, 151, 388633, 23136, 1826, 2205, 375033, 11322, 2850, 145581, 6091, 162387, 344758, 83417, 4889, 80830, 2324, 57210, 5652, 55365, 1813, 1815, 338773, 29906, 441381, 3741, 57369, 3746, 925, 10326, 55117, 51393, 140578, 144453, 5349, 201780, 2831, 2834, 5243, 3736, 3739, 202309, 912, 55530,…	878	5634	20581	1.30643	9.23194e-06	9.23198e-07	3.16518e-05
UP_KEYWORDS	Cell junction	62	6.96629	2.67148e-08	83700, 8224, 22871, 54518, 1145, 9071, 10580, 375567, 9699, 23136, 1826, 8973, 84868, 2904, 2572, 634, 2891, 3694, 8448, 2886, 9743, 55612, 4026, 1141, 2565, 2566, 2567, 3801, 2561, 2560, 57369, 246213, 8618, 869, 22997, 140730, 1129, 10804, 1364, 2557, 51299, 2554, 50636, 2125, 5829, 3736, 324, 64101, 6854, 23623, 132204, 80115, 55530, 118427, 9080, 388662, 5100, 347730, 83478, 23768, 2533, 85358	878	675	20581	2.15308	1.08996e-05	9.90875e-07	3.73693e-05
UP_KEYWORDS	Transmembrane	314	35.2809	3.203e-08	56099, 57348, 83700, 374462, 222553, 10893, 388336, 4897, 388335, 6870, 170692, 947, 5639, 221938, 79608, 153, 151, 388633, 23136, 1826, 2205, 375033, 11322, 2850, 145581, 6091, 162387, 344758, 83417, 4889, 80830, 2324, 57210, 5652, 55365, 1813, 1815, 338773, 29906, 441381, 3741, 57369, 3746, 925, 10326, 55117, 51393, 140578, 144453, 5349, 201780, 2831, 2834, 5243, 3736, 3739, 202309, 912, 55530,…	878	5651	20581	1.3025	1.30682e-05	1.08902e-06	4.48044e-05
UP_SEQ_FEATURE	domain:Cadherin 5	20	2.24719	1.01853e-07	56099, 1004, 1006, 56121, 1012, 56101, 56100, 56103, 8641, 56102, 56114, 56133, 56113, 56122, 56104, 56135, 56145, 56106, 5100, 56108	865	105	20063	4.41795	0.00022456	2.80727e-05	0.000177112
GOTERM_BP_DIRECT	GO:0007268~chemical synaptic transmission	32	3.59551	1.12732e-07	2561, 783, 57369, 2917, 869, 2911, 8811, 56133, 56122, 341359, 57468, 8973, 145581, 2831, 5179, 2904, 777, 3736, 2572, 344758, 4889, 2891, 6854, 4885, 8448, 3351, 6863, 6530, 5100, 2565, 4359, 6755	753	240	16792	2.97335	0.000340505	0.000340505	0.000203151
GOTERM_CC_DIRECT	GO:0005886~plasma membrane	249	27.9775	1.75692e-07	56099, 57348, 83700, 3479, 4897, 6870, 947, 153, 151, 161253, 23136, 1826, 2205, 2850, 145581, 27071, 6091, 83417, 4889, 2324, 7345, 5652, 1813, 115677, 1815, 4504, 338773, 3741, 57369, 828, 3746, 23532, 925, 10326, 55117, 51393, 725, 5349, 51299, 2831, 2834, 629, 64284, 65268, 5243, 3736, 643338, 324, 3739, 202309, 912, 2587, 338751, 115727, 6755, 85358, 114, 84818, 111, 10581, 9071, 84958, 1058…	823	4121	18224	1.33795	7.16799e-05	3.58406e-05	0.000245762
GOTERM_BP_DIRECT	GO:0007156~homophilic cell adhesion via plasma membrane adhesion molecules	25	2.80899	1.49669e-07	56099, 1004, 1006, 22997, 56121, 56101, 56100, 56103, 56102, 8641, 56133, 56104, 56122, 56135, 56106, 56108, 1826, 4345, 6091, 634, 1012, 56114, 56113, 56145, 5100	753	158	16792	3.5285	0.000452047	0.000226049	0.000269713
UP_KEYWORDS	Synapse	39	4.38202	2.19857e-07	2561, 8224, 2560, 22871, 246213, 1145, 869, 8618, 22997, 375567, 140730, 1129, 9699, 1826, 8973, 2557, 51299, 2554, 2904, 3736, 2572, 2891, 64101, 6854, 23623, 8448, 132204, 55530, 388662, 118427, 9743, 1141, 5100, 347730, 2565, 2566, 2567, 23768, 85358	878	357	20581	2.56076	8.96978e-05	6.90012e-06	0.000307542
KEGG_PATHWAY	hsa04723:Retrograde endocannabinoid signaling	18	2.02247	3.39646e-07	2561, 773, 114, 2560, 246213, 111, 2776, 2891, 2911, 2786, 3763, 2771, 107, 2565, 2557, 2566, 2554, 2567	274	101	6910	4.49447	7.91344e-05	2.63788e-05	0.000436341
UP_SEQ_FEATURE	domain:Cadherin 3	20	2.24719	2.93169e-07	56099, 1004, 1006, 56121, 1012, 56101, 56100, 56103, 8641, 56102, 56114, 56133, 56113, 56122, 56104, 56135, 56145, 56106, 5100, 56108	865	112	20063	4.14182	0.000646228	7.18238e-05	0.000509792
UP_SEQ_FEATURE	domain:Cadherin 4	20	2.24719	2.93169e-07	56099, 1004, 1006, 56121, 1012, 56101, 56100, 56103, 8641, 56102, 56114, 56133, 56113, 56122, 56104, 56135, 56145, 56106, 5100, 56108	865	112	20063	4.14182	0.000646228	7.18238e-05	0.000509792
UP_SEQ_FEATURE	domain:Cadherin 6	17	1.91011	4.20385e-07	56099, 56121, 56101, 56100, 56103, 8641, 56102, 56114, 56133, 56113, 56104, 56122, 56135, 56145, 56106, 5100, 56108	865	83	20063	4.75062	0.00092652	9.26907e-05	0.000731009
UP_SEQ_FEATURE	domain:Cadherin 2	20	2.24719	4.48566e-07	56099, 1004, 1006, 56121, 1012, 56101, 56100, 56103, 8641, 56102, 56114, 56133, 56113, 56122, 56104, 56135, 56145, 56106, 5100, 56108	865	115	20063	4.03378	0.0009886	8.99131e-05	0.000780013
UP_SEQ_FEATURE	domain:Cadherin 1	20	2.24719	4.48566e-07	56099, 1004, 1006, 56121, 1012, 56101, 56100, 56103, 8641, 56102, 56114, 56133, 56113, 56122, 56104, 56135, 56145, 56106, 5100, 56108	865	115	20063	4.03378	0.0009886	8.99131e-05	0.000780013
INTERPRO	IPR020894:Cadherin conserved site	20	2.24719	5.2307e-07	56099, 1004, 1006, 56121, 1012, 56101, 56100, 56103, 8641, 56102, 56114, 56133, 56113, 56122, 56104, 56135, 56145, 56106, 5100, 56108	824	113	18559	3.98638	0.000652056	0.000108705	0.00084967
KEGG_PATHWAY	hsa04727:GABAergic synapse	16	1.79775	9.05571e-07	2561, 773, 6714, 2560, 114, 2572, 111, 2786, 3763, 2771, 107, 2565, 2557, 2566, 2554, 2567	274	85	6910	4.7471	0.000210976	5.27481e-05	0.00116337
GOTERM_CC_DIRECT	GO:0030054~cell junction	46	5.16854	8.81765e-07	2561, 8224, 2560, 22871, 246213, 1145, 869, 8618, 22997, 375567, 140730, 1129, 9699, 11011, 1826, 10804, 84868, 8973, 2557, 51299, 2554, 50636, 2904, 3736, 2572, 634, 2891, 64101, 6854, 23623, 8448, 132204, 55530, 118427, 388662, 57402, 9743, 55612, 1141, 5100, 347730, 2565, 2566, 2567, 2533, 85358	823	459	18224	2.21916	0.000359696	0.000119913	0.00123343
UP_KEYWORDS	Neurogenesis	30	3.37079	1.0447e-06	116, 8516, 1600, 22854, 23440, 22997, 6492, 1995, 22903, 9024, 4760, 1826, 6664, 7545, 64218, 2044, 6091, 9353, 266743, 56978, 9118, 429, 3167, 3642, 51412, 55079, 256297, 5455, 85416, 4916	878	250	20581	2.81289	0.000426147	3.04451e-05	0.00146134
INTERPRO	IPR002126:Cadherin	20	2.24719	1.03855e-06	56099, 1004, 1006, 56121, 1012, 56101, 56100, 56103, 8641, 56102, 56114, 56133, 56113, 56122, 56104, 56135, 56145, 56106, 5100, 56108	824	118	18559	3.81747	0.00129423	0.000184993	0.001687
GOTERM_MF_DIRECT	GO:0000978~RNA polymerase II core promoter proximal region sequence-specific DNA binding	38	4.26966	1.38984e-06	3662, 6656, 11107, 8929, 1748, 199777, 5080, 5458, 2313, 57057, 642280, 1997, 26298, 3195, 57615, 4760, 4582, 5308, 1999, 3239, 7545, 4654, 3670, 3204, 10538, 90649, 148198, 113835, 91392, 7764, 266743, 429, 9480, 93986, 3642, 4223, 5452, 55079	752	355	16881	2.4029	0.00109876	0.000549531	0.00213022
INTERPRO	IPR015919:Cadherin-like	20	2.24719	1.35081e-06	56099, 1004, 1006, 56121, 1012, 56101, 56100, 56103, 8641, 56102, 56114, 56133, 56113, 56122, 56104, 56135, 56145, 56106, 5100, 56108	824	120	18559	3.75384	0.00168304	0.000210536	0.00219423
KEGG_PATHWAY	hsa05032:Morphine addiction	16	1.79775	2.22967e-06	5142, 773, 2561, 2560, 114, 111, 2786, 3763, 2771, 107, 2565, 5137, 2557, 2566, 2554, 2567	274	91	6910	4.43411	0.00051938	0.000103898	0.00286441
GOTERM_MF_DIRECT	GO:0003700~transcription factor activity, sequence-specific DNA binding	74	8.31461	4.80874e-06	6656, 27022, 284312, 9242, 285349, 27164, 23650, 6492, 9753, 6927, 26298, 83482, 4821, 730051, 4760, 400713, 55713, 57573, 3239, 6664, 7545, 7710, 91975, 3203, 10538, 30009, 23269, 3090, 6258, 256051, 3394, 6939, 93986, 7691, 222696, 401, 285676, 3642, 4223, 7694, 5452, 5455, 10320, 3662, 3218, 3214, 9096, 8092, 1748, 83595, 5080, 7772, 2313, 388561, 57057, 1997, 284406, 345462, 59269, 5308, 1999…	752	961	16881	1.72858	0.0037965	0.0012671	0.00737021
GOTERM_MF_DIRECT	GO:0001077~transcriptional activator activity, RNA polymerase II core promoter proximal region sequence-specific binding	28	3.14607	6.76179e-06	3662, 6656, 8929, 5080, 9247, 2313, 5458, 5457, 57057, 6927, 1997, 26298, 3195, 4760, 5308, 1999, 3239, 6664, 7545, 3670, 3204, 10538, 266743, 9480, 4223, 9464, 5452, 256297	752	236	16881	2.66334	0.00533432	0.00133626	0.0103634
GOTERM_MF_DIRECT	GO:0005509~calcium ion binding	59	6.62921	7.5801e-06	56099, 5066, 57348, 1004, 6261, 8416, 10893, 1006, 2917, 84958, 5639, 56101, 7060, 57134, 56100, 56103, 56102, 8641, 56104, 56106, 56108, 4038, 773, 777, 84440, 9353, 4745, 8448, 8788, 27039, 84812, 6284, 53353, 6286, 828, 56121, 6280, 6708, 6678, 56133, 56122, 341359, 4636, 56135, 4323, 51702, 6279, 133690, 325, 1012, 1775, 57402, 338324, 56114, 56113, 56145, 123041, 5100, 115727	752	717	16881	1.8472	0.00597795	0.00119846	0.0116176
GOTERM_BP_DIRECT	GO:0035115~embryonic forelimb morphogenesis	10	1.1236	7.64947e-06	8854, 7291, 3205, 3207, 6474, 3235, 60529, 7473, 6910, 340419	753	32	16792	6.96879	0.0228442	0.00767345	0.013784
SMART	SM00112:CA	20	2.24719	1.50201e-05	56099, 1004, 1006, 56121, 1012, 56101, 56100, 56103, 8641, 56102, 56114, 56133, 56113, 56122, 56104, 56135, 56145, 56106, 5100, 56108	550	116	10057	3.15266	0.00427162	0.0021381	0.0199126
INTERPRO	IPR001675:Glycosyl transferase, family 29	8	0.898876	1.53444e-05	256435, 6480, 7903, 55808, 51046, 6489, 84620, 29906	824	20	18559	9.00922	0.0189528	0.00212382	0.0249225
GOTERM_BP_DIRECT	GO:0048665~neuron fate specification	7	0.786517	1.74339e-05	3670, 429, 4821, 30012, 63950, 5457, 4916	753	14	16792	11.1501	0.0513054	0.0130808	0.0314125
UP_KEYWORDS	Postsynaptic cell membrane	22	2.47191	2.63951e-05	2561, 2560, 2904, 22871, 1145, 869, 22997, 2891, 64101, 23623, 1129, 9743, 1141, 5100, 347730, 8973, 2565, 2557, 2566, 2554, 2567, 85358	878	179	20581	2.88099	0.0107116	0.000717699	0.0369158
UP_KEYWORDS	Ion channel	34	3.82022	3.03739e-05	50801, 2561, 57348, 783, 3741, 2560, 6261, 3746, 1145, 51393, 6339, 144453, 5349, 8973, 9022, 11322, 2557, 2554, 773, 2904, 777, 3736, 2891, 10861, 3739, 3763, 348980, 1141, 53826, 2565, 2566, 2567, 27039, 56660	878	359	20581	2.22002	0.0123163	0.000774245	0.0424793
GOTERM_BP_DIRECT	GO:0007214~gamma-aminobutyric acid signaling pathway	8	0.898876	3.31974e-05	2771, 2561, 773, 2565, 2566, 2557, 2554, 2567	753	22	16792	8.10914	0.0954258	0.0198584	0.0598072
UP_KEYWORDS	Chloride channel	11	1.23596	4.8884e-05	57348, 144453, 2561, 2560, 5349, 2565, 9022, 2566, 2557, 2554, 2567	878	51	20581	5.05585	0.0197476	0.00117256	0.0683584
UP_KEYWORDS	Transcription regulation	138	15.5056	5.28034e-05	7291, 284312, 9242, 8929, 285349, 23440, 1107, 10481, 9247, 6492, 9753, 83482, 4821, 84671, 84678, 57573, 2290, 85460, 167826, 7545, 91975, 3203, 3204, 10538, 3205, 3207, 23269, 3090, 63934, 283149, 27324, 163115, 222698, 7691, 222696, 401, 4223, 7694, 64324, 5452, 256297, 5455, 64321, 3218, 10320, 8863, 7730, 3214, 2070, 23532, 2313, 493861, 388561, 57057, 1997, 25803, 1500, 57615, 1999, 114548,…	878	2332	20581	1.38715	0.0213139	0.00119619	0.0738374
GOTERM_CC_DIRECT	GO:0034707~chloride channel complex	11	1.23596	5.46997e-05	57348, 144453, 2561, 2560, 5349, 2565, 9022, 2566, 2557, 2554, 2567	823	49	18224	4.97096	0.0220709	0.00556398	0.0764881
GOTERM_BP_DIRECT	GO:0048704~embryonic skeletal system morphogenesis	10	1.1236	4.36101e-05	3218, 3203, 3204, 3214, 5156, 3225, 3235, 60529, 8092, 6664	753	39	16792	5.71798	0.123439	0.0217188	0.0785594
GOTERM_BP_DIRECT	GO:0007194~negative regulation of adenylate cyclase activity	8	0.898876	4.58852e-05	1910, 2771, 8811, 2587, 2917, 1813, 1815, 53836	753	23	16792	7.75657	0.129443	0.0196084	0.0826562
UP_SEQ_FEATURE	lipid moiety-binding region:S-palmitoyl cysteine	22	2.47191	5.01635e-05	1910, 3741, 146, 148, 3736, 2572, 1901, 2776, 2891, 4889, 6870, 2774, 3351, 153, 2771, 151, 432, 4582, 2587, 6755, 552, 4829	865	185	20063	2.75823	0.104715	0.00917541	0.0871938
GOTERM_BP_DIRECT	GO:0009952~anterior/posterior pattern specification	14	1.57303	5.15807e-05	3218, 2018, 8854, 3203, 3204, 3214, 3205, 3207, 3225, 60529, 8092, 4760, 3235, 3239	753	80	16792	3.90252	0.144295	0.0192902	0.0929113
KEGG_PATHWAY	hsa04020:Calcium signaling pathway	20	2.24719	7.52433e-05	1910, 773, 114, 146, 6261, 777, 148, 5156, 2769, 2767, 2776, 2911, 1129, 6870, 2774, 153, 107, 5137, 552, 84812	274	179	6910	2.81776	0.0173796	0.00291779	0.0966216
GOTERM_BP_DIRECT	GO:1902476~chloride transmembrane transport	15	1.68539	6.41766e-05	57348, 2561, 2560, 10861, 144453, 375611, 5349, 57468, 2565, 9022, 2557, 2566, 50636, 2554, 2567	753	93	16792	3.5968	0.176246	0.0213122	0.115588
GOTERM_CC_DIRECT	GO:0045211~postsynaptic membrane	24	2.69663	8.50749e-05	2561, 2560, 2904, 22871, 1145, 2917, 869, 22997, 2891, 64101, 23623, 1129, 23345, 9743, 1141, 5100, 347730, 8973, 2565, 2557, 2566, 2554, 2567, 85358	823	211	18224	2.51868	0.0341165	0.00691837	0.118939
GOTERM_CC_DIRECT	GO:1902711~GABA-A receptor complex	7	0.786517	9.62393e-05	2561, 2560, 2565, 2566, 2557, 2554, 2567	823	18	18224	8.61131	0.0385065	0.00652322	0.134538
GOTERM_BP_DIRECT	GO:0019233~sensory perception of pain	11	1.23596	8.75401e-05	50801, 116, 3218, 1910, 3593, 5179, 7345, 6863, 1141, 54463, 2911	753	52	16792	4.71734	0.232388	0.0261004	0.157636
UP_KEYWORDS	Calcium	62	6.96629	0.00011948	56099, 8224, 1004, 783, 6261, 10893, 1006, 56101, 7060, 57134, 56100, 56103, 56102, 8641, 432, 56104, 56106, 56108, 4038, 773, 2904, 777, 84440, 5924, 4885, 4745, 8448, 10003, 5122, 84812, 6284, 53353, 8516, 6286, 828, 8618, 56121, 6708, 6280, 6678, 51393, 144453, 56133, 56122, 341359, 4636, 56135, 4323, 283748, 51702, 6279, 133690, 325, 1012, 1775, 338324, 56114, 56113, 56145, 123041, 5100, 1157…	878	877	20581	1.65716	0.0475815	0.00256254	0.167002
GOTERM_MF_DIRECT	GO:0005254~chloride channel activity	11	1.23596	0.000115687	57348, 144453, 2561, 375611, 5349, 2565, 10861, 9022, 2566, 2557, 2567	752	54	16881	4.57277	0.0874514	0.0151366	0.17717
KEGG_PATHWAY	hsa04514:Cell adhesion molecules (CAMs)	17	1.91011	0.000138734	83700, 8516, 22871, 22854, 257194, 9071, 80380, 925, 64101, 4897, 947, 3383, 9080, 26047, 1364, 4359, 3122	274	142	6910	3.01917	0.0318102	0.00460752	0.178084
GOTERM_BP_DIRECT	GO:0007155~cell adhesion	40	4.49438	9.91303e-05	431705, 1004, 8516, 284359, 22871, 4045, 1006, 9071, 10580, 404037, 56121, 947, 3383, 7060, 8641, 56133, 1500, 56135, 1826, 26032, 5829, 3036, 340267, 6091, 324, 1901, 634, 8778, 1012, 129684, 55423, 3694, 3918, 6387, 3913, 55612, 56145, 4026, 26047, 563	753	459	16792	1.94337	0.258802	0.0268589	0.178489
GOTERM_MF_DIRECT	GO:0008373~sialyltransferase activity	7	0.786517	0.000125281	256435, 6480, 55808, 51046, 6489, 84620, 29906	752	19	16881	8.27037	0.0943507	0.0140578	0.191848
GOTERM_MF_DIRECT	GO:0004890~GABA-A receptor activity	7	0.786517	0.000125281	2561, 2560, 2565, 2566, 2557, 2554, 2567	752	19	16881	8.27037	0.0943507	0.0140578	0.191848
UP_KEYWORDS	Palmitate	30	3.37079	0.000143312	1910, 3741, 10581, 2767, 6870, 153, 2771, 151, 432, 4582, 552, 4829, 146, 26051, 148, 3736, 2572, 1901, 4889, 2776, 2891, 25999, 2774, 3351, 283576, 2587, 2565, 2566, 2567, 6755	878	324	20581	2.17044	0.0567985	0.0029195	0.200281
UP_SEQ_FEATURE	zinc finger region:C2H2-type 3	49	5.50562	0.000123173	10320, 84107, 7730, 284312, 285349, 27164, 199777, 7772, 388561, 255877, 642280, 83482, 284406, 84671, 57615, 400713, 55713, 57573, 85460, 7545, 7710, 91975, 57711, 84765, 148198, 113835, 7762, 3090, 256051, 140883, 7764, 91392, 63934, 162967, 9839, 56978, 147660, 163115, 7755, 7691, 222696, 79776, 285676, 3642, 30832, 140612, 7694, 55079, 85416	865	636	20063	1.78698	0.237852	0.0206766	0.213971
GOTERM_BP_DIRECT	GO:0045944~positive regulation of transcription from RNA polymerase II promoter	70	7.86517	0.000125257	116, 9079, 7291, 6656, 27022, 8929, 60529, 3479, 9247, 6927, 26298, 4821, 4760, 3235, 3239, 6664, 5443, 7545, 4654, 3204, 10538, 390992, 1901, 266743, 283149, 9480, 2255, 4261, 401, 1813, 4223, 5452, 5455, 256297, 6195, 64321, 10320, 3662, 3214, 3606, 4990, 8092, 5080, 5458, 2313, 5457, 57057, 1997, 25803, 8811, 26108, 6474, 5308, 1999, 114548, 3670, 11060, 56938, 245806, 159296, 26585, 1012, 983…	753	981	16792	1.59124	0.315062	0.0310435	0.225482
INTERPRO	IPR015880:Zinc finger, C2H2-like	57	6.40449	0.000144166	84107, 284312, 285349, 27164, 255877, 642280, 9753, 83482, 730051, 84671, 400713, 55713, 57573, 85460, 7545, 7710, 91975, 148198, 3090, 91392, 256051, 63934, 163115, 147660, 7691, 222696, 285676, 3642, 7694, 10320, 7730, 11107, 199777, 7772, 388561, 284406, 345462, 57615, 59269, 100131390, 90649, 80095, 57711, 113835, 7762, 84765, 7764, 140883, 162967, 9839, 56978, 7755, 79776, 30832, 140612, 550…	824	762	18559	1.6848	0.164552	0.0178181	0.233925
UP_KEYWORDS	Transcription	138	15.5056	0.000182011	7291, 284312, 9242, 8929, 285349, 23440, 1107, 10481, 9247, 6492, 9753, 83482, 4821, 84671, 84678, 57573, 2290, 85460, 167826, 7545, 91975, 3203, 3204, 10538, 3205, 3207, 23269, 3090, 63934, 283149, 27324, 163115, 222698, 7691, 222696, 401, 4223, 7694, 64324, 5452, 256297, 5455, 64321, 3218, 10320, 8863, 7730, 3214, 2070, 23532, 2313, 493861, 388561, 57057, 1997, 25803, 1500, 57615, 1999, 114548,…	878	2398	20581	1.34897	0.0715765	0.00353029	0.254301
INTERPRO	IPR018000:Neurotransmitter-gated ion-channel, conserved site	10	1.1236	0.000159484	2561, 2560, 1145, 1141, 8973, 2565, 2566, 2557, 2554, 2567	824	46	18559	4.89632	0.180362	0.0179187	0.258751
INTERPRO	IPR013087:Zinc finger C2H2-type/integrase DNA-binding domain	54	6.06742	0.000159718	84107, 284312, 285349, 27164, 255877, 642280, 9753, 83482, 730051, 84671, 400713, 55713, 57573, 7545, 7710, 91975, 148198, 3090, 91392, 256051, 63934, 163115, 147660, 7691, 222696, 285676, 3642, 7694, 10320, 7730, 11107, 199777, 7772, 388561, 284406, 345462, 57615, 59269, 100131390, 90649, 80095, 57711, 113835, 7762, 84765, 7764, 162967, 9839, 7755, 79776, 30832, 140612, 55079, 85416	824	712	18559	1.70821	0.180601	0.0164617	0.25913
GOTERM_BP_DIRECT	GO:0097503~sialylation	7	0.786517	0.000178605	256435, 6480, 7903, 55808, 6489, 84620, 29906	753	20	16792	7.80505	0.417027	0.0406591	0.32137
INTERPRO	IPR006029:Neurotransmitter-gated ion-channel transmembrane domain	10	1.1236	0.00022427	2561, 2560, 1145, 1141, 8973, 2565, 2566, 2557, 2554, 2567	824	48	18559	4.6923	0.243986	0.0212852	0.363681
INTERPRO	IPR006202:Neurotransmitter-gated ion-channel ligand-binding	10	1.1236	0.00022427	2561, 2560, 1145, 1141, 8973, 2565, 2566, 2557, 2554, 2567	824	48	18559	4.6923	0.243986	0.0212852	0.363681
INTERPRO	IPR006201:Neurotransmitter-gated ion-channel	10	1.1236	0.00022427	2561, 2560, 1145, 1141, 8973, 2565, 2566, 2557, 2554, 2567	824	48	18559	4.6923	0.243986	0.0212852	0.363681
UP_SEQ_FEATURE	zinc finger region:C2H2-type 4	45	5.05618	0.000282032	10320, 84107, 7730, 11107, 285349, 27164, 199777, 7772, 388561, 255877, 642280, 83482, 284406, 57615, 84671, 59269, 400713, 55713, 57573, 7545, 7710, 91975, 57711, 80095, 84765, 148198, 7762, 3090, 256051, 140883, 7764, 91392, 63934, 162967, 147660, 7755, 7691, 222696, 285676, 3642, 30832, 140612, 7694, 55079, 85416	865	588	20063	1.77507	0.463114	0.043454	0.489297
UP_KEYWORDS	Polymorphism	562	63.1461	0.000424684	56099, 8224, 374462, 8416, 7498, 10893, 3479, 23650, 6870, 170692, 947, 79608, 6492, 153, 6352, 151, 6355, 1826, 2205, 85460, 374470, 6769, 90627, 6091, 80830, 63934, 79814, 340419, 57210, 7345, 85478, 6367, 55365, 401, 1813, 9, 1815, 115677, 1437, 8863, 170679, 828, 213, 10875, 23532, 55117, 388561, 51393, 922, 149428, 284486, 5349, 725, 2831, 2834, 629, 8854, 222, 5243, 55200, 324, 325, 140883,…	878	12043	20581	1.09389	0.159121	0.00784667	0.592422
GOTERM_BP_DIRECT	GO:0006821~chloride transport	9	1.01124	0.000335029	57348, 5349, 10861, 9022, 2566, 2557, 50636, 2554, 2567	753	40	16792	5.01753	0.636615	0.0697544	0.602029
UP_SEQ_FEATURE	compositionally biased region:Poly-Pro	35	3.93258	0.000353668	441381, 3214, 60676, 1107, 344148, 5639, 23174, 8525, 89797, 164832, 58189, 167826, 79192, 773, 644524, 3090, 159296, 6854, 285601, 23149, 9760, 3937, 348980, 9480, 9743, 152573, 84970, 401, 123041, 170961, 54221, 5455, 2533, 85358, 116159	865	421	20063	1.92826	0.541583	0.0506696	0.613217
GOTERM_BP_DIRECT	GO:0007416~synapse assembly	11	1.23596	0.000347027	773, 56133, 22871, 26052, 56122, 1826, 1813, 4897, 84189, 5457, 85358	753	61	16792	4.02134	0.649554	0.067516	0.623524
INTERPRO	IPR006028:Gamma-aminobutyric acid A receptor	7	0.786517	0.000393887	2561, 2560, 2565, 2566, 2557, 2554, 2567	824	23	18559	6.85484	0.388153	0.0344824	0.637911
KEGG_PATHWAY	hsa04724:Glutamatergic synapse	14	1.57303	0.000520511	773, 2771, 283748, 114, 2904, 246213, 107, 111, 2917, 2891, 2776, 2911, 2786, 85358	274	114	6910	3.09707	0.114241	0.0150494	0.666639
UP_SEQ_FEATURE	compositionally biased region:Poly-Gly	27	3.03371	0.000398984	3741, 6656, 57369, 9242, 8929, 64926, 5458, 23174, 79608, 8793, 374907, 6474, 3235, 6664, 344558, 773, 3207, 22865, 3090, 23367, 159296, 10215, 3739, 56978, 9480, 401, 5455	865	292	20063	2.14467	0.58519	0.053511	0.691532
UP_SEQ_FEATURE	domain:Helix-loop-helix motif	15	1.68539	0.000426114	7291, 56938, 390992, 9242, 23269, 10215, 266743, 6492, 6939, 429, 4760, 9464, 167826, 256297, 4654	865	115	20063	3.02533	0.609287	0.053781	0.738391
INTERPRO	IPR007087:Zinc finger, C2H2	57	6.40449	0.00046915	84107, 284312, 285349, 27164, 255877, 642280, 9753, 83482, 730051, 84671, 400713, 55713, 57573, 85460, 7545, 7710, 91975, 148198, 3090, 91392, 256051, 63934, 163115, 147660, 7691, 222696, 285676, 3642, 7694, 10320, 7730, 11107, 199777, 7772, 388561, 284406, 345462, 57615, 59269, 100131390, 90649, 80095, 57711, 113835, 7762, 84765, 7764, 140883, 162967, 9839, 56978, 7755, 79776, 30832, 140612, 550…	824	799	18559	1.60678	0.442988	0.0382601	0.759367
KEGG_PATHWAY	hsa04540:Gap junction	12	1.34831	0.000639555	2771, 153, 6714, 114, 57369, 5156, 107, 111, 1813, 2767, 2776, 2911	274	88	6910	3.43895	0.138486	0.0164263	0.818527
UP_KEYWORDS	Secreted	114	12.809	0.000609545	83700, 284656, 1191, 7498, 10893, 80380, 3479, 4897, 170692, 6422, 7060, 6352, 6355, 1826, 5443, 5179, 2657, 9353, 5549, 2324, 4885, 340419, 6362, 27122, 5552, 3918, 27123, 200958, 5652, 3913, 152816, 6367, 1437, 6284, 6289, 213, 10875, 925, 6280, 6678, 922, 10086, 6947, 84417, 725, 6374, 4582, 51705, 5806, 58189, 629, 114548, 26998, 83539, 400830, 6279, 55937, 325, 1114, 1775, 118427, 6387, 2581…	878	1965	20581	1.35992	0.220241	0.0107578	0.84928
UP_SEQ_FEATURE	compositionally biased region:Poly-His	10	1.1236	0.000522987	773, 2904, 9480, 4223, 3739, 5458, 5457, 167826, 7545, 5455	865	55	20063	4.21713	0.684466	0.0620725	0.905539
INTERPRO	IPR011598:Myc-type, basic helix-loop-helix (bHLH) domain	15	1.68539	0.000619767	7291, 56938, 390992, 9242, 23269, 10215, 266743, 6492, 6939, 429, 4760, 9464, 167826, 256297, 4654	824	116	18559	2.91246	0.538415	0.0471693	1.00201
GOTERM_CC_DIRECT	GO:0030672~synaptic vesicle membrane	10	1.1236	0.000727674	55530, 388662, 8224, 246213, 2572, 1813, 6854, 6833, 9144, 8448	823	55	18224	4.02607	0.256955	0.0415409	1.01309
SMART	SM01381:SM01381	17	1.91011	0.000787436	1910, 146, 148, 4889, 1901, 1129, 2862, 3351, 153, 151, 8811, 2587, 1813, 1815, 6755, 4829, 2834	550	120	10057	2.59044	0.201091	0.0721042	1.03899
UP_KEYWORDS	Ion transport	46	5.16854	0.000764295	286133, 50801, 2561, 57348, 783, 2560, 3741, 6261, 246213, 3746, 1145, 9071, 55117, 51393, 6339, 144453, 6947, 5349, 201780, 57468, 8973, 2557, 9022, 11322, 2554, 6568, 773, 2904, 777, 3736, 2891, 3739, 10861, 3763, 348980, 1141, 123041, 2565, 53826, 2566, 2567, 27039, 285195, 56660, 3934, 9963	878	642	20581	1.67956	0.267983	0.0129139	1.06382
UP_SEQ_FEATURE	zinc finger region:C2H2-type 11	27	3.03371	0.000630291	11107, 199777, 7772, 388561, 284406, 57615, 84671, 400713, 55713, 57573, 7710, 91975, 57711, 80095, 113835, 148198, 91392, 256051, 162967, 63934, 147660, 7691, 30832, 285676, 79776, 140612, 7694	865	301	20063	2.08054	0.750982	0.0705572	1.09038
UP_KEYWORDS	Chemotaxis	13	1.46067	0.000849391	6279, 5156, 6091, 9353, 1901, 6280, 6362, 6387, 6352, 3965, 6374, 6355, 6367	878	97	20581	3.14155	0.292982	0.0137722	1.18162
GOTERM_BP_DIRECT	GO:0009311~oligosaccharide metabolic process	7	0.786517	0.00067379	89792, 256435, 6480, 7903, 55808, 51046, 84620	753	25	16792	6.24404	0.869477	0.119498	1.20728
GOTERM_BP_DIRECT	GO:0048935~peripheral nervous system neuron development	5	0.561798	0.000674763	9480, 3235, 9464, 5457, 64843	753	10	16792	11.1501	0.869861	0.113035	1.20901
INTERPRO	IPR003598:Immunoglobulin subtype 2	24	2.69663	0.000782231	83700, 441381, 3593, 5156, 6091, 4045, 257194, 83417, 22997, 634, 404037, 8778, 64101, 2324, 55243, 92949, 4897, 11024, 11027, 1826, 2205, 1630, 145581, 137970	824	250	18559	2.16221	0.623118	0.055785	1.26311
PIR_SUPERFAMILY	PIRSF005557:sialyltransferase	5	0.561798	0.00140205	6480, 7903, 51046, 6489, 29906	65	14	1692	9.2967	0.0794453	0.0794453	1.39127
GOTERM_BP_DIRECT	GO:0007411~axon guidance	18	2.02247	0.000786168	3800, 2044, 6091, 390275, 9353, 140883, 5080, 7473, 6708, 5458, 6387, 11023, 3913, 4009, 1630, 55079, 23768, 137970	753	159	16792	2.52454	0.907074	0.123656	1.40729
GOTERM_BP_DIRECT	GO:0045665~negative regulation of neuron differentiation	10	1.1236	0.000789896	3670, 429, 4821, 8929, 4009, 30012, 10215, 5080, 64843, 55079	753	56	16792	3.98217	0.908115	0.11807	1.41392
UP_KEYWORDS	Chloride	11	1.23596	0.00102203	57348, 144453, 2561, 2560, 5349, 2565, 9022, 2566, 2557, 2554, 2567	878	73	20581	3.53217	0.341113	0.0159182	1.42019
GOTERM_BP_DIRECT	GO:0003357~noradrenergic neuron differentiation	4	0.449438	0.000835918	8929, 401, 6664, 9464	753	5	16792	17.8401	0.920051	0.118666	1.49572
UP_SEQ_FEATURE	zinc finger region:C2H2-type 5	41	4.60674	0.000910243	10320, 84107, 7730, 11107, 285349, 27164, 199777, 7772, 388561, 255877, 57615, 84671, 59269, 400713, 55713, 57573, 7545, 7710, 91975, 57711, 80095, 84765, 148198, 113835, 3090, 256051, 7764, 91392, 162967, 9839, 147660, 7755, 7691, 222696, 79776, 285676, 3642, 30832, 140612, 7694, 55079	865	550	20063	1.72902	0.865743	0.0955244	1.57108
GOTERM_BP_DIRECT	GO:0070374~positive regulation of ERK1 and ERK2 cascade	19	2.13483	0.000882158	116, 6714, 148, 5156, 4889, 2324, 3383, 6362, 6352, 3965, 2255, 26191, 6355, 6367, 29108, 1813, 84868, 4504, 9464	753	175	16792	2.42116	0.930482	0.119232	1.57783
UP_SEQ_FEATURE	zinc finger region:C2H2-type 12; degenerate	5	0.561798	0.00128103	57711, 57615, 148198, 199777, 162967	865	12	20063	9.66426	0.940779	0.12593	2.20436
UP_SEQ_FEATURE	zinc finger region:C2H2-type 2	44	4.94382	0.00129358	10320, 7730, 284312, 285349, 27164, 199777, 7772, 388561, 255877, 642280, 83482, 284406, 57615, 84671, 59269, 400713, 55713, 57573, 85460, 91975, 84765, 148198, 7762, 113835, 3090, 140883, 7764, 91392, 63934, 162967, 9839, 56978, 163115, 7755, 7691, 222696, 79776, 285676, 3642, 30832, 140612, 7694, 55079, 85416	865	615	20063	1.65942	0.942397	0.121672	2.22572
GOTERM_CC_DIRECT	GO:0014069~postsynaptic density	19	2.13483	0.00170477	5142, 8224, 6714, 1600, 8516, 22871, 26052, 22997, 4744, 23623, 2911, 22986, 119, 9743, 23136, 1813, 4038, 4504, 85358	823	184	18224	2.28654	0.501494	0.0833389	2.35845
GOTERM_MF_DIRECT	GO:0003828~alpha-N-acetylneuraminate alpha-2,8-sialyltransferase activity	4	0.449438	0.00158546	7903, 51046, 6489, 29906	752	6	16881	14.9654	0.71495	0.145199	2.40266
GOTERM_BP_DIRECT	GO:0007409~axonogenesis	13	1.46067	0.00141445	22854, 22865, 5549, 4744, 4897, 5457, 9024, 107, 1813, 84189, 145581, 1630, 64218	753	98	16792	2.95818	0.986103	0.176645	2.51849
UP_KEYWORDS	Ligand-gated ion channel	11	1.23596	0.00207399	2561, 2560, 2904, 6261, 348980, 1145, 1141, 2891, 8973, 2557, 2554	878	80	20581	3.22311	0.571329	0.0308858	2.86239
KEGG_PATHWAY	hsa04730:Long-term depression	9	1.01124	0.00229854	283748, 2771, 773, 6261, 2891, 2767, 2776, 3479, 2911	274	60	6910	3.78285	0.415019	0.0522055	2.91304
UP_KEYWORDS	Immunoglobulin domain	39	4.38202	0.00216768	441381, 83700, 284359, 4045, 257194, 80380, 22997, 404037, 10326, 925, 4897, 92949, 342510, 3383, 90011, 1826, 84868, 2205, 4345, 145581, 64218, 3593, 5156, 6091, 83417, 634, 8778, 64101, 2324, 55243, 912, 55423, 11024, 11027, 4359, 1630, 137970, 8808, 4916	878	546	20581	1.67434	0.58744	0.0311258	2.98989
UP_SEQ_FEATURE	zinc finger region:C2H2-type 10	28	3.14607	0.00182598	11107, 285349, 199777, 7772, 388561, 284406, 57615, 84671, 400713, 55713, 57573, 7710, 91975, 57711, 80095, 113835, 148198, 91392, 256051, 162967, 63934, 147660, 7691, 30832, 285676, 79776, 140612, 7694	865	341	20063	1.90451	0.982225	0.160724	3.12814
GOTERM_BP_DIRECT	GO:0007218~neuropeptide signaling pathway	13	1.46067	0.00183782	116, 84109, 5179, 344758, 4889, 22986, 8811, 6863, 2587, 5443, 2831, 2834, 113091	753	101	16792	2.87031	0.99614	0.214642	3.26059
GOTERM_BP_DIRECT	GO:0016337~single organismal cell-cell adhesion	13	1.46067	0.00183782	57348, 6714, 8516, 8416, 1500, 257194, 5314, 7373, 51705, 55243, 4897, 947, 3383	753	101	16792	2.87031	0.99614	0.214642	3.26059
UP_KEYWORDS	Lipoprotein	55	6.17978	0.00238678	683, 1191, 4045, 10581, 6870, 153, 151, 432, 388633, 4038, 4829, 9590, 5881, 140564, 2572, 4889, 1901, 2891, 80830, 3351, 7345, 4939, 283576, 2565, 2566, 2567, 1910, 3741, 22854, 257194, 2767, 57111, 7473, 2786, 2771, 4582, 4907, 51299, 552, 2125, 64284, 6714, 222, 146, 26051, 148, 3736, 55937, 2776, 25999, 1012, 2774, 2587, 10123, 6755	878	852	20581	1.5132	0.622796	0.0330607	3.28742
GOTERM_CC_DIRECT	GO:0016021~integral component of membrane	270	30.3371	0.00266892	56099, 57348, 83700, 374462, 222553, 388336, 4897, 388335, 170692, 6870, 947, 221938, 5639, 79608, 151, 388633, 2205, 11322, 375033, 2850, 145581, 162387, 344758, 83417, 80830, 57210, 5652, 55365, 338773, 29906, 441381, 57369, 925, 10326, 55117, 51393, 140578, 144453, 5349, 2831, 2834, 5243, 3739, 202309, 55530, 144195, 152573, 2587, 6480, 338751, 347730, 6755, 6489, 89792, 114, 442117, 111, 1058…	823	5163	18224	1.15799	0.663909	0.114101	3.66932
GOTERM_CC_DIRECT	GO:0009986~cell surface	40	4.49438	0.00276639	5066, 286133, 84818, 8516, 22871, 8416, 3746, 1191, 6422, 51393, 6678, 3383, 401827, 84868, 2205, 4907, 4038, 145581, 2904, 2923, 400830, 5243, 3736, 6091, 9353, 634, 143903, 26585, 912, 350, 2693, 340419, 2255, 4261, 6530, 347730, 26047, 84189, 137970, 3122	823	542	18224	1.6342	0.677047	0.106872	3.80093
UP_SEQ_FEATURE	short sequence motif:OAR	5	0.561798	0.00241804	6474, 23440, 5308, 60529, 8092	865	14	20063	8.28365	0.995196	0.199426	4.12245
INTERPRO	IPR012163:Sialyltransferase	5	0.561798	0.00268992	6480, 7903, 51046, 6489, 29906	824	14	18559	8.04395	0.965225	0.170227	4.28105
GOTERM_BP_DIRECT	GO:0045666~positive regulation of neuron differentiation	11	1.23596	0.00244815	429, 151, 1600, 4821, 8929, 4760, 375567, 4897, 6664, 221938, 55079	753	78	16792	3.14489	0.999392	0.265481	4.32102
GOTERM_BP_DIRECT	GO:0071542~dopaminergic neuron differentiation	6	0.674157	0.00247782	8929, 401, 4009, 63950, 6422, 340419	753	22	16792	6.08185	0.999444	0.259027	4.37229
GOTERM_CC_DIRECT	GO:0005615~extracellular space	83	9.32584	0.00323065	116, 5066, 83700, 2810, 22871, 1191, 7498, 3479, 375567, 84570, 6422, 3383, 4246, 7060, 6352, 3965, 4070, 6355, 1520, 5268, 5443, 5265, 64218, 3593, 2657, 84440, 9353, 5549, 3818, 6362, 9118, 27122, 5552, 3918, 27123, 5652, 8788, 2255, 6367, 4504, 5122, 1437, 6284, 6289, 213, 3606, 200879, 3604, 7473, 6280, 114904, 6678, 922, 84417, 6947, 725, 6374, 4050, 4582, 7373, 8991, 51299, 5806, 58189, 629…	823	1347	18224	1.36444	0.732928	0.113099	4.42551
GOTERM_MF_DIRECT	GO:0005230~extracellular ligand-gated ion channel activity	7	0.786517	0.00300673	2561, 2560, 2565, 2566, 2557, 2554, 2567	752	33	16881	4.76173	0.907626	0.232531	4.51054
GOTERM_BP_DIRECT	GO:0001764~neuron migration	13	1.46067	0.00255879	57057, 6387, 7291, 11023, 429, 6656, 8929, 5308, 30012, 4897, 5080, 1630, 4916	753	105	16792	2.76097	0.999565	0.25747	4.51207
KEGG_PATHWAY	hsa04015:Rap1 signaling pathway	18	2.02247	0.00382522	114, 6714, 2904, 54518, 5881, 5156, 111, 2776, 3479, 2324, 2771, 3937, 2255, 1500, 107, 9002, 1813, 2533	274	210	6910	2.16163	0.590569	0.0779728	4.80442
GOTERM_BP_DIRECT	GO:0051932~synaptic transmission, GABAergic	4	0.449438	0.00273428	2561, 5881, 2566, 2554	753	7	16792	12.7429	0.999744	0.263874	4.81437
KEGG_PATHWAY	hsa04713:Circadian entrainment	11	1.23596	0.00409433	2771, 3763, 8863, 114, 2904, 6261, 107, 111, 2891, 2776, 2786	274	95	6910	2.92009	0.615548	0.076571	5.13426
GOTERM_BP_DIRECT	GO:0007165~signal transduction	73	8.20225	0.00298217	114, 2810, 8416, 54518, 1145, 27164, 3479, 947, 11197, 9047, 6355, 161253, 9002, 8973, 5585, 2850, 29953, 5443, 222643, 3575, 6769, 3594, 27071, 90627, 5179, 9610, 2891, 6833, 6362, 2886, 9743, 6367, 1141, 54329, 115677, 6195, 5142, 2560, 2767, 4992, 10326, 64926, 3702, 6280, 6678, 2771, 10010, 8793, 4050, 6374, 29108, 117289, 59269, 1364, 5137, 9022, 5829, 114548, 6714, 2923, 148, 7764, 26585, 2…	753	1161	16792	1.40216	0.999879	0.275473	5.23985
GOTERM_MF_DIRECT	GO:0070888~E-box binding	7	0.786517	0.00351606	7291, 429, 56938, 4760, 9464, 256297, 4654	752	34	16881	4.62168	0.938339	0.243165	5.25549
KEGG_PATHWAY	hsa04725:Cholinergic synapse	12	1.34831	0.00424436	2771, 3763, 773, 114, 107, 111, 1141, 2767, 2776, 8973, 1129, 2786	274	111	6910	2.72638	0.62881	0.0734006	5.3177
UP_KEYWORDS	Signal-anchor	33	3.70787	0.00399728	286133, 89792, 64711, 442117, 114805, 84570, 387837, 55808, 51046, 84000, 3895, 10690, 9718, 57134, 1804, 432, 4050, 374907, 26290, 29953, 7903, 83539, 9394, 256435, 149466, 389208, 1735, 8685, 84620, 10003, 6480, 6489, 29906	878	455	20581	1.7001	0.804884	0.0530149	5.44864
UP_SEQ_FEATURE	domain:Ig-like C2-type 3	14	1.57303	0.00353177	5156, 4045, 6091, 257194, 83417, 634, 2324, 55243, 3383, 11024, 11027, 1826, 1630, 8808	865	128	20063	2.53687	0.999591	0.268058	5.96687
UP_SEQ_FEATURE	zinc finger region:C2H2-type 6	36	4.04494	0.0035811	10320, 7730, 11107, 285349, 27164, 199777, 7772, 388561, 284406, 57615, 84671, 400713, 55713, 57573, 7710, 91975, 57711, 80095, 84765, 148198, 113835, 7764, 91392, 256051, 162967, 63934, 9839, 147660, 7755, 7691, 79776, 30832, 285676, 140612, 7694, 55079	865	501	20063	1.66665	0.999633	0.262324	6.04778
INTERPRO	IPR001909:Krueppel-associated box	31	3.48315	0.00387678	7730, 199777, 7772, 388561, 284406, 730051, 345462, 57615, 84671, 400713, 55713, 57573, 7710, 91975, 90649, 57711, 80095, 84765, 7762, 113835, 148198, 256051, 162967, 63934, 147660, 7755, 7691, 30832, 285676, 140612, 7694	824	402	18559	1.73685	0.992122	0.225032	6.11472
GOTERM_MF_DIRECT	GO:0042379~chemokine receptor binding	4	0.449438	0.00415134	6352, 6387, 57402, 9034	752	8	16881	11.2241	0.962766	0.258545	6.17707
INTERPRO	IPR013098:Immunoglobulin I-set	15	1.68539	0.0040129	5156, 6091, 4045, 257194, 22997, 2324, 64101, 92949, 4897, 55243, 1826, 145581, 1630, 137970, 4916	824	141	18559	2.39607	0.993357	0.22175	6.32291
GOTERM_BP_DIRECT	GO:0048485~sympathetic nervous system development	5	0.561798	0.00366638	429, 8929, 401, 6664, 9464	753	15	16792	7.43338	0.999985	0.31794	6.4049
GOTERM_BP_DIRECT	GO:0009954~proximal/distal pattern formation	6	0.674157	0.0037138	8854, 3205, 3207, 3235, 4038, 26585	753	24	16792	5.57503	0.999987	0.312488	6.48515
UP_SEQ_FEATURE	domain:KRAB	27	3.03371	0.00393161	7730, 199777, 7772, 388561, 284406, 57615, 84671, 400713, 55713, 57573, 7710, 91975, 90649, 57711, 80095, 7762, 113835, 148198, 84765, 256051, 162967, 63934, 7755, 7691, 30832, 285676, 7694	865	343	20063	1.82578	0.999831	0.275094	6.62082
GOTERM_BP_DIRECT	GO:0006355~regulation of transcription, DNA-templated	90	10.1124	0.00379919	6656, 431707, 285349, 23440, 27164, 389421, 1107, 10481, 9247, 642280, 9753, 83482, 3195, 730051, 84671, 4760, 400713, 55713, 57573, 3239, 64843, 7710, 79192, 91975, 2018, 3203, 3205, 30009, 3207, 23269, 148198, 3090, 256051, 91392, 63934, 147660, 163115, 222698, 4261, 7691, 222696, 285676, 4223, 7694, 5452, 256297, 64321, 3218, 4332, 7730, 440097, 2070, 30012, 27254, 199777, 1748, 5080, 7772, 49…	753	1504	16792	1.33445	0.99999	0.309917	6.62949
UP_SEQ_FEATURE	DNA-binding region:T-box	5	0.561798	0.00410459	57057, 30009, 23269, 9096, 6910	865	16	20063	7.24819	0.999885	0.276678	6.90241
GOTERM_BP_DIRECT	GO:0032729~positive regulation of interferon-gamma production	8	0.898876	0.00409516	5142, 3594, 3670, 3593, 29108, 3606, 84868, 3394	753	46	16792	3.87828	0.999996	0.321182	7.12811
INTERPRO	IPR003654:OAR domain	5	0.561798	0.00455685	6474, 23440, 5308, 60529, 8092	824	16	18559	7.03846	0.996639	0.237543	7.15052
INTERPRO	IPR001019:Guanine nucleotide binding protein (G-protein), alpha subunit	5	0.561798	0.00455685	2771, 2769, 2767, 2776, 2774	824	16	18559	7.03846	0.996639	0.237543	7.15052
INTERPRO	IPR011025:G protein alpha subunit, helical insertion	5	0.561798	0.00455685	2771, 2769, 2767, 2776, 2774	824	16	18559	7.03846	0.996639	0.237543	7.15052
GOTERM_CC_DIRECT	GO:0043005~neuron projection	21	2.35955	0.0054454	5066, 6714, 2904, 1600, 3800, 5881, 344758, 4889, 4897, 1012, 8448, 5457, 2693, 132204, 79608, 6530, 3176, 6755, 2831, 23768, 85358	823	237	18224	1.96207	0.892234	0.169435	7.35356
GOTERM_BP_DIRECT	GO:0072089~stem cell proliferation	4	0.449438	0.00422981	5243, 7473, 947, 131405	753	8	16792	11.1501	0.999997	0.321615	7.35413
GOTERM_BP_DIRECT	GO:0071420~cellular response to histamine	4	0.449438	0.00422981	2561, 2560, 2566, 2554	753	8	16792	11.1501	0.999997	0.321615	7.35413
GOTERM_BP_DIRECT	GO:0071347~cellular response to interleukin-1	10	1.1236	0.00428334	6362, 6352, 10010, 6355, 29108, 5105, 6367, 6422, 3383, 3934	753	71	16792	3.14086	0.999998	0.317099	7.44385
GOTERM_CC_DIRECT	GO:0030424~axon	20	2.24719	0.00573664	2044, 26052, 6091, 2572, 2917, 4741, 4744, 3739, 1586, 6708, 348980, 6863, 10642, 1826, 1813, 347730, 26047, 2566, 4504, 1630	823	222	18224	1.9949	0.904372	0.165198	7.73235
UP_SEQ_FEATURE	DNA-binding region:Basic motif	16	1.79775	0.00463651	7291, 56938, 10538, 390992, 9242, 23269, 10215, 266743, 6492, 6939, 429, 4760, 9464, 167826, 256297, 4654	865	163	20063	2.27673	0.999965	0.297672	7.76331
INTERPRO	IPR011993:Pleckstrin homology-like domain	32	3.59551	0.00496981	163933, 1600, 54518, 9922, 8618, 64926, 3702, 55620, 9910, 220164, 23136, 54212, 79767, 122786, 10903, 10256, 27071, 26052, 55200, 5924, 27128, 9744, 2886, 55612, 55803, 54869, 121512, 51454, 83478, 54221, 10451, 84812	824	427	18559	1.68791	0.997996	0.246028	7.77424
GOTERM_BP_DIRECT	GO:0006811~ion transport	14	1.57303	0.00455671	6568, 2561, 2560, 246213, 1145, 9071, 10861, 57468, 123041, 1141, 11322, 2554, 285195, 3934	753	127	16792	2.45828	0.999999	0.325786	7.9007
INTERPRO	IPR003961:Fibronectin, type III	19	2.13483	0.00506269	3594, 3593, 284656, 374462, 2044, 164312, 6091, 60676, 22997, 4897, 84457, 55521, 202333, 1826, 7373, 1630, 145581, 23768, 3575	824	207	18559	2.06733	0.998217	0.240567	7.91398
UP_SEQ_FEATURE	domain:PH	21	2.35955	0.00482052	10256, 27071, 54518, 26052, 55200, 9922, 8618, 64926, 3702, 27128, 9744, 55620, 2886, 220164, 55612, 54212, 79767, 83478, 54221, 10451, 84812	865	245	20063	1.98808	0.999976	0.298942	8.05937
GOTERM_BP_DIRECT	GO:0006486~protein glycosylation	13	1.46067	0.00468914	10690, 4939, 256435, 6480, 442117, 200810, 114805, 55808, 51046, 7903, 6489, 29906, 84620	753	113	16792	2.5655	0.999999	0.325931	8.12125
KEGG_PATHWAY	hsa04670:Leukocyte transendothelial migration	12	1.34831	0.00673216	6387, 9080, 2771, 83700, 1500, 4636, 9071, 1364, 3702, 10451, 5829, 3383	274	118	6910	2.56464	0.792764	0.106332	8.31213
UP_SEQ_FEATURE	zinc finger region:C2H2-type 9	29	3.25843	0.0051081	11107, 285349, 27164, 199777, 7772, 388561, 284406, 57615, 84671, 400713, 55713, 57573, 7710, 91975, 57711, 80095, 113835, 148198, 91392, 256051, 162967, 63934, 147660, 7691, 30832, 285676, 79776, 140612, 7694	865	385	20063	1.7471	0.999988	0.305293	8.52027
INTERPRO	IPR000047:Helix-turn-helix motif	8	0.898876	0.0055613	3218, 2018, 11023, 440097, 120237, 6474, 23440, 1748	824	49	18559	3.67723	0.999045	0.251559	8.66076
UP_SEQ_FEATURE	domain:Ig-like C2-type 4	10	1.1236	0.00525892	11024, 5156, 6091, 11027, 83417, 1826, 2324, 55243, 1630, 3383	865	76	20063	3.05187	0.999991	0.304642	8.76112
GOTERM_MF_DIRECT	GO:0019001~guanyl nucleotide binding	4	0.449438	0.00602239	2771, 2769, 2767, 2776	752	9	16881	9.97695	0.991588	0.328456	8.84288
INTERPRO	IPR005437:Gamma-aminobutyric-acid A receptor, gamma subunit	3	0.337079	0.0057188	2565, 2566, 2567	824	3	18559	22.5231	0.999217	0.248792	8.89547
INTERPRO	IPR018186:Transcription factor, T-box, conserved site	5	0.561798	0.00575245	57057, 30009, 23269, 9096, 6910	824	17	18559	6.62443	0.999249	0.241713	8.94554
INTERPRO	IPR001699:Transcription factor, T-box	5	0.561798	0.00575245	57057, 30009, 23269, 9096, 6910	824	17	18559	6.62443	0.999249	0.241713	8.94554
GOTERM_BP_DIRECT	GO:0007267~cell-cell signaling	22	2.47191	0.00522037	116, 146, 148, 3606, 26585, 6280, 55423, 6362, 153, 9718, 6352, 151, 6863, 6374, 4050, 6355, 6367, 5100, 29953, 5443, 6910, 5122	753	254	16792	1.93151	1	0.347767	9.00097
GOTERM_BP_DIRECT	GO:0006366~transcription from RNA polymerase II promoter	37	4.1573	0.00529666	3662, 6656, 9242, 8929, 27164, 60529, 4990, 8092, 5080, 23650, 9247, 2313, 5458, 5457, 57057, 6927, 1997, 26298, 4760, 59269, 5308, 1999, 3239, 6664, 7545, 4654, 3670, 11060, 3204, 10538, 266743, 9480, 4223, 9464, 5452, 55079, 256297	753	513	16792	1.60839	1	0.3444	9.12665
GOTERM_BP_DIRECT	GO:0032148~activation of protein kinase B activity	6	0.674157	0.00533826	6714, 151, 3606, 3479, 4504, 4916	753	26	16792	5.14618	1	0.339407	9.1951
GOTERM_BP_DIRECT	GO:0007202~activation of phospholipase C activity	6	0.674157	0.00533826	148, 2769, 2776, 115727, 552, 3702	753	26	16792	5.14618	1	0.339407	9.1951
INTERPRO	IPR002233:Adrenergic receptor	4	0.449438	0.00597008	153, 151, 146, 148	824	9	18559	10.0102	0.999428	0.241609	9.26876
UP_SEQ_FEATURE	zinc finger region:C2H2-type 7	33	3.70787	0.00588304	7730, 11107, 285349, 27164, 199777, 7772, 388561, 284406, 57615, 84671, 400713, 55713, 57573, 7710, 91975, 57711, 80095, 84765, 148198, 113835, 91392, 7764, 256051, 162967, 63934, 147660, 7755, 7691, 30832, 285676, 79776, 140612, 7694	865	463	20063	1.65315	0.999998	0.325818	9.75146
GOTERM_BP_DIRECT	GO:0003358~noradrenergic neuron development	3	0.337079	0.00583003	429, 8929, 3642	753	3	16792	22.3001	1	0.356994	10.0007
GOTERM_BP_DIRECT	GO:0021524~visceral motor neuron differentiation	3	0.337079	0.00583003	57057, 3670, 64843	753	3	16792	22.3001	1	0.356994	10.0007
GOTERM_BP_DIRECT	GO:0021530~spinal cord oligodendrocyte cell fate specification	3	0.337079	0.00583003	429, 4821, 10215	753	3	16792	22.3001	1	0.356994	10.0007
GOTERM_BP_DIRECT	GO:0000122~negative regulation of transcription from RNA polymerase II promoter	48	5.39326	0.00619145	10320, 8863, 7291, 1910, 7730, 3214, 27022, 11107, 9242, 9096, 1748, 8092, 23650, 5080, 5458, 5457, 255877, 57057, 6927, 25803, 83482, 3235, 6474, 84678, 5308, 6664, 167826, 3670, 11060, 2444, 3204, 390992, 3090, 140883, 7764, 10215, 3394, 9839, 429, 11023, 93986, 4261, 7755, 134701, 3642, 64324, 55079, 64321	753	720	16792	1.48668	1	0.367213	10.5885
SMART	SM00353:HLH	14	1.57303	0.00847087	7291, 56938, 390992, 9242, 23269, 10215, 6492, 429, 6939, 4760, 9464, 167826, 256297, 4654	550	113	10057	2.26545	0.911476	0.454537	10.6661
GOTERM_BP_DIRECT	GO:0032720~negative regulation of tumor necrosis factor production	7	0.786517	0.00640951	7291, 3965, 11213, 26191, 84868, 5443, 947	753	38	16792	4.10792	1	0.370299	10.9414
UP_SEQ_FEATURE	zinc finger region:C2H2-type 1; degenerate	13	1.46067	0.00681974	90649, 80095, 57711, 84765, 256051, 199777, 7772, 388561, 147660, 7691, 84671, 400713, 7710	865	123	20063	2.45142	1	0.358403	11.2188
UP_KEYWORDS	Zinc	124	13.9326	0.00880226	4493, 284312, 10893, 285349, 1107, 23650, 9247, 170692, 9753, 83482, 84671, 84678, 8525, 57573, 85460, 7545, 6769, 91975, 140564, 93349, 3090, 63934, 9744, 163115, 7691, 10003, 222696, 4026, 4500, 7694, 64324, 4504, 10320, 7730, 213, 6280, 54739, 388561, 55521, 10010, 57615, 105, 83719, 5829, 89870, 344558, 91703, 6279, 90649, 113835, 140883, 162967, 56978, 57683, 171019, 4009, 79776, 140612, 115…	878	2348	20581	1.23793	0.972873	0.109847	11.6332
GOTERM_BP_DIRECT	GO:0032496~response to lipopolysaccharide	16	1.79775	0.00691572	5179, 6279, 11213, 5105, 3604, 3620, 6833, 6678, 3965, 57402, 8793, 2255, 6863, 6374, 26191, 10804	753	164	16792	2.17562	1	0.385875	11.7555
SMART	SM00275:SM00275	5	0.561798	0.00944815	2771, 2769, 2767, 2776, 2774	550	16	10057	5.7142	0.933165	0.417895	11.8265
UP_SEQ_FEATURE	zinc finger region:C2H2-type 13	18	2.02247	0.00726092	11107, 80095, 148198, 256051, 91392, 63934, 7772, 388561, 7691, 284406, 84671, 57615, 400713, 55713, 79776, 140612, 57573, 7694	865	204	20063	2.04655	1	0.368152	11.9021
SMART	SM00408:IGc2	24	2.69663	0.00976443	83700, 441381, 3593, 5156, 6091, 4045, 257194, 83417, 22997, 634, 404037, 8778, 64101, 2324, 55243, 92949, 4897, 11024, 11027, 1826, 2205, 1630, 145581, 137970	550	250	10057	1.7554	0.938979	0.372549	12.199
GOTERM_BP_DIRECT	GO:0048557~embryonic digestive tract morphogenesis	5	0.561798	0.0073865	2255, 5156, 6474, 5308, 6664	753	18	16792	6.19448	1	0.398923	12.5064
GOTERM_BP_DIRECT	GO:0007616~long-term memory	6	0.674157	0.00740919	114, 164312, 6863, 107, 1813, 266743	753	28	16792	4.7786	1	0.393017	12.5424
INTERPRO	IPR010982:Lambda repressor-like, DNA-binding domain	6	0.674157	0.00829353	6927, 9480, 5458, 5452, 5457, 5455	824	29	18559	4.65994	0.999969	0.309886	12.653
INTERPRO	IPR013787:S100/CaBP-9k-type, calcium binding, subdomain	6	0.674157	0.00829353	6284, 57402, 338324, 6286, 6279, 6280	824	29	18559	4.65994	0.999969	0.309886	12.653
UP_SEQ_FEATURE	zinc finger region:C2H2-type 12	21	2.35955	0.00776561	91975, 11107, 80095, 113835, 256051, 91392, 63934, 7772, 388561, 147660, 7691, 284406, 84671, 400713, 285676, 55713, 79776, 140612, 7694, 57573, 7710	865	256	20063	1.90265	1	0.379668	12.6777
INTERPRO	IPR003599:Immunoglobulin subtype	35	3.93258	0.00833104	441381, 83700, 4045, 257194, 80380, 22997, 404037, 10326, 925, 4897, 92949, 342510, 3383, 90011, 1826, 84868, 2205, 4345, 145581, 5156, 6091, 83417, 634, 8778, 64101, 2324, 55243, 55423, 11024, 11027, 4359, 1630, 137970, 8808, 4916	824	497	18559	1.58613	0.999971	0.302139	12.7067
GOTERM_CC_DIRECT	GO:0009925~basal plasma membrane	6	0.674157	0.0102834	200958, 4070, 634, 1364, 947, 9963	823	30	18224	4.42868	0.985262	0.260098	13.4624
UP_SEQ_FEATURE	domain:SH2	11	1.23596	0.00830969	55620, 5753, 27071, 6714, 3937, 2444, 9047, 2886, 9610, 3702, 10451	865	96	20063	2.65767	1	0.391818	13.5065
GOTERM_MF_DIRECT	GO:0000981~RNA polymerase II transcription factor activity, sequence-specific DNA binding	16	1.79775	0.00945566	7291, 27023, 284312, 4990, 5080, 2313, 5458, 266743, 5457, 6492, 25803, 93986, 344167, 2290, 1999, 85460	752	171	16881	2.10041	0.999455	0.439024	13.5513
GOTERM_MF_DIRECT	GO:0046982~protein heterodimerization activity	33	3.70787	0.0097939	7291, 83700, 8968, 111, 9096, 60529, 8092, 6708, 4246, 119, 6492, 153, 6927, 341359, 4760, 8361, 8344, 4654, 3593, 148, 11213, 2572, 3018, 63950, 266743, 93986, 8294, 1141, 1813, 9464, 54659, 64321, 8356	752	465	16881	1.59309	0.999584	0.426549	14.0026
GOTERM_BP_DIRECT	GO:0060158~phospholipase C-activating dopamine receptor signaling pathway	4	0.449438	0.0084749	2769, 1813, 2767, 2776	753	10	16792	8.92005	1	0.428192	14.2192
KEGG_PATHWAY	hsa04728:Dopaminergic synapse	12	1.34831	0.0121165	2771, 3763, 773, 2904, 3800, 111, 1813, 2891, 2776, 1815, 2786, 2774	274	128	6910	2.36428	0.941598	0.172511	14.4964
SMART	SM00425:TBOX	5	0.561798	0.0118317	57057, 30009, 23269, 9096, 6910	550	17	10057	5.37807	0.966364	0.384052	14.5984
GOTERM_BP_DIRECT	GO:0071880~adenylate cyclase-activating adrenergic receptor signaling pathway	5	0.561798	0.00903008	153, 151, 146, 148, 1813	753	19	16792	5.86846	1	0.441812	15.0806
GOTERM_BP_DIRECT	GO:0031290~retinal ganglion cell axon guidance	5	0.561798	0.00903008	3670, 9353, 4897, 5458, 64843	753	19	16792	5.86846	1	0.441812	15.0806
GOTERM_MF_DIRECT	GO:0031683~G-protein beta/gamma-subunit complex binding	5	0.561798	0.0106506	2771, 2769, 2767, 2776, 2774	752	20	16881	5.61203	0.99979	0.431442	15.1359
GOTERM_MF_DIRECT	GO:0042923~neuropeptide binding	5	0.561798	0.0106506	8811, 2587, 344758, 6755, 2831	752	20	16881	5.61203	0.99979	0.431442	15.1359
UP_SEQ_FEATURE	compositionally biased region:Poly-Ala	29	3.25843	0.00946523	84107, 6656, 27022, 8929, 23440, 1107, 27164, 375567, 374907, 3239, 7545, 2018, 2657, 3204, 201161, 55200, 3207, 644524, 3090, 159296, 10215, 27122, 23149, 429, 9480, 10450, 9464, 5455, 85358	865	404	20063	1.66493	1	0.424116	15.2425
SMART	SM00355:ZnF_C2H2	57	6.40449	0.0127499	84107, 284312, 285349, 27164, 255877, 642280, 9753, 83482, 730051, 84671, 400713, 55713, 57573, 85460, 7545, 7710, 91975, 148198, 3090, 91392, 256051, 63934, 163115, 147660, 7691, 222696, 285676, 3642, 7694, 10320, 7730, 11107, 199777, 7772, 388561, 284406, 345462, 57615, 59269, 100131390, 90649, 80095, 57711, 113835, 7762, 84765, 7764, 140883, 162967, 9839, 56978, 7755, 79776, 30832, 140612, 550…	550	762	10057	1.36781	0.974192	0.366906	15.6446
GOTERM_MF_DIRECT	GO:0050786~RAGE receptor binding	4	0.449438	0.0110677	6284, 6286, 6279, 6280	752	11	16881	8.16296	0.99985	0.423171	15.6827
UP_KEYWORDS	Differentiation	42	4.7191	0.0121734	7291, 1600, 8516, 22854, 23532, 23440, 5080, 6422, 6492, 1995, 9047, 83983, 9699, 4760, 4038, 1999, 6664, 64218, 7545, 4654, 10538, 221662, 6091, 9353, 266743, 4745, 9118, 429, 144195, 222698, 29118, 3167, 3642, 163589, 83478, 115727, 9464, 338773, 55079, 256297, 85416, 4916	878	667	20581	1.47603	0.993243	0.144581	15.7457
UP_SEQ_FEATURE	domain:PNT	4	0.449438	0.0101299	26298, 25803, 1999, 2313	865	11	20063	8.43426	1	0.43766	16.226
GOTERM_BP_DIRECT	GO:0050796~regulation of insulin secretion	9	1.01124	0.00986276	6352, 6927, 773, 3741, 777, 4760, 57818, 6833, 6755	753	67	16792	2.99554	1	0.464106	16.3573
INTERPRO	IPR003118:Pointed domain	4	0.449438	0.0109737	26298, 25803, 1999, 2313	824	11	18559	8.1902	0.999999	0.367871	16.4096
INTERPRO	IPR006711:Hox9, N-terminal activation domain	3	0.337079	0.0111015	3205, 3225, 3235	824	4	18559	16.8923	0.999999	0.361775	16.5849
INTERPRO	IPR000654:G-protein alpha subunit, group Q	3	0.337079	0.0111015	2769, 2767, 2776	824	4	18559	16.8923	0.999999	0.361775	16.5849
GOTERM_BP_DIRECT	GO:0007399~nervous system development	23	2.58427	0.0102008	1910, 22871, 6091, 4045, 869, 22997, 56121, 4745, 1129, 9839, 8448, 6492, 1995, 10690, 56133, 56135, 56145, 6474, 1826, 89797, 51299, 7903, 85416	753	287	16792	1.78712	1	0.468546	16.8704
GOTERM_BP_DIRECT	GO:0009615~response to virus	12	1.34831	0.0102833	6352, 6387, 6714, 4939, 30009, 1191, 6355, 11213, 6367, 10581, 1129, 3934	753	110	16792	2.43274	1	0.46449	16.9953
UP_SEQ_FEATURE	zinc finger region:C2H2-type 8	30	3.37079	0.0109119	11107, 285349, 27164, 199777, 7772, 388561, 284406, 57615, 84671, 400713, 55713, 57573, 7710, 91975, 57711, 80095, 84765, 148198, 91392, 256051, 162967, 63934, 147660, 7755, 7691, 30832, 285676, 79776, 140612, 7694	865	427	20063	1.62957	1	0.45383	17.3695
UP_SEQ_FEATURE	DNA-binding region:HMG box	7	0.786517	0.0109467	9760, 6656, 27324, 83595, 6664, 64321, 84969	865	44	20063	3.68999	1	0.446761	17.42
KEGG_PATHWAY	hsa04062:Chemokine signaling pathway	15	1.68539	0.0151469	114, 6714, 111, 3702, 2786, 6362, 2771, 6387, 6352, 6374, 6355, 6367, 107, 5829, 10451	274	186	6910	2.03379	0.971454	0.199297	17.8054
GOTERM_BP_DIRECT	GO:0019226~transmission of nerve impulse	5	0.561798	0.0108948	83700, 773, 2917, 1901, 26047	753	20	16792	5.57503	1	0.477378	17.9145
GOTERM_CC_DIRECT	GO:0005576~extracellular region	92	10.3371	0.0140332	116, 8968, 1191, 60676, 3479, 4897, 84570, 6422, 11197, 5639, 7060, 6352, 432, 8361, 1520, 9002, 1826, 5443, 5265, 3575, 3593, 5179, 340267, 2657, 9353, 5549, 389208, 80830, 2324, 3818, 79852, 4885, 4745, 340419, 27122, 5552, 3918, 27123, 200958, 5652, 2255, 3913, 152816, 6367, 8294, 8356, 1437, 84659, 213, 3606, 200879, 869, 132014, 925, 132332, 7473, 6280, 6678, 922, 10086, 6947, 725, 6374, 291…	823	1610	18224	1.26534	0.996868	0.319146	17.9376
GOTERM_BP_DIRECT	GO:0003253~cardiac neural crest cell migration involved in outflow tract morphogenesis	3	0.337079	0.0113141	7291, 5308, 9464	753	4	16792	16.7251	1	0.483693	18.5394
GOTERM_BP_DIRECT	GO:0051142~positive regulation of NK T cell proliferation	3	0.337079	0.0113141	3593, 3606, 64926	753	4	16792	16.7251	1	0.483693	18.5394
INTERPRO	IPR009071:High mobility group (HMG) box domain	8	0.898876	0.0126323	9760, 6656, 27324, 1107, 83595, 6664, 64321, 84969	824	57	18559	3.16113	1	0.390673	18.6578
GOTERM_CC_DIRECT	GO:0043197~dendritic spine	11	1.23596	0.0147326	5142, 9743, 22871, 54873, 1500, 26052, 10642, 1813, 64101, 4504, 85358	823	100	18224	2.43577	0.997655	0.315095	18.7481
GOTERM_BP_DIRECT	GO:0007420~brain development	17	1.91011	0.0115515	8516, 246213, 56934, 1901, 63950, 388662, 9718, 11023, 4821, 1500, 3176, 3167, 26047, 2290, 4504, 7545, 9963	753	190	16792	1.99528	1	0.484319	18.8911
GOTERM_BP_DIRECT	GO:0001525~angiogenesis	19	2.13483	0.0116316	83700, 3204, 9394, 3606, 634, 1901, 4897, 10481, 9047, 2255, 146850, 4223, 51705, 83478, 9464, 10451, 64218, 4323, 64321	753	223	16792	1.90001	1	0.480318	19.0095
SMART	SM01394:SM01394	6	0.674157	0.0164659	6284, 57402, 338324, 6286, 6279, 6280	550	28	10057	3.91831	0.99119	0.408895	19.7586
GOTERM_MF_DIRECT	GO:0016849~phosphorus-oxygen lyase activity	4	0.449438	0.0142755	114, 683, 107, 111	752	12	16881	7.48271	0.999989	0.487788	19.7786
KEGG_PATHWAY	hsa05414:Dilated cardiomyopathy	9	1.01124	0.0174017	153, 783, 7169, 114, 8516, 107, 111, 3479, 3694	274	84	6910	2.70203	0.983265	0.213848	20.1904
UP_KEYWORDS	Receptor	89	10	0.0161046	374462, 84818, 284656, 84109, 6261, 1145, 2917, 80380, 1395, 2911, 387837, 6870, 342510, 221938, 3383, 153, 151, 432, 26191, 388633, 9002, 84867, 8973, 2205, 4038, 2850, 4829, 3575, 3594, 2904, 6091, 390275, 344758, 83417, 2891, 6258, 1901, 4889, 2324, 6833, 8685, 3694, 22986, 3351, 2886, 54869, 5314, 1813, 54329, 1141, 1815, 64324, 286133, 53353, 1910, 2561, 2560, 8516, 3604, 4992, 132014, 1129,…	878	1648	20581	1.26592	0.998672	0.181869	20.3166
UP_SEQ_FEATURE	domain:EGF-like 4	8	0.898876	0.0130496	7060, 53353, 8788, 9353, 375033, 84466, 4745, 11197	865	59	20063	3.14498	1	0.49823	20.4206
GOTERM_BP_DIRECT	GO:0007626~locomotory behavior	10	1.1236	0.0126981	111, 257194, 1826, 4009, 1141, 1813, 347730, 89797, 2911, 55079	753	84	16792	2.65478	1	0.504377	20.57
UP_SEQ_FEATURE	calcium-binding region:2; high affinity	5	0.561798	0.0134433	57402, 338324, 6286, 6279, 6280	865	22	20063	5.27141	1	0.500444	20.9707
GOTERM_MF_DIRECT	GO:0001227~transcriptional repressor activity, RNA polymerase II transcription regulatory region sequence-specific binding	8	0.898876	0.0153423	11023, 27022, 3235, 140883, 5080, 255877, 9839, 55079	752	59	16881	3.04382	0.999995	0.493096	21.0991
UP_KEYWORDS	SH2 domain	11	1.23596	0.0169294	55620, 5753, 27071, 6714, 3937, 2444, 9047, 2886, 9610, 3702, 10451	878	108	20581	2.38749	0.999057	0.185265	21.2459
GOTERM_BP_DIRECT	GO:0071346~cellular response to interferon-gamma	8	0.898876	0.0132634	6362, 3594, 6352, 3593, 3965, 4261, 6355, 6367	753	57	16792	3.12984	1	0.513394	21.3856
UP_SEQ_FEATURE	domain:Ig-like C2-type 1	17	1.91011	0.0141864	5156, 6091, 4045, 257194, 83417, 634, 8778, 2324, 92949, 55243, 3383, 11024, 11027, 1826, 1630, 8808, 4916	865	202	20063	1.95199	1	0.511307	21.9994
SMART	SM00251:SAM_PNT	4	0.449438	0.0192098	26298, 25803, 1999, 2313	550	11	10057	6.64926	0.996026	0.424668	22.6764
UP_SEQ_FEATURE	domain:Ig-like C2-type 2	17	1.91011	0.0148077	5156, 6091, 4045, 257194, 83417, 634, 8778, 2324, 92949, 55243, 3383, 11024, 11027, 1826, 1630, 8808, 4916	865	203	20063	1.94237	1	0.518574	22.8499
UP_KEYWORDS	Metal-binding	180	20.2247	0.0185189	1004, 4493, 7498, 284312, 1006, 10893, 285349, 3081, 1107, 23650, 9247, 170692, 9753, 83482, 84671, 84678, 8525, 57573, 85460, 7545, 6769, 91975, 140564, 3090, 93349, 63934, 4885, 1586, 79814, 9744, 4939, 163115, 7691, 10003, 222696, 4500, 4026, 7694, 4504, 64324, 10320, 5142, 6284, 7730, 6286, 828, 213, 2070, 2769, 114805, 2767, 6280, 54739, 388561, 6678, 2771, 55521, 10010, 9024, 4636, 57615, 1…	878	3640	20581	1.15916	0.999513	0.195795	23.0085
GOTERM_CC_DIRECT	GO:0097418~neurofibrillary tangle	3	0.337079	0.0185533	1191, 4741, 4744	823	5	18224	13.286	0.99952	0.362028	23.0462
GOTERM_BP_DIRECT	GO:0035815~positive regulation of renal sodium excretion	4	0.449438	0.0145325	1910, 6863, 1813, 552	753	12	16792	7.43338	1	0.539697	23.1878
GOTERM_BP_DIRECT	GO:0042446~hormone biosynthetic process	4	0.449438	0.0145325	83539, 1733, 1735, 1586	753	12	16792	7.43338	1	0.539697	23.1878
UP_KEYWORDS	Cytoplasmic vesicle	32	3.59551	0.0187385	431705, 3801, 8224, 246213, 1191, 134829, 8618, 57111, 84417, 55521, 202915, 29106, 341359, 9144, 441061, 283748, 84440, 3736, 2572, 634, 23623, 8448, 132204, 55530, 80115, 388662, 57127, 285973, 115677, 157807, 55016, 5122	878	490	20581	1.53083	0.999555	0.192963	23.2492
GOTERM_BP_DIRECT	GO:0002230~positive regulation of defense response to virus by host	5	0.561798	0.0153269	3594, 3593, 26191, 29108, 340061	753	22	16792	5.06821	1	0.55269	24.2961
BIOCARTA	h_edg1Pathway:Phospholipids as signalling intermediaries	5	0.561798	0.023784	6714, 5156, 107, 1901, 80309	69	27	1625	4.36125	0.971634	0.971634	24.9327
GOTERM_BP_DIRECT	GO:0050885~neuromuscular process controlling balance	7	0.786517	0.0160994	773, 374462, 57338, 5881, 111, 5458, 85358	753	46	16792	3.3935	1	0.564409	25.3592
GOTERM_MF_DIRECT	GO:0097110~scaffold protein binding	7	0.786517	0.0190098	6714, 3741, 22871, 111, 4038, 3856, 85358	752	48	16881	3.27369	1	0.550233	25.4852
INTERPRO	IPR026307:Transmembrane protein 132	3	0.337079	0.0179609	124842, 92293, 121256	824	5	18559	13.5138	1	0.495846	25.5028
INTERPRO	IPR001849:Pleckstrin homology domain	21	2.35955	0.018216	10256, 27071, 54518, 26052, 55200, 9922, 8618, 5924, 3702, 27128, 9744, 2886, 220164, 55612, 55803, 54212, 79767, 121512, 83478, 10451, 84812	824	271	18559	1.74533	1	0.490467	25.8165
GOTERM_MF_DIRECT	GO:0008144~drug binding	9	1.01124	0.0194301	3351, 213, 1141, 1813, 1815, 2554, 4504, 1129, 6422	752	76	16881	2.65833	1	0.539769	25.9731
UP_SEQ_FEATURE	short sequence motif:PDZ-binding	9	1.01124	0.0175669	441061, 153, 3741, 2904, 2044, 3736, 324, 3739, 84812	865	77	20063	2.71101	1	0.572392	26.5222
UP_KEYWORDS	SH3 domain	17	1.91011	0.0220608	5753, 783, 2444, 6714, 10580, 23623, 3702, 6708, 80115, 9743, 54869, 115677, 10451, 2533, 85358, 344558, 6769	878	215	20581	1.85346	0.999889	0.218069	26.8053
GOTERM_BP_DIRECT	GO:0007204~positive regulation of cytosolic calcium ion concentration	13	1.46067	0.0171993	116, 773, 1910, 146, 5156, 148, 2769, 111, 79608, 6863, 8811, 2587, 552	753	134	16792	2.16345	1	0.582519	26.8486
KEGG_PATHWAY	hsa04024:cAMP signaling pathway	15	1.68539	0.0246657	5142, 114, 2904, 5881, 111, 2891, 1129, 2693, 3351, 2771, 153, 107, 1813, 6755, 10451	274	198	6910	1.91053	0.99703	0.276234	27.447
GOTERM_BP_DIRECT	GO:0014059~regulation of dopamine secretion	4	0.449438	0.0182733	3351, 1141, 1813, 8973	753	13	16792	6.86158	1	0.598822	28.276
GOTERM_BP_DIRECT	GO:0007195~adenylate cyclase-inhibiting dopamine receptor signaling pathway	3	0.337079	0.0182996	111, 1813, 1815	753	5	16792	13.3801	1	0.593399	28.3106
GOTERM_BP_DIRECT	GO:0070100~negative regulation of chemokine-mediated signaling pathway	3	0.337079	0.0182996	6352, 6091, 9353	753	5	16792	13.3801	1	0.593399	28.3106
UP_KEYWORDS	Exocytosis	8	0.898876	0.0236044	9805, 9024, 341359, 8618, 84958, 9515, 140730, 8448	878	67	20581	2.7989	0.999941	0.226226	28.4049
GOTERM_BP_DIRECT	GO:0042391~regulation of membrane potential	9	1.01124	0.0187181	11060, 3741, 348980, 375611, 9699, 3736, 1145, 10861, 140730	753	75	16792	2.67602	1	0.595896	28.8593
UP_KEYWORDS	Immunity	32	3.59551	0.0241629	1191, 10581, 81030, 925, 3620, 3702, 6280, 342510, 922, 3965, 725, 26191, 29108, 84868, 629, 64218, 114548, 91607, 6714, 6279, 140564, 83417, 8685, 912, 340061, 11024, 4939, 11027, 55016, 8808, 3934, 3122	878	500	20581	1.50021	0.999954	0.225769	28.9756
UP_KEYWORDS	Glycosyltransferase	18	2.02247	0.0246946	3036, 349152, 256435, 442117, 114805, 55808, 51046, 84620, 10690, 8818, 374907, 6480, 200810, 26290, 7903, 6489, 54659, 29906	878	236	20581	1.78786	0.999963	0.22512	29.515
GOTERM_BP_DIRECT	GO:0045471~response to ethanol	11	1.23596	0.0192292	116, 3351, 5179, 2904, 6279, 761, 1141, 1036, 6678, 3383, 4916	753	105	16792	2.3362	1	0.60009	29.524
UP_KEYWORDS	Activator	40	4.49438	0.0251073	3662, 10320, 7291, 4332, 6656, 27022, 11107, 2070, 8929, 60529, 8092, 83595, 5458, 2313, 6927, 1997, 25803, 4821, 4760, 1999, 7545, 4654, 114548, 56938, 10538, 30009, 266743, 11189, 283149, 429, 9480, 27324, 4261, 4026, 401, 4009, 4223, 64324, 5452, 64321	878	661	20581	1.4185	0.999969	0.223562	29.9311
GOTERM_MF_DIRECT	GO:0001105~RNA polymerase II transcription coactivator activity	6	0.674157	0.023055	57057, 3670, 26108, 4760, 5308, 6664	752	37	16881	3.64024	1	0.584624	30.0581
GOTERM_MF_DIRECT	GO:0000977~RNA polymerase II regulatory region sequence-specific DNA binding	17	1.91011	0.0237196	27022, 8929, 285349, 6258, 256051, 60529, 8092, 255877, 57057, 6927, 401, 3235, 4009, 9464, 6910, 7710, 4654	752	208	16881	1.8347	1	0.578149	30.7838
KEGG_PATHWAY	hsa04360:Axon guidance	11	1.23596	0.0282865	6387, 2771, 2044, 5881, 22854, 6091, 9353, 64101, 1630, 64218, 137970	274	127	6910	2.18432	0.998751	0.296637	30.8322
GOTERM_BP_DIRECT	GO:0051965~positive regulation of synapse assembly	8	0.898876	0.0203927	441381, 22871, 22865, 869, 347730, 84189, 23768, 4916	753	62	16792	2.87744	1	0.616182	31.0156
GOTERM_BP_DIRECT	GO:0007613~memory	8	0.898876	0.0203927	50801, 9610, 57338, 8516, 4009, 1141, 85358, 22986	753	62	16792	2.87744	1	0.616182	31.0156
GOTERM_BP_DIRECT	GO:0090102~cochlea development	5	0.561798	0.0207509	2561, 375611, 246213, 84189, 4916	753	24	16792	4.64586	1	0.617037	31.4687
GOTERM_BP_DIRECT	GO:0008306~associative learning	5	0.561798	0.0207509	9610, 6863, 1141, 1813, 4885	753	24	16792	4.64586	1	0.617037	31.4687
GOTERM_BP_DIRECT	GO:0006954~inflammatory response	27	3.03371	0.0209464	3606, 3604, 132014, 3868, 6280, 922, 6352, 3965, 8793, 6374, 6355, 29108, 84868, 1999, 5806, 114548, 6279, 1036, 57834, 3694, 6362, 6387, 6863, 4261, 9034, 6367, 8808	753	379	16792	1.58866	1	0.614994	31.7149
UP_KEYWORDS	Cleavage on pair of basic residues	21	2.35955	0.027253	5066, 116, 1004, 5179, 8516, 2657, 213, 1006, 10893, 1114, 1012, 170692, 84417, 171019, 6863, 29106, 5443, 5122, 629, 4323, 113091	878	294	20581	1.67434	0.999987	0.235412	32.0578
[truncated: 293 more rows]

## Sheet: CO_ToppGene
Category	ID	Name	Source	p-value	q-value Bonferroni	q-value FDR B&H	q-value FDR B&Y	Hit Count in Query List	Hit Count in Genome	Hit in Query List
[truncated: 24,781 more rows]

## Sheet: ME_ToppGene
Category	ID	Name	Source	p-value	q-value Bonferroni	q-value FDR B&H	q-value FDR B&Y	Hit Count in Query List	Hit Count in Genome	Hit in Query List
[truncated: 8,293 more rows]
