# Supplementary material for: Co-occurrence and Mutual Exclusivity Analysis of DNA Methylation Reveals Distinct Subtypes in Multiple Cancers
Source: Front Cell Dev Biol. 2020 Jan 29;8:20. doi: 10.3389/fcell.2020.00020 (PMC7000380; doi:10.3389/fcell.2020.00020)
Supplement: Supplementary file 5 [file Table_4.XLSX]

## Sheet: sheet1
Supplementary table 4. Frequently occurring COME events. Event id =event type | gene id 1| gene id 2; DEG = Differentially expressed gene, DMG = Differentially methylated genes
Event id	Cancer	Event_type	Gene Symbol 1	Gene Symbol 2	Gene 1 DEG Status	Gene 2 DEG Status	Gene 1 DMG Status	Gene 2 DMG Status
CO|100038246|1045	BRCA	CO	TLX1NB	CDX2	up	NC	hyper	hyper
CO|100038246|1045	KIRC	CO	TLX1NB	CDX2	NC	NC	NC	NC
CO|100038246|1045	LUAD	CO	TLX1NB	CDX2	up	up	NC	NC
CO|100038246|10888	BLCA	CO	TLX1NB	GPR83	NC	NC	NC	NC
CO|100038246|10888	BRCA	CO	TLX1NB	GPR83	up	NC	hyper	NC
CO|100038246|10888	LUAD	CO	TLX1NB	GPR83	up	NC	NC	NC
CO|100038246|154790	BRCA	CO	TLX1NB	CLEC2L	up	NC	hyper	hyper
CO|100038246|154790	KIRC	CO	TLX1NB	CLEC2L	NC	NC	NC	NC
CO|100038246|154790	KIRP	CO	TLX1NB	CLEC2L	NC	down	NC	NC
CO|100038246|1761	BRCA	CO	TLX1NB	DMRT1	up	up	hyper	NC
CO|100038246|1761	COAD	CO	TLX1NB	DMRT1	up	up	hyper	hyper
CO|100038246|1761	LUAD	CO	TLX1NB	DMRT1	up	up	NC	NC
CO|100038246|1995	BRCA	CO	TLX1NB	ELAVL3	up	NC	hyper	hyper
CO|100038246|1995	KIRC	CO	TLX1NB	ELAVL3	NC	NC	NC	NC
CO|100038246|1995	UCEC	CO	TLX1NB	ELAVL3	NC	NC	NC	NC
CO|100038246|2637	BRCA	CO	TLX1NB	GBX2	up	up	hyper	hyper
CO|100038246|2637	COAD	CO	TLX1NB	GBX2	up	up	hyper	NC
CO|100038246|2637	KIRC	CO	TLX1NB	GBX2	NC	up	NC	NC
CO|100038246|282966	BLCA	CO	TLX1NB	C10orf53	NC	NC	NC	NC
CO|100038246|282966	KIRC	CO	TLX1NB	C10orf53	NC	NC	NC	NC
CO|100038246|282966	LUAD	CO	TLX1NB	C10orf53	up	down	NC	NC
CO|100038246|2882	BRCA	CO	TLX1NB	GPX7	up	NC	hyper	NC
CO|100038246|2882	KIRC	CO	TLX1NB	GPX7	NC	NC	NC	NC
CO|100038246|2882	LUSC	CO	TLX1NB	GPX7	up	NC	NC	NC
CO|100038246|30813	BRCA	CO	TLX1NB	VSX1	up	NC	hyper	hyper
CO|100038246|30813	KIRC	CO	TLX1NB	VSX1	NC	up	NC	NC
CO|100038246|30813	LUAD	CO	TLX1NB	VSX1	up	up	NC	hyper
CO|100038246|343637	BLCA	CO	TLX1NB	RSPO4	NC	NC	NC	NC
CO|100038246|343637	BRCA	CO	TLX1NB	RSPO4	up	NC	hyper	NC
CO|100038246|343637	KIRC	CO	TLX1NB	RSPO4	NC	NC	NC	NC
CO|100038246|344758	BRCA	CO	TLX1NB	GPR149	up	down	hyper	NC
CO|100038246|344758	KIRC	CO	TLX1NB	GPR149	NC	NC	NC	NC
CO|100038246|344758	PRAD	CO	TLX1NB	GPR149	NC	down	hyper	NC
CO|100038246|440730	BLCA	CO	TLX1NB	TRIM67	NC	up	NC	NC
CO|100038246|440730	BRCA	CO	TLX1NB	TRIM67	up	NC	hyper	hyper
CO|100038246|440730	KIRC	CO	TLX1NB	TRIM67	NC	NC	NC	NC
CO|100038246|440730	LUAD	CO	TLX1NB	TRIM67	up	up	NC	NC
CO|100038246|5100	BRCA	CO	TLX1NB	PCDH8	up	NC	hyper	hyper
CO|100038246|5100	KIRC	CO	TLX1NB	PCDH8	NC	NC	NC	NC
CO|100038246|5100	LUAD	CO	TLX1NB	PCDH8	up	up	NC	hyper
CO|100038246|643387	BRCA	CO	TLX1NB	LOC643387	up	NC	hyper	hyper
CO|100038246|643387	KIRC	CO	TLX1NB	LOC643387	NC	NC	NC	NC
CO|100038246|643387	KIRP	CO	TLX1NB	LOC643387	NC	NC	NC	NC
CO|100038246|7490	BRCA	CO	TLX1NB	WT1	up	up	hyper	NC
CO|100038246|7490	COAD	CO	TLX1NB	WT1	up	up	hyper	hyper
CO|100038246|7490	LUAD	CO	TLX1NB	WT1	up	NC	NC	hyper
CO|100038246|8403	BRCA	CO	TLX1NB	SOX14	up	NC	hyper	hyper
CO|100038246|8403	KIRC	CO	TLX1NB	SOX14	NC	NC	NC	NC
CO|100038246|8403	KIRP	CO	TLX1NB	SOX14	NC	NC	NC	NC
CO|100038246|84630	BLCA	CO	TLX1NB	TTBK1	NC	NC	NC	NC
CO|100038246|84630	COAD	CO	TLX1NB	TTBK1	up	NC	hyper	hyper
CO|100038246|84630	LUAD	CO	TLX1NB	TTBK1	up	up	NC	hyper
CO|100038246|8525	BRCA	CO	TLX1NB	DGKZ	up	NC	hyper	NC
CO|100038246|8525	KIRC	CO	TLX1NB	DGKZ	NC	NC	NC	NC
CO|100038246|8525	LUAD	CO	TLX1NB	DGKZ	up	NC	NC	NC
CO|100038246|8811	BRCA	CO	TLX1NB	GALR2	up	up	hyper	hyper
CO|100038246|8811	KIRC	CO	TLX1NB	GALR2	NC	NC	NC	NC
CO|100038246|8811	KIRP	CO	TLX1NB	GALR2	NC	NC	NC	NC
CO|10003|11213	BRCA	CO	NAALAD2	IRAK3	NC	NC	NC	hyper
CO|10003|11213	KIRC	CO	NAALAD2	IRAK3	NC	NC	NC	NC
CO|10003|11213	PRAD	CO	NAALAD2	IRAK3	NC	NC	hyper	hyper
CO|10003|1395	BLCA	CO	NAALAD2	CRHR2	NC	NC	NC	NC
CO|10003|1395	BRCA	CO	NAALAD2	CRHR2	NC	down	NC	NC
CO|10003|1395	HNSC	CO	NAALAD2	CRHR2	NC	down	NC	hyper
CO|10003|1813	BRCA	CO	NAALAD2	DRD2	NC	down	NC	NC
CO|10003|1813	HNSC	CO	NAALAD2	DRD2	NC	NC	NC	NC
CO|10003|1813	LUAD	CO	NAALAD2	DRD2	NC	NC	hyper	NC
CO|10003|2104	BLCA	CO	NAALAD2	ESRRG	NC	NC	NC	NC
CO|10003|2104	HNSC	CO	NAALAD2	ESRRG	NC	down	NC	NC
CO|10003|2104	LIHC	CO	NAALAD2	ESRRG	NC	NC	NC	NC
CO|10003|2104	LUAD	CO	NAALAD2	ESRRG	NC	NC	hyper	hyper
CO|10003|2294	BRCA	CO	NAALAD2	FOXF1	NC	NC	NC	NC
CO|10003|2294	KIRC	CO	NAALAD2	FOXF1	NC	NC	NC	NC
CO|10003|2294	LUAD	CO	NAALAD2	FOXF1	NC	NC	hyper	hyper
CO|10003|23072	BRCA	CO	NAALAD2	HECW1	NC	NC	NC	hyper
CO|10003|23072	HNSC	CO	NAALAD2	HECW1	NC	NC	NC	NC
CO|10003|23072	KIRC	CO	NAALAD2	HECW1	NC	NC	NC	NC
CO|10003|23671	BLCA	CO	NAALAD2	TMEFF2	NC	down	NC	NC
CO|10003|23671	BRCA	CO	NAALAD2	TMEFF2	NC	down	NC	NC
CO|10003|23671	HNSC	CO	NAALAD2	TMEFF2	NC	down	NC	hyper
CO|10003|2561	BLCA	CO	NAALAD2	GABRB2	NC	NC	NC	NC
CO|10003|2561	BRCA	CO	NAALAD2	GABRB2	NC	NC	NC	NC
CO|10003|2561	HNSC	CO	NAALAD2	GABRB2	NC	NC	NC	NC
CO|10003|2672	BRCA	CO	NAALAD2	GFI1	NC	NC	NC	NC
CO|10003|2672	LUAD	CO	NAALAD2	GFI1	NC	NC	hyper	NC
CO|10003|2672	PRAD	CO	NAALAD2	GFI1	NC	NC	hyper	NC
CO|10003|27123	BRCA	CO	NAALAD2	DKK2	NC	NC	NC	NC
CO|10003|27123	HNSC	CO	NAALAD2	DKK2	NC	NC	NC	hyper
CO|10003|27123	LUSC	CO	NAALAD2	DKK2	NC	NC	NC	NC
CO|10003|3204	BRCA	CO	NAALAD2	HOXA7	NC	NC	NC	NC
CO|10003|3204	LUAD	CO	NAALAD2	HOXA7	NC	NC	hyper	hyper
CO|10003|3204	PRAD	CO	NAALAD2	HOXA7	NC	NC	hyper	hyper
CO|10003|344758	BRCA	CO	NAALAD2	GPR149	NC	down	NC	NC
CO|10003|344758	KIRC	CO	NAALAD2	GPR149	NC	NC	NC	NC
CO|10003|344758	LUAD	CO	NAALAD2	GPR149	NC	NC	hyper	NC
CO|10003|387755	BRCA	CO	NAALAD2	INSC	NC	NC	NC	NC
CO|10003|387755	KIRC	CO	NAALAD2	INSC	NC	down	NC	NC
CO|10003|387755	LUAD	CO	NAALAD2	INSC	NC	down	hyper	NC
CO|10003|399947	BLCA	CO	NAALAD2	C11orf87	NC	NC	NC	NC
CO|10003|399947	BRCA	CO	NAALAD2	C11orf87	NC	down	NC	NC
CO|10003|399947	KIRC	CO	NAALAD2	C11orf87	NC	NC	NC	NC
CO|10003|4889	HNSC	CO	NAALAD2	NPY5R	NC	down	NC	hyper
CO|10003|4889	KIRC	CO	NAALAD2	NPY5R	NC	NC	NC	NC
CO|10003|4889	LUSC	CO	NAALAD2	NPY5R	NC	down	NC	NC
CO|10003|5142	BRCA	CO	NAALAD2	PDE4B	NC	NC	NC	NC
CO|10003|5142	KIRC	CO	NAALAD2	PDE4B	NC	NC	NC	NC
CO|10003|5142	LUAD	CO	NAALAD2	PDE4B	NC	NC	hyper	NC
CO|10003|54511	HNSC	CO	NAALAD2	HMGCLL1	NC	down	NC	NC
CO|10003|54511	KIRC	CO	NAALAD2	HMGCLL1	NC	NC	NC	NC
CO|10003|54511	PRAD	CO	NAALAD2	HMGCLL1	NC	NC	hyper	hyper
CO|10003|552	BRCA	CO	NAALAD2	AVPR1A	NC	NC	NC	NC
CO|10003|552	KIRC	CO	NAALAD2	AVPR1A	NC	NC	NC	NC
CO|10003|552	LUAD	CO	NAALAD2	AVPR1A	NC	NC	hyper	NC
CO|10003|57687	BLCA	CO	NAALAD2	VAT1L	NC	NC	NC	NC
CO|10003|57687	BRCA	CO	NAALAD2	VAT1L	NC	NC	NC	NC
CO|10003|57687	HNSC	CO	NAALAD2	VAT1L	NC	NC	NC	NC
CO|10003|6571	BRCA	CO	NAALAD2	SLC18A2	NC	NC	NC	hyper
CO|10003|6571	HNSC	CO	NAALAD2	SLC18A2	NC	NC	NC	hyper
CO|10003|6571	PRAD	CO	NAALAD2	SLC18A2	NC	NC	hyper	hyper
CO|10003|8092	BRCA	CO	NAALAD2	ALX1	NC	down	NC	hyper
CO|10003|8092	KIRC	CO	NAALAD2	ALX1	NC	down	NC	NC
CO|10003|8092	LIHC	CO	NAALAD2	ALX1	NC	up	NC	NC
CO|10003|943	BRCA	CO	NAALAD2	TNFRSF8	NC	NC	NC	NC
CO|10003|943	LUAD	CO	NAALAD2	TNFRSF8	NC	NC	hyper	NC
CO|10003|943	PRAD	CO	NAALAD2	TNFRSF8	NC	NC	hyper	NC
CO|10008|5443	BRCA	CO	KCNE3	POMC	NC	NC	hyper	hyper
CO|10008|5443	LUSC	CO	KCNE3	POMC	NC	NC	NC	NC
CO|10008|5443	THCA	CO	KCNE3	POMC	NC	NC	NC	NC
CO|10009|10075	BLCA	CO	ZBTB33	HUWE1	NC	NC	NC	NC
CO|10009|10075	HNSC	CO	ZBTB33	HUWE1	NC	NC	NC	NC
CO|10009|10075	KIRC	CO	ZBTB33	HUWE1	NC	NC	NC	NC
CO|10009|10075	LIHC	CO	ZBTB33	HUWE1	NC	NC	NC	NC
CO|10009|10075	LUAD	CO	ZBTB33	HUWE1	NC	NC	NC	NC
CO|10009|10075	LUSC	CO	ZBTB33	HUWE1	NC	NC	NC	NC
CO|10009|11013	COAD	CO	ZBTB33	TMSB15A	NC	NC	NC	NC
CO|10009|11013	HNSC	CO	ZBTB33	TMSB15A	NC	NC	NC	NC
CO|10009|11013	KIRP	CO	ZBTB33	TMSB15A	NC	down	NC	NC
CO|10009|116442	BRCA	CO	ZBTB33	RAB39B	NC	NC	NC	NC
CO|10009|116442	LUAD	CO	ZBTB33	RAB39B	NC	NC	NC	NC
CO|10009|116442	LUSC	CO	ZBTB33	RAB39B	NC	NC	NC	NC
CO|10009|1678	BRCA	CO	ZBTB33	TIMM8A	NC	NC	NC	NC
CO|10009|1678	KIRC	CO	ZBTB33	TIMM8A	NC	NC	NC	NC
CO|10009|1678	KIRP	CO	ZBTB33	TIMM8A	NC	NC	NC	NC
CO|10009|1678	LIHC	CO	ZBTB33	TIMM8A	NC	NC	NC	NC
CO|10009|1678	LUSC	CO	ZBTB33	TIMM8A	NC	NC	NC	NC
CO|10009|1736	BRCA	CO	ZBTB33	DKC1	NC	NC	NC	NC
CO|10009|1736	LIHC	CO	ZBTB33	DKC1	NC	NC	NC	NC
CO|10009|1736	THCA	CO	ZBTB33	DKC1	NC	NC	NC	NC
CO|10009|1852	COAD	CO	ZBTB33	DUSP9	NC	up	NC	NC
CO|10009|1852	HNSC	CO	ZBTB33	DUSP9	NC	NC	NC	NC
CO|10009|1852	LIHC	CO	ZBTB33	DUSP9	NC	NC	NC	NC
CO|10009|1852	LUAD	CO	ZBTB33	DUSP9	NC	up	NC	NC
CO|10009|1852	THCA	CO	ZBTB33	DUSP9	NC	up	NC	NC
CO|10009|2334	BRCA	CO	ZBTB33	AFF2	NC	NC	NC	NC
CO|10009|2334	HNSC	CO	ZBTB33	AFF2	NC	NC	NC	NC
CO|10009|2334	THCA	CO	ZBTB33	AFF2	NC	NC	NC	NC
CO|10009|26576	COAD	CO	ZBTB33	SRPK3	NC	NC	NC	NC
CO|10009|26576	KIRP	CO	ZBTB33	SRPK3	NC	NC	NC	NC
CO|10009|26576	LUSC	CO	ZBTB33	SRPK3	NC	NC	NC	NC
CO|10009|3054	KIRC	CO	ZBTB33	HCFC1	NC	NC	NC	NC
CO|10009|3054	LIHC	CO	ZBTB33	HCFC1	NC	NC	NC	NC
CO|10009|3054	LUSC	CO	ZBTB33	HCFC1	NC	NC	NC	NC
CO|10009|340526	BRCA	CO	ZBTB33	RTL5	NC	NC	NC	NC
CO|10009|340526	KIRC	CO	ZBTB33	RTL5	NC	NC	NC	NC
CO|10009|340526	KIRP	CO	ZBTB33	RTL5	NC	NC	NC	NC
CO|10009|51566	BRCA	CO	ZBTB33	ARMCX3	NC	NC	NC	NC
CO|10009|51566	COAD	CO	ZBTB33	ARMCX3	NC	NC	NC	NC
CO|10009|51566	HNSC	CO	ZBTB33	ARMCX3	NC	NC	NC	NC
CO|10009|51566	KIRC	CO	ZBTB33	ARMCX3	NC	NC	NC	NC
CO|10009|51566	LUSC	CO	ZBTB33	ARMCX3	NC	NC	NC	NC
CO|10009|538	BLCA	CO	ZBTB33	ATP7A	NC	NC	NC	NC
CO|10009|538	KIRC	CO	ZBTB33	ATP7A	NC	NC	NC	NC
CO|10009|538	KIRP	CO	ZBTB33	ATP7A	NC	NC	NC	NC
CO|10009|538	LIHC	CO	ZBTB33	ATP7A	NC	NC	NC	NC
CO|10009|538	LUAD	CO	ZBTB33	ATP7A	NC	NC	NC	NC
CO|10009|538	LUSC	CO	ZBTB33	ATP7A	NC	NC	NC	NC
CO|10009|55190	KIRC	CO	ZBTB33	NUDT11	NC	NC	NC	NC
CO|10009|55190	LUAD	CO	ZBTB33	NUDT11	NC	NC	NC	NC
CO|10009|55190	THCA	CO	ZBTB33	NUDT11	NC	NC	NC	NC
CO|10009|55217	BRCA	CO	ZBTB33	TMLHE	NC	NC	NC	NC
CO|10009|55217	LUAD	CO	ZBTB33	TMLHE	NC	NC	NC	NC
CO|10009|55217	THCA	CO	ZBTB33	TMLHE	NC	NC	NC	NC
CO|10009|5638	KIRC	CO	ZBTB33	PRRG1	NC	NC	NC	NC
CO|10009|5638	KIRP	CO	ZBTB33	PRRG1	NC	NC	NC	NC
CO|10009|5638	LIHC	CO	ZBTB33	PRRG1	NC	NC	NC	NC
CO|10009|65267	BRCA	CO	ZBTB33	WNK3	NC	NC	NC	NC
CO|10009|65267	KIRC	CO	ZBTB33	WNK3	NC	NC	NC	NC
CO|10009|65267	LUAD	CO	ZBTB33	WNK3	NC	NC	NC	NC
CO|10009|65267	THCA	CO	ZBTB33	WNK3	NC	NC	NC	NC
CO|10009|79184	BRCA	CO	ZBTB33	BRCC3	NC	NC	NC	NC
CO|10009|79184	LIHC	CO	ZBTB33	BRCC3	NC	NC	NC	NC
CO|10009|79184	THCA	CO	ZBTB33	BRCC3	NC	NC	NC	NC
CO|10009|8263	COAD	CO	ZBTB33	F8A1	NC	NC	NC	NC
CO|10009|8263	HNSC	CO	ZBTB33	F8A1	NC	NC	NC	NC
CO|10009|8263	LIHC	CO	ZBTB33	F8A1	NC	NC	NC	NC
CO|10009|8776	BRCA	CO	ZBTB33	MTMR1	NC	NC	NC	NC
CO|10009|8776	KIRC	CO	ZBTB33	MTMR1	NC	NC	NC	NC
CO|10009|8776	KIRP	CO	ZBTB33	MTMR1	NC	NC	NC	NC
CO|10009|8776	LIHC	CO	ZBTB33	MTMR1	NC	NC	NC	NC
CO|10009|8776	LUSC	CO	ZBTB33	MTMR1	NC	NC	NC	NC
CO|1000|10320	BRCA	CO	CDH2	IKZF1	NC	NC	NC	NC
CO|1000|10320	COAD	CO	CDH2	IKZF1	NC	NC	hyper	hyper
CO|1000|10320	LUAD	CO	CDH2	IKZF1	NC	NC	NC	NC
CO|1000|10882	BLCA	CO	CDH2	C1QL1	NC	NC	NC	NC
CO|1000|10882	BRCA	CO	CDH2	C1QL1	NC	NC	NC	NC
CO|1000|10882	COAD	CO	CDH2	C1QL1	NC	NC	hyper	hyper
CO|1000|11096	BRCA	CO	CDH2	ADAMTS5	NC	NC	NC	NC
CO|1000|11096	COAD	CO	CDH2	ADAMTS5	NC	NC	hyper	hyper
CO|1000|11096	LUAD	CO	CDH2	ADAMTS5	NC	NC	NC	NC
CO|1000|114299	BRCA	CO	CDH2	PALM2	NC	NC	NC	NC
CO|1000|114299	LUAD	CO	CDH2	PALM2	NC	NC	NC	NC
CO|1000|114299	PRAD	CO	CDH2	PALM2	NC	NC	NC	NC
CO|1000|1282	BRCA	CO	CDH2	COL4A1	NC	NC	NC	NC
CO|1000|1282	LUAD	CO	CDH2	COL4A1	NC	NC	NC	NC
CO|1000|1282	PRAD	CO	CDH2	COL4A1	NC	NC	NC	NC
CO|1000|1284	BRCA	CO	CDH2	COL4A2	NC	NC	NC	NC
CO|1000|1284	LUAD	CO	CDH2	COL4A2	NC	NC	NC	NC
CO|1000|1284	PRAD	CO	CDH2	COL4A2	NC	NC	NC	NC
CO|1000|134111	BRCA	CO	CDH2	UBE2QL1	NC	NC	NC	NC
CO|1000|134111	COAD	CO	CDH2	UBE2QL1	NC	NC	hyper	hyper
CO|1000|134111	LUAD	CO	CDH2	UBE2QL1	NC	NC	NC	NC
CO|1000|138046	BRCA	CO	CDH2	RALYL	NC	NC	NC	NC
CO|1000|138046	COAD	CO	CDH2	RALYL	NC	down	hyper	hyper
CO|1000|138046	LUAD	CO	CDH2	RALYL	NC	NC	NC	hyper
CO|1000|1400	BLCA	CO	CDH2	CRMP1	NC	NC	NC	NC
CO|1000|1400	BRCA	CO	CDH2	CRMP1	NC	NC	NC	NC
CO|1000|1400	COAD	CO	CDH2	CRMP1	NC	NC	hyper	hyper
CO|1000|148753	BLCA	CO	CDH2	FAM163A	NC	NC	NC	NC
CO|1000|148753	BRCA	CO	CDH2	FAM163A	NC	NC	NC	NC
CO|1000|148753	COAD	CO	CDH2	FAM163A	NC	NC	hyper	hyper
CO|1000|148753	LUAD	CO	CDH2	FAM163A	NC	up	NC	NC
CO|1000|154215	BRCA	CO	CDH2	NKAIN2	NC	NC	NC	NC
CO|1000|154215	COAD	CO	CDH2	NKAIN2	NC	NC	hyper	hyper
CO|1000|154215	LUAD	CO	CDH2	NKAIN2	NC	NC	NC	NC
CO|1000|2070	BLCA	CO	CDH2	EYA4	NC	NC	NC	hyper
CO|1000|2070	BRCA	CO	CDH2	EYA4	NC	NC	NC	NC
CO|1000|2070	LUAD	CO	CDH2	EYA4	NC	down	NC	NC
CO|1000|220164	BLCA	CO	CDH2	DOK6	NC	NC	NC	hyper
CO|1000|220164	BRCA	CO	CDH2	DOK6	NC	NC	NC	NC
CO|1000|220164	LUAD	CO	CDH2	DOK6	NC	NC	NC	NC
CO|1000|222553	BLCA	CO	CDH2	SLC35F1	NC	NC	NC	NC
CO|1000|222553	COAD	CO	CDH2	SLC35F1	NC	NC	hyper	hyper
CO|1000|222553	LUAD	CO	CDH2	SLC35F1	NC	NC	NC	NC
CO|1000|23194	BLCA	CO	CDH2	FBXL7	NC	NC	NC	hyper
CO|1000|23194	COAD	CO	CDH2	FBXL7	NC	NC	hyper	hyper
CO|1000|23194	HNSC	CO	CDH2	FBXL7	NC	NC	NC	NC
CO|1000|23194	LUAD	CO	CDH2	FBXL7	NC	NC	NC	NC
CO|1000|23251	BRCA	CO	CDH2	KIAA1024	NC	NC	NC	NC
CO|1000|23251	COAD	CO	CDH2	KIAA1024	NC	NC	hyper	hyper
CO|1000|23251	HNSC	CO	CDH2	KIAA1024	NC	NC	NC	NC
CO|1000|23251	LUAD	CO	CDH2	KIAA1024	NC	up	NC	NC
CO|1000|26002	BRCA	CO	CDH2	MOXD1	NC	NC	NC	NC
CO|1000|26002	COAD	CO	CDH2	MOXD1	NC	NC	hyper	hyper
CO|1000|26002	LUAD	CO	CDH2	MOXD1	NC	NC	NC	NC
CO|1000|26032	BLCA	CO	CDH2	SUSD5	NC	NC	NC	NC
CO|1000|26032	BRCA	CO	CDH2	SUSD5	NC	NC	NC	hyper
CO|1000|26032	LUAD	CO	CDH2	SUSD5	NC	NC	NC	NC
CO|1000|27012	BLCA	CO	CDH2	KCNV1	NC	NC	NC	NC
CO|1000|27012	BRCA	CO	CDH2	KCNV1	NC	NC	NC	NC
CO|1000|27012	LUAD	CO	CDH2	KCNV1	NC	up	NC	NC
CO|1000|273	BLCA	CO	CDH2	AMPH	NC	NC	NC	NC
CO|1000|273	BRCA	CO	CDH2	AMPH	NC	NC	NC	NC
CO|1000|273	PRAD	CO	CDH2	AMPH	NC	NC	NC	NC
CO|1000|285671	BLCA	CO	CDH2	RNF180	NC	NC	NC	NC
CO|1000|285671	HNSC	CO	CDH2	RNF180	NC	NC	NC	NC
CO|1000|285671	LUAD	CO	CDH2	RNF180	NC	NC	NC	NC
CO|1000|348378	BLCA	CO	CDH2	FAM159A	NC	NC	NC	NC
CO|1000|348378	BRCA	CO	CDH2	FAM159A	NC	NC	NC	hyper
CO|1000|348378	COAD	CO	CDH2	FAM159A	NC	NC	hyper	hyper
CO|1000|392255	BRCA	CO	CDH2	GDF6	NC	NC	NC	NC
CO|1000|392255	COAD	CO	CDH2	GDF6	NC	NC	hyper	hyper
CO|1000|392255	LUAD	CO	CDH2	GDF6	NC	NC	NC	NC
CO|1000|4009	BLCA	CO	CDH2	LMX1A	NC	down	NC	hyper
CO|1000|4009	COAD	CO	CDH2	LMX1A	NC	down	hyper	hyper
CO|1000|4009	LUAD	CO	CDH2	LMX1A	NC	NC	NC	NC
CO|1000|51305	BRCA	CO	CDH2	KCNK9	NC	up	NC	NC
CO|1000|51305	COAD	CO	CDH2	KCNK9	NC	up	hyper	hyper
CO|1000|51305	LUAD	CO	CDH2	KCNK9	NC	up	NC	NC
CO|1000|5139	BLCA	CO	CDH2	PDE3A	NC	NC	NC	NC
CO|1000|5139	BRCA	CO	CDH2	PDE3A	NC	NC	NC	NC
CO|1000|5139	HNSC	CO	CDH2	PDE3A	NC	NC	NC	NC
CO|1000|5139	LUAD	CO	CDH2	PDE3A	NC	NC	NC	NC
CO|1000|51761	BLCA	CO	CDH2	ATP8A2	NC	NC	NC	NC
CO|1000|51761	BRCA	CO	CDH2	ATP8A2	NC	NC	NC	NC
CO|1000|51761	COAD	CO	CDH2	ATP8A2	NC	NC	hyper	hyper
CO|1000|51761	LUAD	CO	CDH2	ATP8A2	NC	NC	NC	NC
CO|1000|53346	BRCA	CO	CDH2	TM6SF1	NC	NC	NC	NC
CO|1000|53346	COAD	CO	CDH2	TM6SF1	NC	NC	hyper	hyper
CO|1000|53346	LUAD	CO	CDH2	TM6SF1	NC	NC	NC	NC
CO|1000|55532	BRCA	CO	CDH2	SLC30A10	NC	NC	NC	NC
CO|1000|55532	HNSC	CO	CDH2	SLC30A10	NC	NC	NC	NC
CO|1000|55532	LUAD	CO	CDH2	SLC30A10	NC	up	NC	NC
CO|1000|56033	BLCA	CO	CDH2	BARX1	NC	up	NC	NC
CO|1000|56033	BRCA	CO	CDH2	BARX1	NC	NC	NC	NC
CO|1000|56033	COAD	CO	CDH2	BARX1	NC	NC	hyper	hyper
CO|1000|56033	LUAD	CO	CDH2	BARX1	NC	up	NC	NC
CO|1000|5649	BLCA	CO	CDH2	RELN	NC	down	NC	NC
CO|1000|5649	COAD	CO	CDH2	RELN	NC	down	hyper	hyper
CO|1000|5649	LUAD	CO	CDH2	RELN	NC	NC	NC	hyper
CO|1000|57338	BLCA	CO	CDH2	JPH3	NC	NC	NC	NC
CO|1000|57338	BRCA	CO	CDH2	JPH3	NC	NC	NC	NC
CO|1000|57338	COAD	CO	CDH2	JPH3	NC	down	hyper	hyper
CO|1000|57687	BLCA	CO	CDH2	VAT1L	NC	NC	NC	NC
CO|1000|57687	BRCA	CO	CDH2	VAT1L	NC	NC	NC	NC
CO|1000|57687	COAD	CO	CDH2	VAT1L	NC	NC	hyper	hyper
CO|1000|57687	LUAD	CO	CDH2	VAT1L	NC	NC	NC	NC
CO|1000|58524	COAD	CO	CDH2	DMRT3	NC	up	hyper	hyper
CO|1000|58524	HNSC	CO	CDH2	DMRT3	NC	NC	NC	NC
CO|1000|58524	LUAD	CO	CDH2	DMRT3	NC	up	NC	NC
CO|1000|6299	BLCA	CO	CDH2	SALL1	NC	NC	NC	hyper
CO|1000|6299	BRCA	CO	CDH2	SALL1	NC	NC	NC	NC
CO|1000|6299	LUAD	CO	CDH2	SALL1	NC	up	NC	NC
CO|1000|64084	BLCA	CO	CDH2	CLSTN2	NC	NC	NC	NC
CO|1000|64084	COAD	CO	CDH2	CLSTN2	NC	NC	hyper	hyper
CO|1000|64084	LUAD	CO	CDH2	CLSTN2	NC	NC	NC	NC
CO|1000|65009	BRCA	CO	CDH2	NDRG4	NC	NC	NC	NC
CO|1000|65009	COAD	CO	CDH2	NDRG4	NC	NC	hyper	hyper
CO|1000|65009	LUAD	CO	CDH2	NDRG4	NC	NC	NC	NC
CO|1000|7291	BRCA	CO	CDH2	TWIST1	NC	NC	NC	NC
CO|1000|7291	COAD	CO	CDH2	TWIST1	NC	NC	hyper	hyper
CO|1000|7291	LUAD	CO	CDH2	TWIST1	NC	up	NC	NC
CO|1000|84620	BLCA	CO	CDH2	ST6GAL2	NC	NC	NC	NC
CO|1000|84620	BRCA	CO	CDH2	ST6GAL2	NC	NC	NC	hyper
CO|1000|84620	HNSC	CO	CDH2	ST6GAL2	NC	NC	NC	NC
CO|1000|84620	LUAD	CO	CDH2	ST6GAL2	NC	NC	NC	NC
CO|1000|8499	BRCA	CO	CDH2	PPFIA2	NC	NC	NC	NC
CO|1000|8499	COAD	CO	CDH2	PPFIA2	NC	NC	hyper	hyper
CO|1000|8499	HNSC	CO	CDH2	PPFIA2	NC	NC	NC	NC
CO|1000|8633	BLCA	CO	CDH2	UNC5C	NC	down	NC	NC
CO|1000|8633	BRCA	CO	CDH2	UNC5C	NC	NC	NC	NC
CO|1000|8633	LUAD	CO	CDH2	UNC5C	NC	NC	NC	NC
CO|1000|91584	BLCA	CO	CDH2	PLXNA4	NC	NC	NC	NC
CO|1000|91584	COAD	CO	CDH2	PLXNA4	NC	NC	hyper	hyper
CO|1000|91584	LUAD	CO	CDH2	PLXNA4	NC	NC	NC	NC
CO|1000|92369	BRCA	CO	CDH2	SPSB4	NC	NC	NC	NC
CO|1000|92369	COAD	CO	CDH2	SPSB4	NC	NC	hyper	hyper
CO|1000|92369	LUAD	CO	CDH2	SPSB4	NC	NC	NC	NC
CO|1000|9509	BLCA	CO	CDH2	ADAMTS2	NC	NC	NC	NC
CO|1000|9509	BRCA	CO	CDH2	ADAMTS2	NC	NC	NC	NC
CO|1000|9509	COAD	CO	CDH2	ADAMTS2	NC	NC	hyper	hyper
CO|1000|9892	BRCA	CO	CDH2	SNAP91	NC	NC	NC	NC
CO|1000|9892	COAD	CO	CDH2	SNAP91	NC	down	hyper	hyper
CO|1000|9892	LUAD	CO	CDH2	SNAP91	NC	NC	NC	NC
CO|100126784|10873	BRCA	CO	LOC100126784	ME3	NC	NC	NC	NC
CO|100126784|10873	LIHC	CO	LOC100126784	ME3	NC	NC	NC	NC
CO|100126784|10873	LUSC	CO	LOC100126784	ME3	NC	NC	NC	hyper
CO|100126784|1264	BRCA	CO	LOC100126784	CNN1	NC	NC	NC	NC
CO|100126784|1264	LUSC	CO	LOC100126784	CNN1	NC	NC	NC	NC
CO|100126784|1264	PRAD	CO	LOC100126784	CNN1	NC	NC	hyper	NC
CO|100126784|57124	BRCA	CO	LOC100126784	CD248	NC	NC	NC	hyper
CO|100126784|57124	HNSC	CO	LOC100126784	CD248	NC	NC	NC	hyper
CO|100126784|57124	LUSC	CO	LOC100126784	CD248	NC	NC	NC	hyper
CO|100126784|57124	PRAD	CO	LOC100126784	CD248	NC	NC	hyper	hyper
CO|100129842|1006	BRCA	CO	ZNF737	CDH8	NC	NC	NC	hyper
CO|100129842|1006	KIRC	CO	ZNF737	CDH8	NC	up	NC	NC
CO|100129842|1006	LIHC	CO	ZNF737	CDH8	NC	up	NC	NC
CO|100129842|113835	BLCA	CO	ZNF737	ZNF257	NC	NC	NC	NC
CO|100129842|113835	BRCA	CO	ZNF737	ZNF257	NC	NC	NC	NC
CO|100129842|113835	LIHC	CO	ZNF737	ZNF257	NC	NC	NC	NC
CO|100129842|113835	LUSC	CO	ZNF737	ZNF257	NC	NC	NC	NC
CO|100129842|121256	BRCA	CO	ZNF737	TMEM132D	NC	NC	NC	hyper
CO|100129842|121256	LIHC	CO	ZNF737	TMEM132D	NC	NC	NC	NC
CO|100129842|121256	LUSC	CO	ZNF737	TMEM132D	NC	down	NC	hyper
CO|100129842|148198	BLCA	CO	ZNF737	ZNF98	NC	NC	NC	NC
CO|100129842|148198	BRCA	CO	ZNF737	ZNF98	NC	NC	NC	NC
CO|100129842|148198	KIRC	CO	ZNF737	ZNF98	NC	down	NC	NC
CO|100129842|148198	LIHC	CO	ZNF737	ZNF98	NC	up	NC	NC
CO|100129842|148198	LUSC	CO	ZNF737	ZNF98	NC	NC	NC	hyper
CO|100129842|170959	BRCA	CO	ZNF737	ZNF431	NC	NC	NC	NC
CO|100129842|170959	LIHC	CO	ZNF737	ZNF431	NC	NC	NC	NC
CO|100129842|170959	LUSC	CO	ZNF737	ZNF431	NC	NC	NC	NC
CO|100129842|202559	BRCA	CO	ZNF737	KHDRBS2	NC	NC	NC	NC
CO|100129842|202559	LIHC	CO	ZNF737	KHDRBS2	NC	NC	NC	NC
CO|100129842|202559	LUSC	CO	ZNF737	KHDRBS2	NC	down	NC	NC
CO|100129842|25893	BRCA	CO	ZNF737	TRIM58	NC	NC	NC	NC
CO|100129842|25893	LIHC	CO	ZNF737	TRIM58	NC	NC	NC	NC
CO|100129842|25893	LUSC	CO	ZNF737	TRIM58	NC	down	NC	NC
CO|100129842|284312	BRCA	CO	ZNF737	ZSCAN1	NC	NC	NC	NC
CO|100129842|284312	LIHC	CO	ZNF737	ZSCAN1	NC	NC	NC	NC
CO|100129842|284312	LUSC	CO	ZNF737	ZSCAN1	NC	NC	NC	hyper
CO|100129842|2922	BRCA	CO	ZNF737	GRP	NC	NC	NC	NC
CO|100129842|2922	LIHC	CO	ZNF737	GRP	NC	up	NC	NC
CO|100129842|2922	LUSC	CO	ZNF737	GRP	NC	NC	NC	NC
CO|100129842|3351	BRCA	CO	ZNF737	HTR1B	NC	NC	NC	hyper
CO|100129842|3351	LIHC	CO	ZNF737	HTR1B	NC	up	NC	NC
CO|100129842|3351	LUSC	CO	ZNF737	HTR1B	NC	NC	NC	NC
CO|100129842|400713	HNSC	CO	ZNF737	ZNF880	NC	NC	NC	NC
CO|100129842|400713	LIHC	CO	ZNF737	ZNF880	NC	NC	NC	NC
CO|100129842|400713	LUSC	CO	ZNF737	ZNF880	NC	NC	NC	NC
CO|100129842|56113	BRCA	CO	ZNF737	PCDHGA2	NC	NC	NC	NC
CO|100129842|56113	LIHC	CO	ZNF737	PCDHGA2	NC	NC	NC	NC
CO|100129842|56113	LUSC	CO	ZNF737	PCDHGA2	NC	NC	NC	NC
CO|100129842|56121	BRCA	CO	ZNF737	PCDHB15	NC	NC	NC	hyper
CO|100129842|56121	LIHC	CO	ZNF737	PCDHB15	NC	NC	NC	NC
CO|100129842|56121	LUSC	CO	ZNF737	PCDHB15	NC	NC	NC	hyper
CO|100129842|57615	BLCA	CO	ZNF737	ZNF492	NC	NC	NC	NC
CO|100129842|57615	BRCA	CO	ZNF737	ZNF492	NC	NC	NC	NC
CO|100129842|57615	KIRC	CO	ZNF737	ZNF492	NC	NC	NC	NC
CO|100129842|57615	LIHC	CO	ZNF737	ZNF492	NC	up	NC	NC
CO|100129842|57615	LUSC	CO	ZNF737	ZNF492	NC	NC	NC	NC
CO|100129842|90649	BRCA	CO	ZNF737	ZNF486	NC	NC	NC	NC
CO|100129842|90649	HNSC	CO	ZNF737	ZNF486	NC	NC	NC	NC
CO|100129842|90649	LIHC	CO	ZNF737	ZNF486	NC	NC	NC	NC
CO|100129842|90649	LUSC	CO	ZNF737	ZNF486	NC	NC	NC	NC
CO|100129842|92293	BRCA	CO	ZNF737	TMEM132C	NC	down	NC	hyper
CO|100129842|92293	LIHC	CO	ZNF737	TMEM132C	NC	down	NC	NC
CO|100129842|92293	LUSC	CO	ZNF737	TMEM132C	NC	down	NC	NC
CO|100130311|126129	BLCA	CO	C17orf107	CPT1C	NC	NC	hyper	NC
CO|100130311|126129	BRCA	CO	C17orf107	CPT1C	NC	NC	NC	NC
CO|100130311|126129	COAD	CO	C17orf107	CPT1C	NC	NC	hyper	NC
CO|100130771|151827	BRCA	CO	EFCAB10	LRRC34	NC	NC	NC	NC
CO|100130771|151827	COAD	CO	EFCAB10	LRRC34	NC	NC	NC	NC
CO|100130771|151827	PRAD	CO	EFCAB10	LRRC34	NC	NC	NC	NC
CO|100130988|149628	BLCA	CO	C7orf72	PYHIN1	NC	NC	hypo	hypo
CO|100130988|149628	COAD	CO	C7orf72	PYHIN1	down	NC	hypo	hypo
CO|100130988|149628	LIHC	CO	C7orf72	PYHIN1	NC	NC	hypo	hypo
CO|100130988|3359	BLCA	CO	C7orf72	HTR3A	NC	NC	hypo	NC
CO|100130988|3359	BRCA	CO	C7orf72	HTR3A	NC	NC	hypo	NC
CO|100130988|3359	COAD	CO	C7orf72	HTR3A	down	down	hypo	NC
CO|100130988|3816	BLCA	CO	C7orf72	KLK1	NC	NC	hypo	hypo
CO|100130988|3816	BRCA	CO	C7orf72	KLK1	NC	NC	hypo	NC
CO|100130988|3816	LIHC	CO	C7orf72	KLK1	NC	NC	hypo	NC
CO|100130988|83417	BLCA	CO	C7orf72	FCRL4	NC	NC	hypo	hypo
CO|100130988|83417	BRCA	CO	C7orf72	FCRL4	NC	up	hypo	hypo
CO|100130988|83417	COAD	CO	C7orf72	FCRL4	down	down	hypo	hypo
CO|100130988|83417	LIHC	CO	C7orf72	FCRL4	NC	NC	hypo	hypo
CO|100131390|10570	BRCA	CO	SP9	DPYSL4	NC	NC	hyper	hyper
CO|100131390|10570	KIRC	CO	SP9	DPYSL4	NC	NC	NC	NC
CO|100131390|10570	LUAD	CO	SP9	DPYSL4	up	NC	NC	hyper
CO|100131390|164633	BRCA	CO	SP9	CABP7	NC	NC	hyper	NC
CO|100131390|164633	COAD	CO	SP9	CABP7	up	NC	NC	hyper
CO|100131390|164633	KIRC	CO	SP9	CABP7	NC	NC	NC	NC
CO|100131390|2020	BRCA	CO	SP9	EN2	NC	NC	hyper	hyper
CO|100131390|2020	KIRC	CO	SP9	EN2	NC	NC	NC	NC
CO|100131390|2020	LIHC	CO	SP9	EN2	NC	up	NC	NC
CO|100131390|2290	BRCA	CO	SP9	FOXG1	NC	up	hyper	hyper
CO|100131390|2290	KIRC	CO	SP9	FOXG1	NC	NC	NC	NC
CO|100131390|2290	LUAD	CO	SP9	FOXG1	up	up	NC	hyper
CO|100131390|2297	BRCA	CO	SP9	FOXD1	NC	NC	hyper	NC
CO|100131390|2297	LIHC	CO	SP9	FOXD1	NC	NC	NC	NC
CO|100131390|2297	LUAD	CO	SP9	FOXD1	up	NC	NC	NC
CO|100131390|23440	BRCA	CO	SP9	OTP	NC	up	hyper	hyper
CO|100131390|23440	KIRC	CO	SP9	OTP	NC	up	NC	NC
CO|100131390|23440	KIRP	CO	SP9	OTP	NC	NC	NC	NC
CO|100131390|23440	LIHC	CO	SP9	OTP	NC	up	NC	NC
CO|100131390|23440	LUAD	CO	SP9	OTP	up	NC	NC	hyper
CO|100131390|23440	THCA	CO	SP9	OTP	NC	NC	NC	NC
CO|100131390|30012	BRCA	CO	SP9	TLX3	NC	up	hyper	hyper
CO|100131390|30012	KIRP	CO	SP9	TLX3	NC	NC	NC	NC
CO|100131390|30012	LUAD	CO	SP9	TLX3	up	NC	NC	hyper
CO|100131390|317761	BRCA	CO	SP9	C14orf39	NC	NC	hyper	hyper
CO|100131390|317761	KIRC	CO	SP9	C14orf39	NC	NC	NC	NC
CO|100131390|317761	KIRP	CO	SP9	C14orf39	NC	NC	NC	NC
CO|100131390|3235	BRCA	CO	SP9	HOXD9	NC	NC	hyper	hyper
CO|100131390|3235	LUAD	CO	SP9	HOXD9	up	NC	NC	hyper
CO|100131390|3235	LUSC	CO	SP9	HOXD9	up	NC	hyper	hyper
CO|100131390|3238	KIRC	CO	SP9	HOXD12	NC	up	NC	NC
CO|100131390|3238	LIHC	CO	SP9	HOXD12	NC	NC	NC	NC
CO|100131390|3238	LUSC	CO	SP9	HOXD12	up	up	hyper	hyper
CO|100131390|3239	BRCA	CO	SP9	HOXD13	NC	NC	hyper	hyper
CO|100131390|3239	COAD	CO	SP9	HOXD13	up	NC	NC	NC
CO|100131390|3239	LUAD	CO	SP9	HOXD13	up	up	NC	hyper
CO|100131390|3239	THCA	CO	SP9	HOXD13	NC	NC	NC	NC
CO|100131390|5077	BRCA	CO	SP9	PAX3	NC	NC	hyper	hyper
CO|100131390|5077	KIRC	CO	SP9	PAX3	NC	NC	NC	NC
CO|100131390|5077	LUAD	CO	SP9	PAX3	up	up	NC	hyper
CO|100131390|50805	KIRC	CO	SP9	IRX4	NC	NC	NC	NC
CO|100131390|50805	LUAD	CO	SP9	IRX4	up	up	NC	hyper
CO|100131390|50805	THCA	CO	SP9	IRX4	NC	down	NC	NC
CO|100131390|5309	BRCA	CO	SP9	PITX3	NC	NC	hyper	NC
CO|100131390|5309	KIRC	CO	SP9	PITX3	NC	down	NC	NC
CO|100131390|5309	LIHC	CO	SP9	PITX3	NC	up	NC	NC
CO|100131390|5457	BRCA	CO	SP9	POU4F1	NC	NC	hyper	hyper
CO|100131390|5457	COAD	CO	SP9	POU4F1	up	NC	NC	NC
CO|100131390|5457	KIRC	CO	SP9	POU4F1	NC	up	NC	NC
CO|100131390|5457	LIHC	CO	SP9	POU4F1	NC	NC	NC	hyper
CO|100131390|56675	COAD	CO	SP9	NRIP3	up	NC	NC	NC
CO|100131390|56675	KIRC	CO	SP9	NRIP3	NC	NC	NC	NC
CO|100131390|56675	LIHC	CO	SP9	NRIP3	NC	NC	NC	hyper
CO|100131390|63950	BRCA	CO	SP9	DMRTA2	NC	NC	hyper	hyper
CO|100131390|63950	COAD	CO	SP9	DMRTA2	up	up	NC	NC
CO|100131390|63950	KIRC	CO	SP9	DMRTA2	NC	NC	NC	NC
CO|100131390|6474	BRCA	CO	SP9	SHOX2	NC	NC	hyper	NC
CO|100131390|6474	KIRC	CO	SP9	SHOX2	NC	up	NC	NC
CO|100131390|6474	LUAD	CO	SP9	SHOX2	up	up	NC	NC
CO|100131390|64843	BRCA	CO	SP9	ISL2	NC	NC	hyper	NC
CO|100131390|64843	COAD	CO	SP9	ISL2	up	NC	NC	NC
CO|100131390|64843	KIRC	CO	SP9	ISL2	NC	up	NC	NC
CO|100131390|668	BRCA	CO	SP9	FOXL2	NC	NC	hyper	hyper
CO|100131390|668	COAD	CO	SP9	FOXL2	up	up	NC	hyper
CO|100131390|668	LIHC	CO	SP9	FOXL2	NC	NC	NC	hyper
CO|100131390|7101	BRCA	CO	SP9	NR2E1	NC	NC	hyper	hyper
CO|100131390|7101	COAD	CO	SP9	NR2E1	up	NC	NC	hyper
CO|100131390|7101	LUAD	CO	SP9	NR2E1	up	up	NC	hyper
CO|100131390|7101	THCA	CO	SP9	NR2E1	NC	NC	NC	NC
CO|100131390|84107	BRCA	CO	SP9	ZIC4	NC	NC	hyper	hyper
CO|100131390|84107	KIRC	CO	SP9	ZIC4	NC	NC	NC	NC
CO|100131390|84107	LUAD	CO	SP9	ZIC4	up	up	NC	hyper
CO|100131390|85416	BRCA	CO	SP9	ZIC5	NC	NC	hyper	hyper
CO|100131390|85416	KIRC	CO	SP9	ZIC5	NC	up	NC	NC
CO|100131390|85416	KIRP	CO	SP9	ZIC5	NC	NC	NC	NC
CO|100131439|114548	BRCA	CO	CD300LD	NLRP3	NC	NC	hypo	hypo
CO|100131439|114548	LUAD	CO	CD300LD	NLRP3	NC	NC	hypo	NC
CO|100131439|114548	LUSC	CO	CD300LD	NLRP3	NC	NC	hypo	hypo
CO|100131496|219621	KIRC	CO	LOC100131496	C10orf107	NC	NC	NC	NC
CO|100131496|219621	LUAD	CO	LOC100131496	C10orf107	NC	down	NC	NC
CO|100131496|219621	LUSC	CO	LOC100131496	C10orf107	NC	down	NC	NC
CO|100131496|3818	BRCA	CO	LOC100131496	KLKB1	NC	NC	NC	NC
CO|100131496|3818	KIRC	CO	LOC100131496	KLKB1	NC	NC	NC	NC
CO|100131496|3818	THCA	CO	LOC100131496	KLKB1	NC	NC	NC	NC
CO|100131496|388115	BRCA	CO	LOC100131496	C15orf52	NC	NC	NC	NC
CO|100131496|388115	LUAD	CO	LOC100131496	C15orf52	NC	NC	NC	NC
CO|100131496|388115	LUSC	CO	LOC100131496	C15orf52	NC	NC	NC	NC
CO|100131496|3913	BRCA	CO	LOC100131496	LAMB2	NC	NC	NC	NC
CO|100131496|3913	KIRC	CO	LOC100131496	LAMB2	NC	NC	NC	NC
CO|100131496|3913	LUAD	CO	LOC100131496	LAMB2	NC	NC	NC	NC
CO|100131496|57104	BRCA	CO	LOC100131496	PNPLA2	NC	NC	NC	NC
CO|100131496|57104	KIRC	CO	LOC100131496	PNPLA2	NC	NC	NC	NC
CO|100131496|57104	LUSC	CO	LOC100131496	PNPLA2	NC	NC	NC	NC
CO|100131496|8863	BRCA	CO	LOC100131496	PER3	NC	NC	NC	NC
CO|100131496|8863	KIRC	CO	LOC100131496	PER3	NC	NC	NC	NC
CO|100131496|8863	LIHC	CO	LOC100131496	PER3	NC	NC	NC	NC
CO|100131897|10451	KIRC	CO	FAM196B	VAV3	NC	NC	NC	NC
CO|100131897|10451	KIRP	CO	FAM196B	VAV3	down	NC	NC	NC
CO|100131897|10451	PRAD	CO	FAM196B	VAV3	down	NC	NC	NC
CO|100131897|10451	THCA	CO	FAM196B	VAV3	down	NC	NC	NC
CO|10013|10075	BLCA	CO	HDAC6	HUWE1	NC	NC	NC	NC
CO|10013|10075	BRCA	CO	HDAC6	HUWE1	NC	NC	NC	NC
CO|10013|10075	LUAD	CO	HDAC6	HUWE1	NC	NC	NC	NC
CO|10013|10084	BRCA	CO	HDAC6	PQBP1	NC	NC	NC	NC
CO|10013|10084	KIRC	CO	HDAC6	PQBP1	NC	NC	NC	NC
CO|10013|10084	LUSC	CO	HDAC6	PQBP1	NC	NC	NC	NC
CO|10013|11152	BRCA	CO	HDAC6	WDR45	NC	NC	NC	NC
CO|10013|11152	KIRC	CO	HDAC6	WDR45	NC	NC	NC	NC
CO|10013|11152	KIRP	CO	HDAC6	WDR45	NC	NC	NC	NC
CO|10013|11152	LIHC	CO	HDAC6	WDR45	NC	NC	NC	NC
CO|10013|11152	LUSC	CO	HDAC6	WDR45	NC	NC	NC	NC
CO|10013|2332	BRCA	CO	HDAC6	FMR1	NC	NC	NC	NC
CO|10013|2332	KIRP	CO	HDAC6	FMR1	NC	NC	NC	NC
CO|10013|2332	LIHC	CO	HDAC6	FMR1	NC	NC	NC	NC
CO|10013|4943	BRCA	CO	HDAC6	TBC1D25	NC	NC	NC	NC
CO|10013|4943	KIRC	CO	HDAC6	TBC1D25	NC	NC	NC	NC
CO|10013|4943	LUSC	CO	HDAC6	TBC1D25	NC	NC	NC	NC
CO|10013|50814	BRCA	CO	HDAC6	NSDHL	NC	NC	NC	NC
CO|10013|50814	KIRC	CO	HDAC6	NSDHL	NC	NC	NC	NC
CO|10013|50814	LIHC	CO	HDAC6	NSDHL	NC	NC	NC	NC
CO|10013|538	BLCA	CO	HDAC6	ATP7A	NC	NC	NC	NC
CO|10013|538	BRCA	CO	HDAC6	ATP7A	NC	NC	NC	NC
CO|10013|538	LUAD	CO	HDAC6	ATP7A	NC	NC	NC	NC
CO|10013|55593	BRCA	CO	HDAC6	OTUD5	NC	NC	NC	NC
CO|10013|55593	KIRC	CO	HDAC6	OTUD5	NC	NC	NC	NC
CO|10013|55593	LUSC	CO	HDAC6	OTUD5	NC	NC	NC	NC
CO|10013|64743	BRCA	CO	HDAC6	WDR13	NC	NC	NC	NC
CO|10013|64743	KIRC	CO	HDAC6	WDR13	NC	NC	NC	NC
CO|10013|64743	KIRP	CO	HDAC6	WDR13	NC	NC	NC	NC
CO|10013|64743	LUSC	CO	HDAC6	WDR13	NC	NC	NC	NC
CO|10013|7355	BRCA	CO	HDAC6	SLC35A2	NC	NC	NC	NC
CO|10013|7355	KIRC	CO	HDAC6	SLC35A2	NC	NC	NC	NC
CO|10013|7355	LUSC	CO	HDAC6	SLC35A2	NC	NC	NC	NC
CO|10013|7569	BRCA	CO	HDAC6	ZNF182	NC	NC	NC	NC
CO|10013|7569	KIRC	CO	HDAC6	ZNF182	NC	NC	NC	NC
CO|10013|7569	LUSC	CO	HDAC6	ZNF182	NC	NC	NC	NC
CO|10013|7626	BRCA	CO	HDAC6	ZNF75D	NC	NC	NC	NC
CO|10013|7626	KIRC	CO	HDAC6	ZNF75D	NC	NC	NC	NC
CO|10013|7626	KIRP	CO	HDAC6	ZNF75D	NC	NC	NC	NC
CO|10013|7626	LIHC	CO	HDAC6	ZNF75D	NC	NC	NC	NC
CO|100169851|256144	BRCA	CO	PATE3	OR4C3	NC	NC	NC	NC
CO|100169851|256144	KIRC	CO	PATE3	OR4C3	NC	NC	hypo	NC
CO|100169851|256144	LUSC	CO	PATE3	OR4C3	NC	NC	NC	NC
CO|100190940|11211	BRCA	CO	LOC100190940	FZD10	up	NC	NC	NC
CO|100190940|11211	KIRC	CO	LOC100190940	FZD10	NC	NC	NC	NC
CO|100190940|11211	LUAD	CO	LOC100190940	FZD10	up	NC	NC	hyper
CO|100190940|170692	BRCA	CO	LOC100190940	ADAMTS18	up	NC	NC	NC
CO|100190940|170692	KIRC	CO	LOC100190940	ADAMTS18	NC	NC	NC	NC
CO|100190940|170692	LUAD	CO	LOC100190940	ADAMTS18	up	up	NC	NC
CO|100190940|441061	BRCA	CO	LOC100190940	2019-03-11	up	NC	NC	hyper
CO|100190940|441061	KIRC	CO	LOC100190940	2019-03-11	NC	down	NC	NC
CO|100190940|441061	PRAD	CO	LOC100190940	2019-03-11	NC	up	NC	NC
CO|100190940|7434	BRCA	CO	LOC100190940	VIPR2	up	NC	NC	NC
CO|100190940|7434	KIRC	CO	LOC100190940	VIPR2	NC	NC	NC	NC
CO|100190940|7434	LUAD	CO	LOC100190940	VIPR2	up	NC	NC	hyper
CO|100190940|84530	BRCA	CO	LOC100190940	SRRM4	up	NC	NC	hyper
CO|100190940|84530	KIRC	CO	LOC100190940	SRRM4	NC	NC	NC	NC
CO|100190940|84530	LUAD	CO	LOC100190940	SRRM4	up	down	NC	hyper
CO|100190949|387923	BLCA	CO	C5orf52	SERP2	NC	NC	hyper	NC
CO|100190949|387923	BRCA	CO	C5orf52	SERP2	NC	NC	NC	NC
CO|100190949|387923	LUAD	CO	C5orf52	SERP2	NC	NC	NC	NC
CO|100190949|65975	BRCA	CO	C5orf52	STK33	NC	NC	NC	hyper
CO|100190949|65975	KIRC	CO	C5orf52	STK33	down	NC	NC	NC
CO|100190949|65975	PRAD	CO	C5orf52	STK33	NC	NC	NC	NC
CO|100190949|83659	KIRC	CO	C5orf52	TEKT1	down	down	NC	NC
CO|100190949|83659	LUAD	CO	C5orf52	TEKT1	NC	down	NC	NC
CO|100190949|83659	UCEC	CO	C5orf52	TEKT1	NC	NC	NC	NC
CO|100192386|112755	BRCA	CO	FLJ16779	STX1B	NC	NC	NC	NC
CO|100192386|112755	COAD	CO	FLJ16779	STX1B	NC	NC	hyper	hyper
CO|100192386|112755	LUAD	CO	FLJ16779	STX1B	up	NC	NC	NC
CO|100192386|64221	BLCA	CO	FLJ16779	ROBO3	NC	NC	NC	NC
CO|100192386|64221	BRCA	CO	FLJ16779	ROBO3	NC	NC	NC	NC
CO|100192386|64221	COAD	CO	FLJ16779	ROBO3	NC	NC	hyper	hyper
CO|100192386|64221	LUAD	CO	FLJ16779	ROBO3	up	NC	NC	NC
CO|100192386|85449	BLCA	CO	FLJ16779	KIAA1755	NC	NC	NC	NC
CO|100192386|85449	BRCA	CO	FLJ16779	KIAA1755	NC	NC	NC	NC
CO|100192386|85449	COAD	CO	FLJ16779	KIAA1755	NC	NC	hyper	NC
CO|100192386|85449	LUAD	CO	FLJ16779	KIAA1755	up	NC	NC	NC
CO|100192386|91584	BRCA	CO	FLJ16779	PLXNA4	NC	NC	NC	NC
CO|100192386|91584	COAD	CO	FLJ16779	PLXNA4	NC	NC	hyper	hyper
CO|100192386|91584	LUAD	CO	FLJ16779	PLXNA4	up	NC	NC	NC
CO|10021|10320	BRCA	CO	HCN4	IKZF1	NC	NC	NC	NC
CO|10021|10320	HNSC	CO	HCN4	IKZF1	NC	NC	NC	NC
CO|10021|10320	LUAD	CO	HCN4	IKZF1	NC	NC	NC	NC
CO|10021|105	COAD	CO	HCN4	ADARB2	down	NC	hyper	hyper
CO|10021|105	LIHC	CO	HCN4	ADARB2	NC	NC	NC	NC
CO|10021|105	LUAD	CO	HCN4	ADARB2	NC	down	NC	NC
CO|10021|10888	BRCA	CO	HCN4	GPR83	NC	NC	NC	NC
CO|10021|10888	LIHC	CO	HCN4	GPR83	NC	down	NC	NC
CO|10021|10888	LUAD	CO	HCN4	GPR83	NC	NC	NC	NC
CO|10021|111	COAD	CO	HCN4	ADCY5	down	NC	hyper	hyper
CO|10021|111	HNSC	CO	HCN4	ADCY5	NC	NC	NC	NC
CO|10021|111	PRAD	CO	HCN4	ADCY5	NC	NC	NC	NC
CO|10021|114757	COAD	CO	HCN4	CYGB	down	NC	hyper	hyper
CO|10021|114757	LUAD	CO	HCN4	CYGB	NC	NC	NC	NC
CO|10021|114757	PRAD	CO	HCN4	CYGB	NC	NC	NC	NC
CO|10021|114786	BRCA	CO	HCN4	XKR4	NC	down	NC	hyper
CO|10021|114786	HNSC	CO	HCN4	XKR4	NC	NC	NC	NC
CO|10021|114786	LIHC	CO	HCN4	XKR4	NC	down	NC	NC
CO|10021|114786	LUAD	CO	HCN4	XKR4	NC	NC	NC	NC
CO|10021|116835	COAD	CO	HCN4	HSPA12B	down	NC	hyper	hyper
CO|10021|116835	LUAD	CO	HCN4	HSPA12B	NC	NC	NC	NC
CO|10021|116835	PRAD	CO	HCN4	HSPA12B	NC	NC	NC	NC
CO|10021|124842	BLCA	CO	HCN4	TMEM132E	NC	NC	NC	NC
CO|10021|124842	LIHC	CO	HCN4	TMEM132E	NC	NC	NC	NC
CO|10021|124842	LUAD	CO	HCN4	TMEM132E	NC	up	NC	NC
CO|10021|131405	BRCA	CO	HCN4	TRIM71	NC	NC	NC	hyper
CO|10021|131405	LUAD	CO	HCN4	TRIM71	NC	down	NC	NC
CO|10021|131405	PRAD	CO	HCN4	TRIM71	NC	NC	NC	NC
CO|10021|135152	BRCA	CO	HCN4	B3GAT2	NC	NC	NC	NC
CO|10021|135152	HNSC	CO	HCN4	B3GAT2	NC	NC	NC	NC
CO|10021|135152	LUAD	CO	HCN4	B3GAT2	NC	NC	NC	NC
CO|10021|1381	BRCA	CO	HCN4	CRABP1	NC	NC	NC	NC
CO|10021|1381	COAD	CO	HCN4	CRABP1	down	down	hyper	hyper
CO|10021|1381	HNSC	CO	HCN4	CRABP1	NC	NC	NC	NC
CO|10021|1381	PRAD	CO	HCN4	CRABP1	NC	NC	NC	NC
CO|10021|140578	BRCA	CO	HCN4	CHODL	NC	NC	NC	NC
CO|10021|140578	LUAD	CO	HCN4	CHODL	NC	NC	NC	NC
CO|10021|140578	PRAD	CO	HCN4	CHODL	NC	NC	NC	NC
CO|10021|140730	BRCA	CO	HCN4	RIMS4	NC	NC	NC	NC
CO|10021|140730	COAD	CO	HCN4	RIMS4	down	down	hyper	hyper
CO|10021|140730	LUAD	CO	HCN4	RIMS4	NC	down	NC	NC
CO|10021|146395	COAD	CO	HCN4	GSG1L	down	down	hyper	hyper
CO|10021|146395	HNSC	CO	HCN4	GSG1L	NC	down	NC	NC
CO|10021|146395	LUAD	CO	HCN4	GSG1L	NC	down	NC	NC
CO|10021|1474	BRCA	CO	HCN4	CST6	NC	NC	NC	NC
CO|10021|1474	LIHC	CO	HCN4	CST6	NC	NC	NC	NC
CO|10021|1474	PRAD	CO	HCN4	CST6	NC	NC	NC	NC
CO|10021|148753	BRCA	CO	HCN4	FAM163A	NC	NC	NC	NC
CO|10021|148753	COAD	CO	HCN4	FAM163A	down	NC	hyper	hyper
CO|10021|148753	HNSC	CO	HCN4	FAM163A	NC	NC	NC	NC
CO|10021|148753	PRAD	CO	HCN4	FAM163A	NC	down	NC	NC
CO|10021|151449	COAD	CO	HCN4	GDF7	down	down	hyper	NC
CO|10021|151449	LUAD	CO	HCN4	GDF7	NC	NC	NC	NC
CO|10021|151449	PRAD	CO	HCN4	GDF7	NC	NC	NC	NC
CO|10021|160728	BRCA	CO	HCN4	SLC5A8	NC	NC	NC	NC
CO|10021|160728	LIHC	CO	HCN4	SLC5A8	NC	NC	NC	NC
CO|10021|160728	PRAD	CO	HCN4	SLC5A8	NC	NC	NC	NC
CO|10021|22843	BRCA	CO	HCN4	PPM1E	NC	NC	NC	NC
CO|10021|22843	COAD	CO	HCN4	PPM1E	down	NC	hyper	hyper
CO|10021|22843	HNSC	CO	HCN4	PPM1E	NC	NC	NC	NC
CO|10021|22854	COAD	CO	HCN4	NTNG1	down	down	hyper	hyper
CO|10021|22854	LIHC	CO	HCN4	NTNG1	NC	NC	NC	NC
CO|10021|22854	LUAD	CO	HCN4	NTNG1	NC	down	NC	NC
CO|10021|2558	BRCA	CO	HCN4	GABRA5	NC	up	NC	NC
CO|10021|2558	LIHC	CO	HCN4	GABRA5	NC	down	NC	NC
CO|10021|2558	LUAD	CO	HCN4	GABRA5	NC	up	NC	NC
CO|10021|27065	BRCA	CO	HCN4	NSG1	NC	NC	NC	NC
CO|10021|27065	LIHC	CO	HCN4	NSG1	NC	NC	NC	NC
CO|10021|27065	LUAD	CO	HCN4	NSG1	NC	NC	NC	NC
CO|10021|27122	COAD	CO	HCN4	DKK3	down	NC	hyper	hyper
CO|10021|27122	LUAD	CO	HCN4	DKK3	NC	NC	NC	NC
CO|10021|27122	PRAD	CO	HCN4	DKK3	NC	NC	NC	NC
CO|10021|2740	COAD	CO	HCN4	GLP1R	down	NC	hyper	NC
CO|10021|2740	LIHC	CO	HCN4	GLP1R	NC	up	NC	NC
CO|10021|2740	LUAD	CO	HCN4	GLP1R	NC	down	NC	NC
CO|10021|2774	LIHC	CO	HCN4	GNAL	NC	NC	NC	NC
CO|10021|2774	LUAD	CO	HCN4	GNAL	NC	NC	NC	NC
CO|10021|2774	PRAD	CO	HCN4	GNAL	NC	NC	NC	NC
CO|10021|282966	BRCA	CO	HCN4	C10orf53	NC	NC	NC	hyper
CO|10021|282966	LIHC	CO	HCN4	C10orf53	NC	NC	NC	NC
CO|10021|282966	LUAD	CO	HCN4	C10orf53	NC	down	NC	NC
CO|10021|285016	BRCA	CO	HCN4	FAM150B	NC	down	NC	NC
CO|10021|285016	COAD	CO	HCN4	FAM150B	down	down	hyper	NC
CO|10021|285016	PRAD	CO	HCN4	FAM150B	NC	NC	NC	NC
CO|10021|28954	BRCA	CO	HCN4	REM1	NC	NC	NC	NC
CO|10021|28954	COAD	CO	HCN4	REM1	down	NC	hyper	hyper
CO|10021|28954	LIHC	CO	HCN4	REM1	NC	NC	NC	NC
CO|10021|28954	LUAD	CO	HCN4	REM1	NC	NC	NC	NC
CO|10021|28965	BRCA	CO	HCN4	SLC27A6	NC	NC	NC	NC
CO|10021|28965	LIHC	CO	HCN4	SLC27A6	NC	down	NC	NC
CO|10021|28965	LUAD	CO	HCN4	SLC27A6	NC	down	NC	NC
CO|10021|3055	BRCA	CO	HCN4	HCK	NC	NC	NC	NC
CO|10021|3055	COAD	CO	HCN4	HCK	down	NC	hyper	NC
CO|10021|3055	LIHC	CO	HCN4	HCK	NC	NC	NC	NC
CO|10021|3167	BRCA	CO	HCN4	HMX2	NC	up	NC	NC
CO|10021|3167	COAD	CO	HCN4	HMX2	down	down	hyper	hyper
CO|10021|3167	HNSC	CO	HCN4	HMX2	NC	up	NC	NC
CO|10021|342897	BRCA	CO	HCN4	NCCRP1	NC	NC	NC	NC
CO|10021|342897	COAD	CO	HCN4	NCCRP1	down	NC	hyper	hyper
CO|10021|342897	PRAD	CO	HCN4	NCCRP1	NC	NC	NC	NC
CO|10021|343637	BRCA	CO	HCN4	RSPO4	NC	NC	NC	NC
CO|10021|343637	LIHC	CO	HCN4	RSPO4	NC	NC	NC	NC
CO|10021|343637	LUAD	CO	HCN4	RSPO4	NC	down	NC	hyper
CO|10021|3736	BLCA	CO	HCN4	KCNA1	NC	down	NC	NC
CO|10021|3736	LIHC	CO	HCN4	KCNA1	NC	NC	NC	NC
CO|10021|3736	LUAD	CO	HCN4	KCNA1	NC	down	NC	NC
CO|10021|3745	BRCA	CO	HCN4	KCNB1	NC	down	NC	NC
CO|10021|3745	COAD	CO	HCN4	KCNB1	down	down	hyper	hyper
CO|10021|3745	LUAD	CO	HCN4	KCNB1	NC	down	NC	NC
CO|10021|375612	BRCA	CO	HCN4	LHFPL3	NC	NC	NC	NC
CO|10021|375612	COAD	CO	HCN4	LHFPL3	down	NC	hyper	hyper
CO|10021|375612	LIHC	CO	HCN4	LHFPL3	NC	NC	NC	NC
CO|10021|3768	BRCA	CO	HCN4	KCNJ12	NC	NC	NC	NC
CO|10021|3768	LIHC	CO	HCN4	KCNJ12	NC	NC	NC	NC
CO|10021|3768	LUAD	CO	HCN4	KCNJ12	NC	NC	NC	NC
CO|10021|3785	BRCA	CO	HCN4	KCNQ2	NC	up	NC	NC
CO|10021|3785	COAD	CO	HCN4	KCNQ2	down	NC	hyper	hyper
CO|10021|3785	HNSC	CO	HCN4	KCNQ2	NC	NC	NC	NC
CO|10021|3785	LUAD	CO	HCN4	KCNQ2	NC	up	NC	NC
CO|10021|4135	BRCA	CO	HCN4	MAP6	NC	NC	NC	NC
CO|10021|4135	COAD	CO	HCN4	MAP6	down	NC	hyper	NC
CO|10021|4135	LUAD	CO	HCN4	MAP6	NC	NC	NC	NC
CO|10021|4145	BRCA	CO	HCN4	MATK	NC	NC	NC	NC
CO|10021|4145	COAD	CO	HCN4	MATK	down	NC	hyper	hyper
CO|10021|4145	LIHC	CO	HCN4	MATK	NC	NC	NC	NC
CO|10021|4504	BLCA	CO	HCN4	MT3	NC	NC	NC	NC
CO|10021|4504	BRCA	CO	HCN4	MT3	NC	up	NC	NC
CO|10021|4504	COAD	CO	HCN4	MT3	down	NC	hyper	NC
CO|10021|4684	COAD	CO	HCN4	NCAM1	down	NC	hyper	NC
CO|10021|4684	LIHC	CO	HCN4	NCAM1	NC	NC	NC	NC
CO|10021|4684	LUAD	CO	HCN4	NCAM1	NC	NC	NC	NC
CO|10021|4889	COAD	CO	HCN4	NPY5R	down	down	hyper	hyper
CO|10021|4889	LIHC	CO	HCN4	NPY5R	NC	down	NC	NC
CO|10021|4889	LUAD	CO	HCN4	NPY5R	NC	down	NC	hyper
CO|10021|4916	BLCA	CO	HCN4	NTRK3	NC	down	NC	NC
CO|10021|4916	LIHC	CO	HCN4	NTRK3	NC	NC	NC	NC
CO|10021|4916	LUAD	CO	HCN4	NTRK3	NC	down	NC	NC
CO|10021|5453	BRCA	CO	HCN4	POU3F1	NC	NC	NC	NC
CO|10021|5453	COAD	CO	HCN4	POU3F1	down	NC	hyper	hyper
CO|10021|5453	LUAD	CO	HCN4	POU3F1	NC	NC	NC	NC
CO|10021|5453	PRAD	CO	HCN4	POU3F1	NC	NC	NC	NC
CO|10021|547	BRCA	CO	HCN4	KIF1A	NC	NC	NC	NC
CO|10021|547	COAD	CO	HCN4	KIF1A	down	down	hyper	NC
CO|10021|547	HNSC	CO	HCN4	KIF1A	NC	NC	NC	NC
CO|10021|56033	BRCA	CO	HCN4	BARX1	NC	NC	NC	NC
CO|10021|56033	COAD	CO	HCN4	BARX1	down	NC	hyper	hyper
CO|10021|56033	LUAD	CO	HCN4	BARX1	NC	up	NC	NC
CO|10021|56896	BRCA	CO	HCN4	DPYSL5	NC	NC	NC	NC
CO|10021|56896	COAD	CO	HCN4	DPYSL5	down	down	hyper	hyper
CO|10021|56896	HNSC	CO	HCN4	DPYSL5	NC	NC	NC	NC
CO|10021|6261	BRCA	CO	HCN4	RYR1	NC	NC	NC	NC
CO|10021|6261	COAD	CO	HCN4	RYR1	down	NC	hyper	NC
CO|10021|6261	PRAD	CO	HCN4	RYR1	NC	NC	NC	NC
CO|10021|64711	BRCA	CO	HCN4	HS3ST6	NC	NC	NC	NC
CO|10021|64711	COAD	CO	HCN4	HS3ST6	down	down	hyper	hyper
CO|10021|64711	LUAD	CO	HCN4	HS3ST6	NC	down	NC	NC
CO|10021|6572	BLCA	CO	HCN4	SLC18A3	NC	NC	NC	NC
CO|10021|6572	BRCA	CO	HCN4	SLC18A3	NC	NC	NC	hyper
CO|10021|6572	LIHC	CO	HCN4	SLC18A3	NC	NC	NC	NC
CO|10021|6664	BRCA	CO	HCN4	SOX11	NC	NC	NC	NC
CO|10021|6664	KIRP	CO	HCN4	SOX11	NC	NC	NC	NC
CO|10021|6664	LIHC	CO	HCN4	SOX11	NC	up	NC	NC
CO|10021|6833	BLCA	CO	HCN4	ABCC8	NC	down	NC	NC
CO|10021|6833	COAD	CO	HCN4	ABCC8	down	down	hyper	hyper
CO|10021|6833	LIHC	CO	HCN4	ABCC8	NC	NC	NC	NC
CO|10021|6833	LUAD	CO	HCN4	ABCC8	NC	down	NC	NC
CO|10021|729956	BRCA	CO	HCN4	SHISA7	NC	NC	NC	NC
CO|10021|729956	COAD	CO	HCN4	SHISA7	down	down	hyper	hyper
CO|10021|729956	LUAD	CO	HCN4	SHISA7	NC	NC	NC	NC
CO|10021|762	COAD	CO	HCN4	CA4	down	down	hyper	NC
CO|10021|762	LUAD	CO	HCN4	CA4	NC	down	NC	NC
CO|10021|762	PRAD	CO	HCN4	CA4	NC	NC	NC	NC
CO|10021|84439	BRCA	CO	HCN4	HHIPL1	NC	NC	NC	NC
CO|10021|84439	COAD	CO	HCN4	HHIPL1	down	NC	hyper	NC
CO|10021|84439	KIRP	CO	HCN4	HHIPL1	NC	NC	NC	NC
CO|10021|84439	PRAD	CO	HCN4	HHIPL1	NC	NC	NC	NC
CO|10021|84530	BRCA	CO	HCN4	SRRM4	NC	NC	NC	hyper
CO|10021|84530	LIHC	CO	HCN4	SRRM4	NC	up	NC	NC
CO|10021|84530	LUAD	CO	HCN4	SRRM4	NC	down	NC	hyper
CO|10021|85300	BRCA	CO	HCN4	ATCAY	NC	NC	NC	NC
CO|10021|85300	LIHC	CO	HCN4	ATCAY	NC	up	NC	NC
CO|10021|85300	LUAD	CO	HCN4	ATCAY	NC	NC	NC	NC
CO|10021|8618	BRCA	CO	HCN4	CADPS	NC	NC	NC	hyper
CO|10021|8618	LIHC	CO	HCN4	CADPS	NC	NC	NC	NC
CO|10021|8618	LUAD	CO	HCN4	CADPS	NC	NC	NC	hyper
CO|10021|91584	COAD	CO	HCN4	PLXNA4	down	NC	hyper	hyper
CO|10021|91584	HNSC	CO	HCN4	PLXNA4	NC	NC	NC	NC
CO|10021|91584	LUAD	CO	HCN4	PLXNA4	NC	NC	NC	NC
CO|10021|9378	BRCA	CO	HCN4	NRXN1	NC	down	NC	hyper
CO|10021|9378	LIHC	CO	HCN4	NRXN1	NC	down	NC	NC
CO|10021|9378	PRAD	CO	HCN4	NRXN1	NC	NC	NC	NC
CO|10021|94026	BRCA	CO	HCN4	POM121L2	NC	NC	NC	NC
CO|10021|94026	COAD	CO	HCN4	POM121L2	down	NC	hyper	NC
CO|10021|94026	LIHC	CO	HCN4	POM121L2	NC	NC	NC	NC
CO|1004|9378	BRCA	CO	CDH6	NRXN1	NC	down	NC	hyper
CO|1004|9378	HNSC	CO	CDH6	NRXN1	NC	NC	NC	NC
CO|1004|9378	LUAD	CO	CDH6	NRXN1	NC	down	NC	NC
CO|10053|132625	KIRC	CO	AP1M2	ZFP42	NC	down	NC	NC
CO|10053|132625	KIRP	CO	AP1M2	ZFP42	NC	down	NC	NC
CO|10053|132625	LIHC	CO	AP1M2	ZFP42	NC	NC	NC	NC
CO|1005|114798	BRCA	CO	CDH7	SLITRK1	up	NC	hyper	NC
CO|1005|114798	LIHC	CO	CDH7	SLITRK1	NC	NC	NC	NC
CO|1005|114798	LUAD	CO	CDH7	SLITRK1	NC	up	hyper	NC
CO|1005|202559	BLCA	CO	CDH7	KHDRBS2	NC	down	NC	NC
CO|1005|202559	HNSC	CO	CDH7	KHDRBS2	NC	down	hyper	hyper
CO|1005|202559	LIHC	CO	CDH7	KHDRBS2	NC	NC	NC	NC
CO|1005|2554	BRCA	CO	CDH7	GABRA1	up	up	hyper	NC
CO|1005|2554	KIRC	CO	CDH7	GABRA1	NC	NC	NC	NC
CO|1005|2554	LIHC	CO	CDH7	GABRA1	NC	NC	NC	NC
CO|1005|2554	LUAD	CO	CDH7	GABRA1	NC	down	hyper	NC
CO|1005|256130	BLCA	CO	CDH7	TMEM196	NC	down	NC	NC
CO|1005|256130	BRCA	CO	CDH7	TMEM196	up	down	hyper	NC
CO|1005|256130	LIHC	CO	CDH7	TMEM196	NC	NC	NC	NC
CO|1005|60482	HNSC	CO	CDH7	SLC5A7	NC	down	hyper	hyper
CO|1005|60482	KIRC	CO	CDH7	SLC5A7	NC	down	NC	NC
CO|1005|60482	LIHC	CO	CDH7	SLC5A7	NC	down	NC	NC
CO|10062|2030	HNSC	CO	NR1H3	SLC29A1	NC	NC	NC	NC
CO|10062|2030	LUSC	CO	NR1H3	SLC29A1	NC	NC	NC	NC
CO|10062|2030	PRAD	CO	NR1H3	SLC29A1	NC	NC	hyper	NC
CO|1006|1012	BRCA	CO	CDH8	CDH13	NC	NC	hyper	NC
CO|1006|1012	LIHC	CO	CDH8	CDH13	up	NC	NC	NC
CO|1006|1012	PRAD	CO	CDH8	CDH13	down	NC	NC	NC
CO|1006|11211	BLCA	CO	CDH8	FZD10	NC	NC	NC	NC
CO|1006|11211	BRCA	CO	CDH8	FZD10	NC	NC	hyper	NC
CO|1006|11211	KIRC	CO	CDH8	FZD10	up	NC	NC	NC
CO|1006|11211	LIHC	CO	CDH8	FZD10	up	up	NC	NC
CO|1006|11211	LUAD	CO	CDH8	FZD10	NC	NC	hyper	hyper
CO|1006|114786	BRCA	CO	CDH8	XKR4	NC	down	hyper	hyper
CO|1006|114786	LUAD	CO	CDH8	XKR4	NC	NC	hyper	NC
CO|1006|114786	PRAD	CO	CDH8	XKR4	down	NC	NC	NC
CO|1006|114805	BRCA	CO	CDH8	GALNT13	NC	NC	hyper	hyper
CO|1006|114805	LIHC	CO	CDH8	GALNT13	up	NC	NC	NC
CO|1006|114805	LUAD	CO	CDH8	GALNT13	NC	down	hyper	NC
CO|1006|114805	PRAD	CO	CDH8	GALNT13	down	NC	NC	hyper
CO|1006|114815	BRCA	CO	CDH8	SORCS1	NC	NC	hyper	NC
CO|1006|114815	LUAD	CO	CDH8	SORCS1	NC	NC	hyper	hyper
CO|1006|114815	PRAD	CO	CDH8	SORCS1	down	NC	NC	hyper
CO|1006|116	BRCA	CO	CDH8	ADCYAP1	NC	NC	hyper	NC
CO|1006|116	LUAD	CO	CDH8	ADCYAP1	NC	NC	hyper	NC
CO|1006|116	PRAD	CO	CDH8	ADCYAP1	down	NC	NC	NC
CO|1006|129684	BRCA	CO	CDH8	CNTNAP5	NC	NC	hyper	NC
CO|1006|129684	LIHC	CO	CDH8	CNTNAP5	up	up	NC	NC
CO|1006|129684	LUAD	CO	CDH8	CNTNAP5	NC	up	hyper	hyper
CO|1006|129684	LUSC	CO	CDH8	CNTNAP5	NC	up	NC	NC
CO|1006|134829	BLCA	CO	CDH8	CLVS2	NC	NC	NC	NC
CO|1006|134829	BRCA	CO	CDH8	CLVS2	NC	NC	hyper	hyper
CO|1006|134829	KIRC	CO	CDH8	CLVS2	up	up	NC	NC
CO|1006|134829	LUAD	CO	CDH8	CLVS2	NC	NC	hyper	hyper
CO|1006|134829	LUSC	CO	CDH8	CLVS2	NC	up	NC	hyper
CO|1006|134829	PRAD	CO	CDH8	CLVS2	down	NC	NC	hyper
CO|1006|137970	BRCA	CO	CDH8	UNC5D	NC	down	hyper	hyper
CO|1006|137970	LIHC	CO	CDH8	UNC5D	up	up	NC	NC
CO|1006|137970	LUAD	CO	CDH8	UNC5D	NC	down	hyper	hyper
CO|1006|1400	BRCA	CO	CDH8	CRMP1	NC	NC	hyper	NC
CO|1006|1400	LIHC	CO	CDH8	CRMP1	up	NC	NC	NC
CO|1006|1400	LUAD	CO	CDH8	CRMP1	NC	NC	hyper	NC
CO|1006|140689	BRCA	CO	CDH8	CBLN4	NC	NC	hyper	hyper
CO|1006|140689	KIRC	CO	CDH8	CBLN4	up	NC	NC	NC
CO|1006|140689	PRAD	CO	CDH8	CBLN4	down	down	NC	NC
CO|1006|145581	BRCA	CO	CDH8	LRFN5	NC	NC	hyper	NC
CO|1006|145581	LIHC	CO	CDH8	LRFN5	up	NC	NC	NC
CO|1006|145581	LUAD	CO	CDH8	LRFN5	NC	NC	hyper	hyper
CO|1006|148	KIRC	CO	CDH8	ADRA1A	up	NC	NC	NC
CO|1006|148	LUAD	CO	CDH8	ADRA1A	NC	down	hyper	hyper
CO|1006|148	PRAD	CO	CDH8	ADRA1A	down	NC	NC	NC
CO|1006|148198	BRCA	CO	CDH8	ZNF98	NC	NC	hyper	NC
CO|1006|148198	LIHC	CO	CDH8	ZNF98	up	up	NC	NC
CO|1006|148198	PRAD	CO	CDH8	ZNF98	down	down	NC	NC
CO|1006|164284	BRCA	CO	CDH8	APCDD1L	NC	NC	hyper	hyper
CO|1006|164284	LIHC	CO	CDH8	APCDD1L	up	NC	NC	NC
CO|1006|164284	LUSC	CO	CDH8	APCDD1L	NC	up	NC	NC
CO|1006|164284	PRAD	CO	CDH8	APCDD1L	down	NC	NC	NC
CO|1006|169834	BRCA	CO	CDH8	ZNF883	NC	NC	hyper	NC
CO|1006|169834	LIHC	CO	CDH8	ZNF883	up	NC	NC	NC
CO|1006|169834	PRAD	CO	CDH8	ZNF883	down	NC	NC	NC
CO|1006|170692	BRCA	CO	CDH8	ADAMTS18	NC	NC	hyper	NC
CO|1006|170692	KIRC	CO	CDH8	ADAMTS18	up	NC	NC	NC
CO|1006|170692	LIHC	CO	CDH8	ADAMTS18	up	up	NC	NC
CO|1006|1804	BRCA	CO	CDH8	DPP6	NC	down	hyper	hyper
CO|1006|1804	LIHC	CO	CDH8	DPP6	up	NC	NC	NC
CO|1006|1804	LUAD	CO	CDH8	DPP6	NC	down	hyper	hyper
CO|1006|1804	PRAD	CO	CDH8	DPP6	down	NC	NC	NC
CO|1006|196047	BRCA	CO	CDH8	EMX2OS	NC	NC	hyper	NC
CO|1006|196047	HNSC	CO	CDH8	EMX2OS	NC	NC	NC	NC
CO|1006|196047	PRAD	CO	CDH8	EMX2OS	down	NC	NC	hyper
CO|1006|2070	BRCA	CO	CDH8	EYA4	NC	NC	hyper	NC
CO|1006|2070	LUAD	CO	CDH8	EYA4	NC	down	hyper	NC
CO|1006|2070	PRAD	CO	CDH8	EYA4	down	NC	NC	hyper
CO|1006|221303	BRCA	CO	CDH8	FAM162B	NC	NC	hyper	NC
CO|1006|221303	KIRC	CO	CDH8	FAM162B	up	NC	NC	NC
CO|1006|221303	LIHC	CO	CDH8	FAM162B	up	NC	NC	NC
CO|1006|22795	BRCA	CO	CDH8	NID2	NC	NC	hyper	hyper
CO|1006|22795	LUAD	CO	CDH8	NID2	NC	NC	hyper	hyper
CO|1006|22795	PRAD	CO	CDH8	NID2	down	NC	NC	hyper
CO|1006|2294	BRCA	CO	CDH8	FOXF1	NC	NC	hyper	NC
CO|1006|2294	KIRC	CO	CDH8	FOXF1	up	NC	NC	NC
CO|1006|2294	LUAD	CO	CDH8	FOXF1	NC	NC	hyper	hyper
CO|1006|2303	BRCA	CO	CDH8	FOXC2	NC	NC	hyper	NC
CO|1006|2303	LIHC	CO	CDH8	FOXC2	up	NC	NC	NC
CO|1006|2303	LUAD	CO	CDH8	FOXC2	NC	NC	hyper	hyper
CO|1006|2303	PRAD	CO	CDH8	FOXC2	down	NC	NC	NC
CO|1006|23194	KIRC	CO	CDH8	FBXL7	up	NC	NC	NC
CO|1006|23194	LIHC	CO	CDH8	FBXL7	up	NC	NC	NC
CO|1006|23194	LUAD	CO	CDH8	FBXL7	NC	NC	hyper	NC
CO|1006|23414	BRCA	CO	CDH8	ZFPM2	NC	NC	hyper	NC
CO|1006|23414	KIRC	CO	CDH8	ZFPM2	up	NC	NC	NC
CO|1006|23414	LIHC	CO	CDH8	ZFPM2	up	NC	NC	NC
CO|1006|2557	BRCA	CO	CDH8	GABRA4	NC	down	hyper	hyper
CO|1006|2557	HNSC	CO	CDH8	GABRA4	NC	down	NC	NC
CO|1006|2557	LUAD	CO	CDH8	GABRA4	NC	down	hyper	hyper
CO|1006|2557	PRAD	CO	CDH8	GABRA4	down	NC	NC	hyper
CO|1006|2561	BRCA	CO	CDH8	GABRB2	NC	NC	hyper	NC
CO|1006|2561	LIHC	CO	CDH8	GABRB2	up	NC	NC	NC
CO|1006|2561	LUAD	CO	CDH8	GABRB2	NC	NC	hyper	NC
CO|1006|2561	PRAD	CO	CDH8	GABRB2	down	NC	NC	NC
CO|1006|2562	BRCA	CO	CDH8	GABRB3	NC	NC	hyper	hyper
CO|1006|2562	LIHC	CO	CDH8	GABRB3	up	down	NC	NC
CO|1006|2562	LUAD	CO	CDH8	GABRB3	NC	NC	hyper	hyper
CO|1006|2567	BRCA	CO	CDH8	GABRG3	NC	down	hyper	NC
CO|1006|2567	LIHC	CO	CDH8	GABRG3	up	NC	NC	NC
CO|1006|2567	LUAD	CO	CDH8	GABRG3	NC	up	hyper	hyper
CO|1006|25817	BRCA	CO	CDH8	FAM19A5	NC	NC	hyper	NC
CO|1006|25817	KIRC	CO	CDH8	FAM19A5	up	NC	NC	NC
CO|1006|25817	LUAD	CO	CDH8	FAM19A5	NC	NC	hyper	NC
CO|1006|2587	BRCA	CO	CDH8	GALR1	NC	down	hyper	hyper
CO|1006|2587	KIRC	CO	CDH8	GALR1	up	NC	NC	NC
CO|1006|2587	LUAD	CO	CDH8	GALR1	NC	NC	hyper	hyper
CO|1006|25893	BLCA	CO	CDH8	TRIM58	NC	NC	NC	NC
CO|1006|25893	BRCA	CO	CDH8	TRIM58	NC	NC	hyper	NC
CO|1006|25893	LUAD	CO	CDH8	TRIM58	NC	down	hyper	hyper
CO|1006|26032	BRCA	CO	CDH8	SUSD5	NC	NC	hyper	hyper
CO|1006|26032	KIRC	CO	CDH8	SUSD5	up	NC	NC	NC
CO|1006|26032	LIHC	CO	CDH8	SUSD5	up	NC	NC	NC
CO|1006|27012	HNSC	CO	CDH8	KCNV1	NC	NC	NC	hyper
CO|1006|27012	LIHC	CO	CDH8	KCNV1	up	up	NC	NC
CO|1006|27012	LUAD	CO	CDH8	KCNV1	NC	up	hyper	NC
CO|1006|27012	PRAD	CO	CDH8	KCNV1	down	down	NC	NC
CO|1006|285175	BRCA	CO	CDH8	UNC80	NC	NC	hyper	NC
CO|1006|285175	HNSC	CO	CDH8	UNC80	NC	NC	NC	NC
CO|1006|285175	LUAD	CO	CDH8	UNC80	NC	down	hyper	NC
CO|1006|285676	BRCA	CO	CDH8	ZNF454	NC	NC	hyper	hyper
CO|1006|285676	KIRC	CO	CDH8	ZNF454	up	NC	NC	NC
CO|1006|285676	LIHC	CO	CDH8	ZNF454	up	NC	NC	NC
CO|1006|2893	BRCA	CO	CDH8	GRIA4	NC	down	hyper	hyper
CO|1006|2893	LUAD	CO	CDH8	GRIA4	NC	NC	hyper	hyper
CO|1006|2893	PRAD	CO	CDH8	GRIA4	down	NC	NC	hyper
CO|1006|28954	BRCA	CO	CDH8	REM1	NC	NC	hyper	NC
CO|1006|28954	LIHC	CO	CDH8	REM1	up	NC	NC	NC
CO|1006|28954	PRAD	CO	CDH8	REM1	down	NC	NC	NC
CO|1006|2916	BRCA	CO	CDH8	GRM6	NC	NC	hyper	hyper
CO|1006|2916	KIRC	CO	CDH8	GRM6	up	NC	NC	NC
CO|1006|2916	LIHC	CO	CDH8	GRM6	up	NC	NC	hyper
CO|1006|2916	PRAD	CO	CDH8	GRM6	down	NC	NC	hyper
CO|1006|29953	BRCA	CO	CDH8	TRHDE	NC	down	hyper	NC
CO|1006|29953	LIHC	CO	CDH8	TRHDE	up	NC	NC	NC
CO|1006|29953	LUAD	CO	CDH8	TRHDE	NC	down	hyper	NC
CO|1006|348980	BRCA	CO	CDH8	HCN1	NC	down	hyper	NC
CO|1006|348980	KIRC	CO	CDH8	HCN1	up	NC	NC	hyper
CO|1006|348980	LUAD	CO	CDH8	HCN1	NC	NC	hyper	NC
CO|1006|3741	BRCA	CO	CDH8	KCNA5	NC	NC	hyper	NC
CO|1006|3741	KIRC	CO	CDH8	KCNA5	up	NC	NC	NC
CO|1006|3741	LIHC	CO	CDH8	KCNA5	up	NC	NC	NC
CO|1006|399947	BRCA	CO	CDH8	C11orf87	NC	down	hyper	NC
CO|1006|399947	LUAD	CO	CDH8	C11orf87	NC	down	hyper	NC
CO|1006|399947	PRAD	CO	CDH8	C11orf87	down	down	NC	NC
CO|1006|404037	BRCA	CO	CDH8	HAPLN4	NC	NC	hyper	hyper
CO|1006|404037	KIRC	CO	CDH8	HAPLN4	up	up	NC	NC
CO|1006|404037	LUAD	CO	CDH8	HAPLN4	NC	NC	hyper	hyper
CO|1006|442117	BRCA	CO	CDH8	GALNTL6	NC	NC	hyper	NC
CO|1006|442117	LIHC	CO	CDH8	GALNTL6	up	NC	NC	NC
CO|1006|442117	LUAD	CO	CDH8	GALNTL6	NC	NC	hyper	NC
CO|1006|5077	BRCA	CO	CDH8	PAX3	NC	NC	hyper	hyper
CO|1006|5077	LIHC	CO	CDH8	PAX3	up	NC	NC	NC
CO|1006|5077	PRAD	CO	CDH8	PAX3	down	NC	NC	hyper
CO|1006|51285	BRCA	CO	CDH8	RASL12	NC	NC	hyper	NC
CO|1006|51285	KIRC	CO	CDH8	RASL12	up	NC	NC	NC
CO|1006|51285	PRAD	CO	CDH8	RASL12	down	NC	NC	NC
CO|1006|5142	BRCA	CO	CDH8	PDE4B	NC	NC	hyper	NC
CO|1006|5142	KIRC	CO	CDH8	PDE4B	up	NC	NC	NC
CO|1006|5142	LIHC	CO	CDH8	PDE4B	up	NC	NC	NC
CO|1006|5142	LUAD	CO	CDH8	PDE4B	NC	NC	hyper	NC
CO|1006|5179	BRCA	CO	CDH8	PENK	NC	down	hyper	hyper
CO|1006|5179	LUAD	CO	CDH8	PENK	NC	down	hyper	NC
CO|1006|5179	PRAD	CO	CDH8	PENK	down	NC	NC	NC
CO|1006|53904	BRCA	CO	CDH8	MYO3A	NC	NC	hyper	NC
CO|1006|53904	LUAD	CO	CDH8	MYO3A	NC	NC	hyper	NC
CO|1006|53904	PRAD	CO	CDH8	MYO3A	down	down	NC	NC
CO|1006|55816	BRCA	CO	CDH8	DOK5	NC	NC	hyper	hyper
CO|1006|55816	LIHC	CO	CDH8	DOK5	up	NC	NC	NC
CO|1006|55816	PRAD	CO	CDH8	DOK5	down	NC	NC	NC
CO|1006|56099	BRCA	CO	CDH8	PCDHGB7	NC	NC	hyper	hyper
CO|1006|56099	KIRC	CO	CDH8	PCDHGB7	up	NC	NC	NC
CO|1006|56099	PRAD	CO	CDH8	PCDHGB7	down	NC	NC	hyper
CO|1006|56102	BRCA	CO	CDH8	PCDHGB3	NC	NC	hyper	hyper
CO|1006|56102	KIRC	CO	CDH8	PCDHGB3	up	NC	NC	NC
CO|1006|56102	PRAD	CO	CDH8	PCDHGB3	down	NC	NC	hyper
CO|1006|56121	BRCA	CO	CDH8	PCDHB15	NC	NC	hyper	hyper
CO|1006|56121	KIRC	CO	CDH8	PCDHB15	up	NC	NC	NC
CO|1006|56121	LIHC	CO	CDH8	PCDHB15	up	NC	NC	NC
CO|1006|56121	PRAD	CO	CDH8	PCDHB15	down	NC	NC	hyper
CO|1006|56776	BRCA	CO	CDH8	FMN2	NC	NC	hyper	hyper
CO|1006|56776	LIHC	CO	CDH8	FMN2	up	NC	NC	NC
CO|1006|56776	LUAD	CO	CDH8	FMN2	NC	NC	hyper	hyper
CO|1006|57615	BRCA	CO	CDH8	ZNF492	NC	NC	hyper	NC
CO|1006|57615	LIHC	CO	CDH8	ZNF492	up	up	NC	NC
CO|1006|57615	PRAD	CO	CDH8	ZNF492	down	NC	NC	NC
CO|1006|6262	KIRC	CO	CDH8	RYR2	up	NC	NC	NC
CO|1006|6262	LUAD	CO	CDH8	RYR2	NC	NC	hyper	NC
CO|1006|6262	PRAD	CO	CDH8	RYR2	down	NC	NC	NC
CO|1006|63928	BRCA	CO	CDH8	CHP2	NC	NC	hyper	NC
CO|1006|63928	LIHC	CO	CDH8	CHP2	up	up	NC	NC
CO|1006|63928	PRAD	CO	CDH8	CHP2	down	NC	NC	NC
CO|1006|63934	BRCA	CO	CDH8	ZNF667	NC	NC	hyper	NC
CO|1006|63934	KIRC	CO	CDH8	ZNF667	up	NC	NC	NC
CO|1006|63934	LIHC	CO	CDH8	ZNF667	up	NC	NC	NC
CO|1006|64168	BRCA	CO	CDH8	NECAB1	NC	NC	hyper	NC
CO|1006|64168	LUAD	CO	CDH8	NECAB1	NC	down	hyper	NC
CO|1006|64168	PRAD	CO	CDH8	NECAB1	down	NC	NC	NC
CO|1006|6423	BRCA	CO	CDH8	SFRP2	NC	NC	hyper	hyper
CO|1006|6423	LIHC	CO	CDH8	SFRP2	up	NC	NC	NC
CO|1006|6423	PRAD	CO	CDH8	SFRP2	down	NC	NC	hyper
CO|1006|64321	BRCA	CO	CDH8	SOX17	NC	NC	hyper	hyper
CO|1006|64321	LUAD	CO	CDH8	SOX17	NC	down	hyper	hyper
CO|1006|64321	PRAD	CO	CDH8	SOX17	down	NC	NC	NC
CO|1006|64478	BRCA	CO	CDH8	CSMD1	NC	NC	hyper	NC
CO|1006|64478	LIHC	CO	CDH8	CSMD1	up	up	NC	NC
CO|1006|64478	LUAD	CO	CDH8	CSMD1	NC	down	hyper	NC
CO|1006|6530	BRCA	CO	CDH8	SLC6A2	NC	down	hyper	hyper
CO|1006|6530	LUAD	CO	CDH8	SLC6A2	NC	NC	hyper	hyper
CO|1006|6530	PRAD	CO	CDH8	SLC6A2	down	NC	NC	hyper
CO|1006|6571	BRCA	CO	CDH8	SLC18A2	NC	NC	hyper	hyper
CO|1006|6571	KIRC	CO	CDH8	SLC18A2	up	NC	NC	NC
CO|1006|6571	LUAD	CO	CDH8	SLC18A2	NC	NC	hyper	hyper
CO|1006|6586	BRCA	CO	CDH8	SLIT3	NC	NC	hyper	NC
CO|1006|6586	LIHC	CO	CDH8	SLIT3	up	NC	NC	NC
CO|1006|6586	LUAD	CO	CDH8	SLIT3	NC	NC	hyper	NC
CO|1006|6664	KIRC	CO	CDH8	SOX11	up	up	NC	NC
CO|1006|6664	LIHC	CO	CDH8	SOX11	up	up	NC	NC
CO|1006|6664	LUAD	CO	CDH8	SOX11	NC	up	hyper	NC
CO|1006|6664	LUSC	CO	CDH8	SOX11	NC	up	NC	NC
CO|1006|6754	KIRC	CO	CDH8	SSTR4	up	NC	NC	hyper
CO|1006|6754	LUAD	CO	CDH8	SSTR4	NC	down	hyper	hyper
CO|1006|6754	PRAD	CO	CDH8	SSTR4	down	NC	NC	hyper
CO|1006|6910	BRCA	CO	CDH8	TBX5	NC	NC	hyper	NC
CO|1006|6910	KIRC	CO	CDH8	TBX5	up	up	NC	NC
CO|1006|6910	LUAD	CO	CDH8	TBX5	NC	NC	hyper	NC
CO|1006|6910	PRAD	CO	CDH8	TBX5	down	NC	NC	NC
CO|1006|7225	BRCA	CO	CDH8	TRPC6	NC	NC	hyper	NC
CO|1006|7225	KIRC	CO	CDH8	TRPC6	up	NC	NC	NC
CO|1006|7225	LIHC	CO	CDH8	TRPC6	up	up	NC	NC
CO|1006|7225	PRAD	CO	CDH8	TRPC6	down	NC	NC	NC
CO|1006|728215	BRCA	CO	CDH8	FAM155A	NC	NC	hyper	NC
CO|1006|728215	KIRC	CO	CDH8	FAM155A	up	NC	NC	NC
CO|1006|728215	LIHC	CO	CDH8	FAM155A	up	NC	NC	NC
CO|1006|761	BRCA	CO	CDH8	CA3	NC	down	hyper	hyper
CO|1006|761	KIRC	CO	CDH8	CA3	up	NC	NC	hyper
CO|1006|761	PRAD	CO	CDH8	CA3	down	NC	NC	hyper
CO|1006|783	BRCA	CO	CDH8	CACNB2	NC	NC	hyper	NC
CO|1006|783	KIRC	CO	CDH8	CACNB2	up	NC	NC	NC
CO|1006|783	LUAD	CO	CDH8	CACNB2	NC	NC	hyper	NC
CO|1006|80243	BRCA	CO	CDH8	PREX2	NC	NC	hyper	NC
CO|1006|80243	KIRC	CO	CDH8	PREX2	up	NC	NC	NC
CO|1006|80243	LIHC	CO	CDH8	PREX2	up	NC	NC	NC
CO|1006|80243	LUAD	CO	CDH8	PREX2	NC	down	hyper	NC
CO|1006|80309	BRCA	CO	CDH8	SPHKAP	NC	down	hyper	hyper
CO|1006|80309	LUAD	CO	CDH8	SPHKAP	NC	down	hyper	hyper
CO|1006|80309	PRAD	CO	CDH8	SPHKAP	down	NC	NC	hyper
CO|1006|80310	BRCA	CO	CDH8	PDGFD	NC	NC	hyper	NC
CO|1006|80310	LIHC	CO	CDH8	PDGFD	up	NC	NC	NC
CO|1006|80310	PRAD	CO	CDH8	PDGFD	down	NC	NC	NC
CO|1006|84109	BRCA	CO	CDH8	QRFPR	NC	NC	hyper	hyper
CO|1006|84109	LIHC	CO	CDH8	QRFPR	up	up	NC	NC
CO|1006|84109	PRAD	CO	CDH8	QRFPR	down	NC	NC	hyper
CO|1006|84530	BLCA	CO	CDH8	SRRM4	NC	NC	NC	hyper
CO|1006|84530	BRCA	CO	CDH8	SRRM4	NC	NC	hyper	hyper
CO|1006|84530	LIHC	CO	CDH8	SRRM4	up	up	NC	NC
CO|1006|84530	LUAD	CO	CDH8	SRRM4	NC	down	hyper	hyper
CO|1006|8516	BRCA	CO	CDH8	ITGA8	NC	NC	hyper	hyper
CO|1006|8516	KIRC	CO	CDH8	ITGA8	up	NC	NC	NC
CO|1006|8516	LIHC	CO	CDH8	ITGA8	up	NC	NC	NC
CO|1006|8516	LUAD	CO	CDH8	ITGA8	NC	down	hyper	hyper
CO|1006|8989	LIHC	CO	CDH8	TRPA1	up	NC	NC	NC
CO|1006|8989	LUAD	CO	CDH8	TRPA1	NC	up	hyper	NC
CO|1006|8989	LUSC	CO	CDH8	TRPA1	NC	up	NC	NC
CO|1006|8989	PRAD	CO	CDH8	TRPA1	down	NC	NC	NC
CO|1006|9096	BRCA	CO	CDH8	TBX18	NC	NC	hyper	hyper
CO|1006|9096	KIRC	CO	CDH8	TBX18	up	NC	NC	NC
CO|1006|9096	LUAD	CO	CDH8	TBX18	NC	NC	hyper	hyper
CO|1006|9096	PRAD	CO	CDH8	TBX18	down	NC	NC	hyper
CO|1006|93649	BRCA	CO	CDH8	MYOCD	NC	down	hyper	NC
CO|1006|93649	KIRC	CO	CDH8	MYOCD	up	NC	NC	NC
CO|1006|93649	LIHC	CO	CDH8	MYOCD	up	NC	NC	NC
CO|10075|10479	BLCA	CO	HUWE1	SLC9A6	NC	NC	NC	NC
CO|10075|10479	KIRC	CO	HUWE1	SLC9A6	NC	NC	NC	NC
CO|10075|10479	LIHC	CO	HUWE1	SLC9A6	NC	NC	NC	NC
CO|10075|10479	LUAD	CO	HUWE1	SLC9A6	NC	NC	NC	NC
CO|10075|10479	LUSC	CO	HUWE1	SLC9A6	NC	NC	NC	NC
CO|10075|10838	BLCA	CO	HUWE1	ZNF275	NC	NC	NC	NC
CO|10075|10838	KIRC	CO	HUWE1	ZNF275	NC	NC	NC	NC
CO|10075|10838	LIHC	CO	HUWE1	ZNF275	NC	NC	NC	NC
CO|10075|10838	LUAD	CO	HUWE1	ZNF275	NC	NC	NC	NC
CO|10075|10838	LUSC	CO	HUWE1	ZNF275	NC	NC	NC	NC
CO|10075|1184	BLCA	CO	HUWE1	CLCN5	NC	NC	NC	NC
CO|10075|1184	KIRC	CO	HUWE1	CLCN5	NC	NC	NC	NC
CO|10075|1184	LIHC	CO	HUWE1	CLCN5	NC	NC	NC	NC
CO|10075|1184	LUAD	CO	HUWE1	CLCN5	NC	NC	NC	NC
CO|10075|1184	LUSC	CO	HUWE1	CLCN5	NC	NC	NC	NC
CO|10075|139231	BLCA	CO	HUWE1	FAM199X	NC	NC	NC	NC
CO|10075|139231	KIRC	CO	HUWE1	FAM199X	NC	NC	NC	NC
CO|10075|139231	LIHC	CO	HUWE1	FAM199X	NC	NC	NC	NC
CO|10075|139231	LUAD	CO	HUWE1	FAM199X	NC	NC	NC	NC
CO|10075|139231	LUSC	CO	HUWE1	FAM199X	NC	NC	NC	NC
CO|10075|139886	BLCA	CO	HUWE1	SPIN4	NC	NC	NC	NC
CO|10075|139886	LIHC	CO	HUWE1	SPIN4	NC	NC	NC	NC
CO|10075|139886	LUAD	CO	HUWE1	SPIN4	NC	NC	NC	NC
CO|10075|139886	UCEC	CO	HUWE1	SPIN4	NC	NC	NC	NC
CO|10075|1736	BLCA	CO	HUWE1	DKC1	NC	NC	NC	NC
CO|10075|1736	KIRC	CO	HUWE1	DKC1	NC	NC	NC	NC
CO|10075|1736	LIHC	CO	HUWE1	DKC1	NC	NC	NC	NC
CO|10075|1736	LUAD	CO	HUWE1	DKC1	NC	NC	NC	NC
CO|10075|1736	LUSC	CO	HUWE1	DKC1	NC	NC	NC	NC
CO|10075|203523	BLCA	CO	HUWE1	ZNF449	NC	NC	NC	NC
CO|10075|203523	HNSC	CO	HUWE1	ZNF449	NC	NC	NC	NC
CO|10075|203523	LIHC	CO	HUWE1	ZNF449	NC	NC	NC	NC
CO|10075|203523	LUAD	CO	HUWE1	ZNF449	NC	NC	NC	NC
CO|10075|23133	BLCA	CO	HUWE1	PHF8	NC	NC	NC	NC
CO|10075|23133	KIRC	CO	HUWE1	PHF8	NC	NC	NC	NC
CO|10075|23133	LIHC	CO	HUWE1	PHF8	NC	NC	NC	NC
CO|10075|23133	LUAD	CO	HUWE1	PHF8	NC	NC	NC	NC
CO|10075|23133	LUSC	CO	HUWE1	PHF8	NC	NC	NC	NC
CO|10075|2316	BLCA	CO	HUWE1	FLNA	NC	NC	NC	NC
CO|10075|2316	KIRC	CO	HUWE1	FLNA	NC	NC	NC	NC
CO|10075|2316	LIHC	CO	HUWE1	FLNA	NC	NC	NC	NC
CO|10075|2316	LUAD	CO	HUWE1	FLNA	NC	NC	NC	NC
CO|10075|2316	LUSC	CO	HUWE1	FLNA	NC	NC	NC	NC
CO|10075|23229	BLCA	CO	HUWE1	ARHGEF9	NC	NC	NC	NC
CO|10075|23229	KIRC	CO	HUWE1	ARHGEF9	NC	NC	NC	NC
CO|10075|23229	LIHC	CO	HUWE1	ARHGEF9	NC	NC	NC	NC
CO|10075|23229	LUAD	CO	HUWE1	ARHGEF9	NC	NC	NC	NC
CO|10075|23229	LUSC	CO	HUWE1	ARHGEF9	NC	NC	NC	NC
CO|10075|2332	BLCA	CO	HUWE1	FMR1	NC	NC	NC	NC
CO|10075|2332	KIRC	CO	HUWE1	FMR1	NC	NC	NC	NC
CO|10075|2332	LIHC	CO	HUWE1	FMR1	NC	NC	NC	NC
CO|10075|2332	LUAD	CO	HUWE1	FMR1	NC	NC	NC	NC
CO|10075|2332	LUSC	CO	HUWE1	FMR1	NC	NC	NC	NC
CO|10075|2334	KIRC	CO	HUWE1	AFF2	NC	NC	NC	NC
CO|10075|2334	LIHC	CO	HUWE1	AFF2	NC	up	NC	NC
CO|10075|2334	LUAD	CO	HUWE1	AFF2	NC	NC	NC	NC
CO|10075|2334	LUSC	CO	HUWE1	AFF2	NC	NC	NC	NC
CO|10075|2539	LIHC	CO	HUWE1	G6PD	NC	NC	NC	NC
CO|10075|2539	LUAD	CO	HUWE1	G6PD	NC	NC	NC	NC
CO|10075|2539	LUSC	CO	HUWE1	G6PD	NC	NC	NC	NC
CO|10075|27238	BLCA	CO	HUWE1	GPKOW	NC	NC	NC	NC
CO|10075|27238	LIHC	CO	HUWE1	GPKOW	NC	NC	NC	NC
CO|10075|27238	LUAD	CO	HUWE1	GPKOW	NC	NC	NC	NC
CO|10075|27238	LUSC	CO	HUWE1	GPKOW	NC	NC	NC	NC
CO|10075|3149	KIRC	CO	HUWE1	HMGB3	NC	NC	NC	NC
CO|10075|3149	LUAD	CO	HUWE1	HMGB3	NC	NC	NC	NC
CO|10075|3149	LUSC	CO	HUWE1	HMGB3	NC	NC	NC	NC
CO|10075|3423	BLCA	CO	HUWE1	IDS	NC	NC	NC	NC
CO|10075|3423	HNSC	CO	HUWE1	IDS	NC	NC	NC	NC
CO|10075|3423	KIRC	CO	HUWE1	IDS	NC	NC	NC	NC
CO|10075|3423	LIHC	CO	HUWE1	IDS	NC	NC	NC	NC
CO|10075|3423	LUAD	CO	HUWE1	IDS	NC	NC	NC	NC
CO|10075|3423	LUSC	CO	HUWE1	IDS	NC	NC	NC	NC
CO|10075|347344	BLCA	CO	HUWE1	ZNF81	NC	NC	NC	NC
CO|10075|347344	BRCA	CO	HUWE1	ZNF81	NC	NC	NC	NC
CO|10075|347344	HNSC	CO	HUWE1	ZNF81	NC	NC	NC	NC
CO|10075|347344	LIHC	CO	HUWE1	ZNF81	NC	NC	NC	NC
CO|10075|347344	LUAD	CO	HUWE1	ZNF81	NC	NC	NC	NC
CO|10075|347344	LUSC	CO	HUWE1	ZNF81	NC	NC	NC	NC
CO|10075|3654	BLCA	CO	HUWE1	IRAK1	NC	NC	NC	NC
CO|10075|3654	LIHC	CO	HUWE1	IRAK1	NC	NC	NC	NC
CO|10075|3654	LUAD	CO	HUWE1	IRAK1	NC	NC	NC	NC
CO|10075|3654	LUSC	CO	HUWE1	IRAK1	NC	NC	NC	NC
CO|10075|3750	COAD	CO	HUWE1	KCND1	NC	NC	NC	NC
CO|10075|3750	KIRC	CO	HUWE1	KCND1	NC	NC	NC	NC
CO|10075|3750	LIHC	CO	HUWE1	KCND1	NC	NC	NC	NC
CO|10075|3750	LUAD	CO	HUWE1	KCND1	NC	NC	NC	NC
CO|10075|3750	LUSC	CO	HUWE1	KCND1	NC	NC	NC	NC
CO|10075|4007	BLCA	CO	HUWE1	PRICKLE3	NC	NC	NC	NC
CO|10075|4007	LIHC	CO	HUWE1	PRICKLE3	NC	NC	NC	NC
CO|10075|4007	LUAD	CO	HUWE1	PRICKLE3	NC	NC	NC	NC
CO|10075|4007	LUSC	CO	HUWE1	PRICKLE3	NC	NC	NC	NC
CO|10075|4534	BLCA	CO	HUWE1	MTM1	NC	NC	NC	NC
CO|10075|4534	LIHC	CO	HUWE1	MTM1	NC	NC	NC	NC
CO|10075|4534	LUAD	CO	HUWE1	MTM1	NC	NC	NC	NC
CO|10075|4943	BLCA	CO	HUWE1	TBC1D25	NC	NC	NC	NC
CO|10075|4943	KIRC	CO	HUWE1	TBC1D25	NC	NC	NC	NC
CO|10075|4943	LIHC	CO	HUWE1	TBC1D25	NC	NC	NC	NC
CO|10075|4943	LUAD	CO	HUWE1	TBC1D25	NC	NC	NC	NC
CO|10075|4943	LUSC	CO	HUWE1	TBC1D25	NC	NC	NC	NC
CO|10075|51566	BLCA	CO	HUWE1	ARMCX3	NC	NC	NC	NC
CO|10075|51566	BRCA	CO	HUWE1	ARMCX3	NC	NC	NC	NC
CO|10075|51566	HNSC	CO	HUWE1	ARMCX3	NC	NC	NC	NC
CO|10075|51566	LIHC	CO	HUWE1	ARMCX3	NC	NC	NC	NC
CO|10075|51566	LUAD	CO	HUWE1	ARMCX3	NC	NC	NC	NC
CO|10075|5230	BLCA	CO	HUWE1	PGK1	NC	NC	NC	NC
CO|10075|5230	KIRC	CO	HUWE1	PGK1	NC	NC	NC	NC
CO|10075|5230	LIHC	CO	HUWE1	PGK1	NC	NC	NC	NC
CO|10075|5255	BLCA	CO	HUWE1	PHKA1	NC	NC	NC	NC
CO|10075|5255	KIRC	CO	HUWE1	PHKA1	NC	NC	NC	NC
CO|10075|5255	LIHC	CO	HUWE1	PHKA1	NC	NC	NC	NC
CO|10075|5255	LUAD	CO	HUWE1	PHKA1	NC	NC	NC	NC
CO|10075|5255	LUSC	CO	HUWE1	PHKA1	NC	NC	NC	NC
CO|10075|546	BLCA	CO	HUWE1	ATRX	NC	NC	NC	NC
CO|10075|546	HNSC	CO	HUWE1	ATRX	NC	NC	NC	NC
CO|10075|546	KIRC	CO	HUWE1	ATRX	NC	NC	NC	NC
CO|10075|546	LIHC	CO	HUWE1	ATRX	NC	NC	NC	NC
CO|10075|546	LUAD	CO	HUWE1	ATRX	NC	NC	NC	NC
CO|10075|546	LUSC	CO	HUWE1	ATRX	NC	NC	NC	NC
CO|10075|55217	BLCA	CO	HUWE1	TMLHE	NC	NC	NC	NC
CO|10075|55217	KIRC	CO	HUWE1	TMLHE	NC	NC	NC	NC
CO|10075|55217	LIHC	CO	HUWE1	TMLHE	NC	NC	NC	NC
CO|10075|55558	BLCA	CO	HUWE1	PLXNA3	NC	NC	NC	NC
CO|10075|55558	LIHC	CO	HUWE1	PLXNA3	NC	NC	NC	NC
CO|10075|55558	LUAD	CO	HUWE1	PLXNA3	NC	NC	NC	NC
CO|10075|55558	LUSC	CO	HUWE1	PLXNA3	NC	NC	NC	NC
CO|10075|55593	BLCA	CO	HUWE1	OTUD5	NC	NC	NC	NC
CO|10075|55593	LUAD	CO	HUWE1	OTUD5	NC	NC	NC	NC
CO|10075|55593	LUSC	CO	HUWE1	OTUD5	NC	NC	NC	NC
CO|10075|6102	BLCA	CO	HUWE1	RP2	NC	NC	NC	NC
CO|10075|6102	KIRC	CO	HUWE1	RP2	NC	NC	NC	NC
CO|10075|6102	LIHC	CO	HUWE1	RP2	NC	NC	NC	NC
CO|10075|64061	LIHC	CO	HUWE1	TSPYL2	NC	NC	NC	NC
CO|10075|64061	LUAD	CO	HUWE1	TSPYL2	NC	NC	NC	NC
CO|10075|64061	LUSC	CO	HUWE1	TSPYL2	NC	NC	NC	NC
CO|10075|65267	BLCA	CO	HUWE1	WNK3	NC	NC	NC	NC
CO|10075|65267	KIRC	CO	HUWE1	WNK3	NC	NC	NC	NC
CO|10075|65267	LIHC	CO	HUWE1	WNK3	NC	NC	NC	NC
CO|10075|65267	LUAD	CO	HUWE1	WNK3	NC	NC	NC	NC
CO|10075|65267	LUSC	CO	HUWE1	WNK3	NC	NC	NC	NC
CO|10075|6839	BLCA	CO	HUWE1	SUV39H1	NC	NC	NC	NC
CO|10075|6839	LUAD	CO	HUWE1	SUV39H1	NC	NC	NC	NC
CO|10075|6839	LUSC	CO	HUWE1	SUV39H1	NC	NC	NC	NC
CO|10075|7030	BLCA	CO	HUWE1	TFE3	NC	NC	NC	NC
CO|10075|7030	KIRC	CO	HUWE1	TFE3	NC	NC	NC	NC
CO|10075|7030	LUAD	CO	HUWE1	TFE3	NC	NC	NC	NC
CO|10075|7030	LUSC	CO	HUWE1	TFE3	NC	NC	NC	NC
CO|10075|7355	BLCA	CO	HUWE1	SLC35A2	NC	NC	NC	NC
CO|10075|7355	BRCA	CO	HUWE1	SLC35A2	NC	NC	NC	NC
CO|10075|7355	KIRC	CO	HUWE1	SLC35A2	NC	NC	NC	NC
CO|10075|7355	LIHC	CO	HUWE1	SLC35A2	NC	NC	NC	NC
CO|10075|7355	LUAD	CO	HUWE1	SLC35A2	NC	NC	NC	NC
CO|10075|7355	LUSC	CO	HUWE1	SLC35A2	NC	NC	NC	NC
CO|10075|7569	BLCA	CO	HUWE1	ZNF182	NC	NC	NC	NC
CO|10075|7569	LIHC	CO	HUWE1	ZNF182	NC	NC	NC	NC
CO|10075|7569	LUAD	CO	HUWE1	ZNF182	NC	NC	NC	NC
CO|10075|7569	LUSC	CO	HUWE1	ZNF182	NC	NC	NC	NC
CO|10075|7626	BLCA	CO	HUWE1	ZNF75D	NC	NC	NC	NC
CO|10075|7626	HNSC	CO	HUWE1	ZNF75D	NC	NC	NC	NC
CO|10075|7626	KIRC	CO	HUWE1	ZNF75D	NC	NC	NC	NC
CO|10075|7626	LIHC	CO	HUWE1	ZNF75D	NC	NC	NC	NC
CO|10075|79184	BLCA	CO	HUWE1	BRCC3	NC	NC	NC	NC
CO|10075|79184	KIRC	CO	HUWE1	BRCC3	NC	NC	NC	NC
CO|10075|79184	LIHC	CO	HUWE1	BRCC3	NC	NC	NC	NC
CO|10075|79184	LUAD	CO	HUWE1	BRCC3	NC	NC	NC	NC
CO|10075|79184	LUSC	CO	HUWE1	BRCC3	NC	NC	NC	NC
CO|10075|84061	BLCA	CO	HUWE1	MAGT1	NC	NC	NC	NC
CO|10075|84061	HNSC	CO	HUWE1	MAGT1	NC	NC	NC	NC
CO|10075|84061	KIRC	CO	HUWE1	MAGT1	NC	NC	NC	NC
CO|10075|84061	LIHC	CO	HUWE1	MAGT1	NC	NC	NC	NC
CO|10075|84679	BLCA	CO	HUWE1	SLC9A7	NC	NC	NC	NC
CO|10075|84679	KIRC	CO	HUWE1	SLC9A7	NC	NC	NC	NC
CO|10075|84679	LIHC	CO	HUWE1	SLC9A7	NC	NC	NC	NC
CO|10075|84679	LUAD	CO	HUWE1	SLC9A7	NC	NC	NC	NC
CO|10075|84679	LUSC	CO	HUWE1	SLC9A7	NC	NC	NC	NC
CO|10075|8776	BLCA	CO	HUWE1	MTMR1	NC	NC	NC	NC
CO|10075|8776	BRCA	CO	HUWE1	MTMR1	NC	NC	NC	NC
CO|10075|8776	KIRC	CO	HUWE1	MTMR1	NC	NC	NC	NC
CO|10075|8776	LUAD	CO	HUWE1	MTMR1	NC	NC	NC	NC
CO|10075|89801	BLCA	CO	HUWE1	PPP1R3F	NC	NC	NC	NC
CO|10075|89801	LIHC	CO	HUWE1	PPP1R3F	NC	NC	NC	NC
CO|10075|89801	LUSC	CO	HUWE1	PPP1R3F	NC	NC	NC	NC
CO|10075|93380	BLCA	CO	HUWE1	MMGT1	NC	NC	NC	NC
CO|10075|93380	KIRC	CO	HUWE1	MMGT1	NC	NC	NC	NC
CO|10075|93380	LIHC	CO	HUWE1	MMGT1	NC	NC	NC	NC
CO|10082|1608	BRCA	CO	GPC6	DGKG	NC	NC	NC	NC
CO|10082|1608	COAD	CO	GPC6	DGKG	NC	NC	hyper	hyper
CO|10082|1608	HNSC	CO	GPC6	DGKG	NC	NC	NC	NC
CO|10082|4311	BRCA	CO	GPC6	MME	NC	NC	NC	NC
CO|10082|4311	HNSC	CO	GPC6	MME	NC	NC	NC	hyper
CO|10082|4311	UCEC	CO	GPC6	MME	NC	NC	NC	NC
CO|10082|6424	BRCA	CO	GPC6	SFRP4	NC	NC	NC	NC
CO|10082|6424	COAD	CO	GPC6	SFRP4	NC	NC	hyper	NC
CO|10082|6424	HNSC	CO	GPC6	SFRP4	NC	NC	NC	hyper
CO|10083|9378	BRCA	CO	USH1C	NRXN1	NC	down	NC	hyper
CO|10083|9378	HNSC	CO	USH1C	NRXN1	NC	NC	NC	NC
CO|10083|9378	LUAD	CO	USH1C	NRXN1	up	down	NC	NC
CO|10084|10682	BLCA	CO	PQBP1	EBP	NC	NC	NC	NC
CO|10084|10682	HNSC	CO	PQBP1	EBP	NC	NC	NC	NC
CO|10084|10682	LIHC	CO	PQBP1	EBP	NC	NC	NC	NC
CO|10084|10682	LUSC	CO	PQBP1	EBP	NC	NC	NC	NC
CO|10084|11013	HNSC	CO	PQBP1	TMSB15A	NC	NC	NC	NC
CO|10084|11013	KIRC	CO	PQBP1	TMSB15A	NC	NC	NC	NC
CO|10084|11013	LIHC	CO	PQBP1	TMSB15A	NC	up	NC	NC
CO|10084|11013	THCA	CO	PQBP1	TMSB15A	NC	NC	NC	NC
CO|10084|1678	KIRP	CO	PQBP1	TIMM8A	NC	NC	NC	NC
CO|10084|1678	LIHC	CO	PQBP1	TIMM8A	NC	NC	NC	NC
CO|10084|1678	LUSC	CO	PQBP1	TIMM8A	NC	NC	NC	NC
CO|10084|24140	COAD	CO	PQBP1	FTSJ1	NC	NC	NC	NC
CO|10084|24140	KIRP	CO	PQBP1	FTSJ1	NC	NC	NC	NC
CO|10084|24140	LIHC	CO	PQBP1	FTSJ1	NC	NC	NC	NC
CO|10084|24140	LUAD	CO	PQBP1	FTSJ1	NC	NC	NC	NC
CO|10084|26071	BRCA	CO	PQBP1	RTL8A	NC	NC	NC	NC
CO|10084|26071	KIRC	CO	PQBP1	RTL8A	NC	NC	NC	NC
CO|10084|26071	LIHC	CO	PQBP1	RTL8A	NC	NC	NC	NC
CO|10084|26576	COAD	CO	PQBP1	SRPK3	NC	NC	NC	NC
CO|10084|26576	HNSC	CO	PQBP1	SRPK3	NC	NC	NC	NC
CO|10084|26576	KIRC	CO	PQBP1	SRPK3	NC	NC	NC	NC
CO|10084|26576	LIHC	CO	PQBP1	SRPK3	NC	NC	NC	NC
CO|10084|340542	BRCA	CO	PQBP1	BEX5	NC	NC	NC	NC
CO|10084|340542	COAD	CO	PQBP1	BEX5	NC	NC	NC	NC
CO|10084|340542	HNSC	CO	PQBP1	BEX5	NC	NC	NC	NC
CO|10084|340542	LIHC	CO	PQBP1	BEX5	NC	NC	NC	NC
CO|10084|340542	THCA	CO	PQBP1	BEX5	NC	NC	NC	NC
CO|10084|3421	BRCA	CO	PQBP1	IDH3G	NC	NC	NC	NC
CO|10084|3421	KIRC	CO	PQBP1	IDH3G	NC	NC	NC	NC
CO|10084|3421	LIHC	CO	PQBP1	IDH3G	NC	NC	NC	NC
CO|10084|3421	LUSC	CO	PQBP1	IDH3G	NC	NC	NC	NC
CO|10084|54539	BRCA	CO	PQBP1	NDUFB11	NC	NC	NC	NC
CO|10084|54539	KIRC	CO	PQBP1	NDUFB11	NC	NC	NC	NC
CO|10084|54539	THCA	CO	PQBP1	NDUFB11	NC	NC	NC	NC
CO|10084|55869	KIRC	CO	PQBP1	HDAC8	NC	NC	NC	NC
CO|10084|55869	LIHC	CO	PQBP1	HDAC8	NC	NC	NC	NC
CO|10084|55869	LUSC	CO	PQBP1	HDAC8	NC	NC	NC	NC
CO|10084|64743	BRCA	CO	PQBP1	WDR13	NC	NC	NC	NC
CO|10084|64743	COAD	CO	PQBP1	WDR13	NC	NC	NC	NC
CO|10084|64743	LIHC	CO	PQBP1	WDR13	NC	NC	NC	NC
CO|10084|65991	BRCA	CO	PQBP1	FUNDC2	NC	NC	NC	NC
CO|10084|65991	LIHC	CO	PQBP1	FUNDC2	NC	NC	NC	NC
CO|10084|65991	LUSC	CO	PQBP1	FUNDC2	NC	NC	NC	NC
CO|10084|6839	BRCA	CO	PQBP1	SUV39H1	NC	NC	NC	NC
CO|10084|6839	HNSC	CO	PQBP1	SUV39H1	NC	NC	NC	NC
CO|10084|6839	KIRC	CO	PQBP1	SUV39H1	NC	NC	NC	NC
CO|10084|6839	THCA	CO	PQBP1	SUV39H1	NC	NC	NC	NC
CO|10084|8270	KIRC	CO	PQBP1	LAGE3	NC	NC	NC	NC
CO|10084|8270	LIHC	CO	PQBP1	LAGE3	NC	NC	NC	NC
CO|10084|8270	LUSC	CO	PQBP1	LAGE3	NC	NC	NC	NC
CO|10084|8270	THCA	CO	PQBP1	LAGE3	NC	NC	NC	NC
CO|10084|92002	BLCA	CO	PQBP1	FAM58A	NC	NC	NC	NC
CO|10084|92002	COAD	CO	PQBP1	FAM58A	NC	NC	NC	NC
CO|10084|92002	LIHC	CO	PQBP1	FAM58A	NC	NC	NC	NC
CO|10084|92002	LUSC	CO	PQBP1	FAM58A	NC	NC	NC	NC
CO|10084|9500	COAD	CO	PQBP1	MAGED1	NC	NC	NC	NC
CO|10084|9500	KIRC	CO	PQBP1	MAGED1	NC	NC	NC	NC
CO|10084|9500	LIHC	CO	PQBP1	MAGED1	NC	NC	NC	NC
CO|10084|9500	LUSC	CO	PQBP1	MAGED1	NC	NC	NC	NC
CO|10085|10154	BLCA	CO	EDIL3	PLXNC1	NC	NC	NC	NC
CO|10085|10154	BRCA	CO	EDIL3	PLXNC1	NC	NC	NC	NC
CO|10085|10154	COAD	CO	EDIL3	PLXNC1	NC	NC	hyper	NC
CO|10085|1630	BLCA	CO	EDIL3	DCC	NC	NC	NC	NC
CO|10085|1630	BRCA	CO	EDIL3	DCC	NC	NC	NC	NC
CO|10085|1630	COAD	CO	EDIL3	DCC	NC	NC	hyper	hyper
CO|10085|196047	BRCA	CO	EDIL3	EMX2OS	NC	NC	NC	NC
CO|10085|196047	COAD	CO	EDIL3	EMX2OS	NC	NC	hyper	NC
CO|10085|196047	HNSC	CO	EDIL3	EMX2OS	NC	NC	NC	NC
CO|10085|203859	BRCA	CO	EDIL3	ANO5	NC	NC	NC	NC
CO|10085|203859	COAD	CO	EDIL3	ANO5	NC	down	hyper	hyper
CO|10085|203859	PRAD	CO	EDIL3	ANO5	NC	NC	NC	NC
CO|10085|23414	BLCA	CO	EDIL3	ZFPM2	NC	NC	NC	NC
CO|10085|23414	BRCA	CO	EDIL3	ZFPM2	NC	NC	NC	NC
CO|10085|23414	COAD	CO	EDIL3	ZFPM2	NC	NC	hyper	NC
CO|10085|3351	BLCA	CO	EDIL3	HTR1B	NC	down	NC	NC
CO|10085|3351	COAD	CO	EDIL3	HTR1B	NC	NC	hyper	hyper
CO|10085|3351	PRAD	CO	EDIL3	HTR1B	NC	down	NC	NC
CO|10085|338645	COAD	CO	EDIL3	LUZP2	NC	down	hyper	hyper
CO|10085|338645	HNSC	CO	EDIL3	LUZP2	NC	NC	NC	NC
CO|10085|338645	LUAD	CO	EDIL3	LUZP2	NC	NC	NC	NC
CO|10085|399947	BLCA	CO	EDIL3	C11orf87	NC	NC	NC	NC
CO|10085|399947	BRCA	CO	EDIL3	C11orf87	NC	down	NC	NC
CO|10085|399947	PRAD	CO	EDIL3	C11orf87	NC	down	NC	NC
CO|10085|401463	BRCA	CO	EDIL3	LOC401463	NC	NC	NC	NC
CO|10085|401463	COAD	CO	EDIL3	LOC401463	NC	NC	hyper	hyper
CO|10085|401463	HNSC	CO	EDIL3	LOC401463	NC	NC	NC	NC
CO|10085|4684	BRCA	CO	EDIL3	NCAM1	NC	NC	NC	NC
CO|10085|4684	COAD	CO	EDIL3	NCAM1	NC	NC	hyper	NC
CO|10085|4684	HNSC	CO	EDIL3	NCAM1	NC	NC	NC	NC
CO|10085|4684	LUAD	CO	EDIL3	NCAM1	NC	NC	NC	NC
CO|10085|5139	BLCA	CO	EDIL3	PDE3A	NC	NC	NC	NC
CO|10085|5139	BRCA	CO	EDIL3	PDE3A	NC	NC	NC	NC
CO|10085|5139	COAD	CO	EDIL3	PDE3A	NC	NC	hyper	NC
CO|10085|80310	BRCA	CO	EDIL3	PDGFD	NC	NC	NC	NC
CO|10085|80310	COAD	CO	EDIL3	PDGFD	NC	NC	hyper	hyper
CO|10085|80310	PRAD	CO	EDIL3	PDGFD	NC	NC	NC	NC
CO|10085|84620	BRCA	CO	EDIL3	ST6GAL2	NC	NC	NC	hyper
CO|10085|84620	COAD	CO	EDIL3	ST6GAL2	NC	NC	hyper	hyper
CO|10085|84620	HNSC	CO	EDIL3	ST6GAL2	NC	NC	NC	NC
CO|10085|8989	BLCA	CO	EDIL3	TRPA1	NC	NC	NC	NC
CO|10085|8989	BRCA	CO	EDIL3	TRPA1	NC	up	NC	NC
CO|10085|8989	LUAD	CO	EDIL3	TRPA1	NC	up	NC	NC
CO|10085|8989	PRAD	CO	EDIL3	TRPA1	NC	NC	NC	NC
CO|1008|2565	BRCA	CO	CDH10	GABRG1	down	down	NC	NC
CO|1008|2565	COAD	CO	CDH10	GABRG1	down	down	hyper	hyper
CO|1008|2565	HNSC	CO	CDH10	GABRG1	down	NC	NC	NC
CO|1008|27122	BRCA	CO	CDH10	DKK3	down	NC	NC	NC
CO|1008|27122	COAD	CO	CDH10	DKK3	down	NC	hyper	hyper
CO|1008|27122	LUAD	CO	CDH10	DKK3	down	NC	NC	NC
CO|1008|28954	BRCA	CO	CDH10	REM1	down	NC	NC	NC
CO|1008|28954	COAD	CO	CDH10	REM1	down	NC	hyper	hyper
CO|1008|28954	LUAD	CO	CDH10	REM1	down	NC	NC	NC
CO|1008|28965	BRCA	CO	CDH10	SLC27A6	down	NC	NC	NC
CO|1008|28965	COAD	CO	CDH10	SLC27A6	down	down	hyper	hyper
CO|1008|28965	LUAD	CO	CDH10	SLC27A6	down	down	NC	NC
CO|1008|390616	BRCA	CO	CDH10	ANKRD34C	down	NC	NC	NC
CO|1008|390616	COAD	CO	CDH10	ANKRD34C	down	NC	hyper	NC
CO|1008|390616	LUAD	CO	CDH10	ANKRD34C	down	down	NC	NC
CO|1008|460	BRCA	CO	CDH10	ASTN1	down	NC	NC	NC
CO|1008|460	COAD	CO	CDH10	ASTN1	down	down	hyper	hyper
CO|1008|460	LUAD	CO	CDH10	ASTN1	down	down	NC	NC
CO|1008|57611	BRCA	CO	CDH10	ISLR2	down	NC	NC	NC
CO|1008|57611	COAD	CO	CDH10	ISLR2	down	NC	hyper	hyper
CO|1008|57611	LUAD	CO	CDH10	ISLR2	down	NC	NC	NC
CO|1008|6258	BRCA	CO	CDH10	RXRG	down	down	NC	NC
CO|1008|6258	COAD	CO	CDH10	RXRG	down	down	hyper	hyper
CO|1008|6258	LUAD	CO	CDH10	RXRG	down	down	NC	NC
CO|1009|10846	BRCA	CO	CDH11	PDE10A	NC	NC	NC	NC
CO|1009|10846	LIHC	CO	CDH11	PDE10A	NC	NC	NC	NC
CO|1009|10846	LUAD	CO	CDH11	PDE10A	NC	NC	NC	NC
CO|1009|1282	BRCA	CO	CDH11	COL4A1	NC	NC	NC	NC
CO|1009|1282	HNSC	CO	CDH11	COL4A1	NC	NC	NC	NC
CO|1009|1282	LUAD	CO	CDH11	COL4A1	NC	NC	NC	NC
CO|1009|1282	LUSC	CO	CDH11	COL4A1	NC	NC	NC	NC
CO|1009|1284	BRCA	CO	CDH11	COL4A2	NC	NC	NC	NC
CO|1009|1284	HNSC	CO	CDH11	COL4A2	NC	NC	NC	NC
CO|1009|1284	LUAD	CO	CDH11	COL4A2	NC	NC	NC	NC
CO|1009|1284	LUSC	CO	CDH11	COL4A2	NC	NC	NC	NC
CO|1009|1289	BRCA	CO	CDH11	COL5A1	NC	NC	NC	NC
CO|1009|1289	LIHC	CO	CDH11	COL5A1	NC	NC	NC	NC
CO|1009|1289	LUAD	CO	CDH11	COL5A1	NC	NC	NC	NC
CO|1009|23136	BRCA	CO	CDH11	EPB41L3	NC	NC	NC	NC
CO|1009|23136	LUAD	CO	CDH11	EPB41L3	NC	NC	NC	NC
CO|1009|23136	UCEC	CO	CDH11	EPB41L3	NC	NC	NC	hyper
CO|1009|392255	BLCA	CO	CDH11	GDF6	NC	NC	NC	NC
CO|1009|392255	BRCA	CO	CDH11	GDF6	NC	NC	NC	NC
CO|1009|392255	LIHC	CO	CDH11	GDF6	NC	NC	NC	NC
CO|1009|392255	UCEC	CO	CDH11	GDF6	NC	NC	NC	NC
CO|1009|57194	BLCA	CO	CDH11	ATP10A	NC	NC	NC	NC
CO|1009|57194	BRCA	CO	CDH11	ATP10A	NC	NC	NC	NC
CO|1009|57194	LIHC	CO	CDH11	ATP10A	NC	NC	NC	NC
CO|1009|57569	BRCA	CO	CDH11	ARHGAP20	NC	NC	NC	NC
CO|1009|57569	COAD	CO	CDH11	ARHGAP20	NC	NC	NC	hyper
CO|1009|57569	UCEC	CO	CDH11	ARHGAP20	NC	down	NC	NC
CO|1009|80243	BLCA	CO	CDH11	PREX2	NC	NC	NC	NC
CO|1009|80243	BRCA	CO	CDH11	PREX2	NC	NC	NC	NC
CO|1009|80243	LUAD	CO	CDH11	PREX2	NC	down	NC	NC
CO|1009|91584	BLCA	CO	CDH11	PLXNA4	NC	NC	NC	NC
CO|1009|91584	BRCA	CO	CDH11	PLXNA4	NC	NC	NC	NC
CO|1009|91584	COAD	CO	CDH11	PLXNA4	NC	NC	NC	hyper
CO|10100|10316	BRCA	CO	TSPAN2	NMUR1	NC	down	NC	NC
CO|10100|10316	COAD	CO	TSPAN2	NMUR1	NC	NC	NC	NC
CO|10100|10316	LIHC	CO	TSPAN2	NMUR1	NC	NC	NC	NC
CO|10100|10320	BRCA	CO	TSPAN2	IKZF1	NC	NC	NC	NC
CO|10100|10320	LUAD	CO	TSPAN2	IKZF1	NC	NC	NC	NC
CO|10100|10320	UCEC	CO	TSPAN2	IKZF1	NC	NC	NC	NC
CO|10100|11149	BRCA	CO	TSPAN2	BVES	NC	NC	NC	NC
CO|10100|11149	LUAD	CO	TSPAN2	BVES	NC	NC	NC	NC
CO|10100|11149	UCEC	CO	TSPAN2	BVES	NC	NC	NC	NC
CO|10100|163782	BRCA	CO	TSPAN2	KANK4	NC	NC	NC	NC
CO|10100|163782	COAD	CO	TSPAN2	KANK4	NC	NC	NC	NC
CO|10100|163782	HNSC	CO	TSPAN2	KANK4	NC	NC	NC	NC
CO|10100|163782	LUAD	CO	TSPAN2	KANK4	NC	NC	NC	NC
CO|10100|254122	BRCA	CO	TSPAN2	SNX32	NC	NC	NC	hyper
CO|10100|254122	LIHC	CO	TSPAN2	SNX32	NC	NC	NC	NC
CO|10100|254122	UCEC	CO	TSPAN2	SNX32	NC	NC	NC	NC
CO|10100|256435	BRCA	CO	TSPAN2	ST6GALNAC3	NC	NC	NC	hyper
CO|10100|256435	LUAD	CO	TSPAN2	ST6GALNAC3	NC	NC	NC	NC
CO|10100|256435	UCEC	CO	TSPAN2	ST6GALNAC3	NC	NC	NC	NC
CO|10100|2675	BRCA	CO	TSPAN2	GFRA2	NC	NC	NC	NC
CO|10100|2675	LUAD	CO	TSPAN2	GFRA2	NC	down	NC	NC
CO|10100|2675	UCEC	CO	TSPAN2	GFRA2	NC	NC	NC	NC
CO|10100|27122	BRCA	CO	TSPAN2	DKK3	NC	NC	NC	NC
CO|10100|27122	LUAD	CO	TSPAN2	DKK3	NC	NC	NC	NC
CO|10100|27122	UCEC	CO	TSPAN2	DKK3	NC	NC	NC	NC
CO|10100|284217	BRCA	CO	TSPAN2	LAMA1	NC	NC	NC	hyper
CO|10100|284217	LIHC	CO	TSPAN2	LAMA1	NC	NC	NC	NC
CO|10100|284217	LUAD	CO	TSPAN2	LAMA1	NC	NC	NC	NC
CO|10100|3142	BRCA	CO	TSPAN2	HLX	NC	NC	NC	NC
CO|10100|3142	COAD	CO	TSPAN2	HLX	NC	NC	NC	NC
CO|10100|3142	LUAD	CO	TSPAN2	HLX	NC	NC	NC	NC
CO|10100|375567	BRCA	CO	TSPAN2	VWC2	NC	NC	NC	hyper
CO|10100|375567	HNSC	CO	TSPAN2	VWC2	NC	down	NC	hyper
CO|10100|375567	LIHC	CO	TSPAN2	VWC2	NC	NC	NC	hyper
CO|10100|3815	BRCA	CO	TSPAN2	KIT	NC	NC	NC	NC
CO|10100|3815	COAD	CO	TSPAN2	KIT	NC	NC	NC	NC
CO|10100|3815	HNSC	CO	TSPAN2	KIT	NC	NC	NC	NC
CO|10100|4135	BRCA	CO	TSPAN2	MAP6	NC	NC	NC	NC
CO|10100|4135	COAD	CO	TSPAN2	MAP6	NC	NC	NC	NC
CO|10100|4135	HNSC	CO	TSPAN2	MAP6	NC	NC	NC	NC
CO|10100|4135	LUAD	CO	TSPAN2	MAP6	NC	NC	NC	NC
CO|10100|440097	BRCA	CO	TSPAN2	DBX2	NC	down	NC	NC
CO|10100|440097	LIHC	CO	TSPAN2	DBX2	NC	NC	NC	NC
CO|10100|440097	LUAD	CO	TSPAN2	DBX2	NC	NC	NC	NC
CO|10100|440097	UCEC	CO	TSPAN2	DBX2	NC	down	NC	NC
CO|10100|4811	BRCA	CO	TSPAN2	NID1	NC	NC	NC	hyper
CO|10100|4811	LUAD	CO	TSPAN2	NID1	NC	NC	NC	NC
CO|10100|4811	UCEC	CO	TSPAN2	NID1	NC	NC	NC	NC
CO|10100|5243	BRCA	CO	TSPAN2	ABCB1	NC	NC	NC	NC
CO|10100|5243	COAD	CO	TSPAN2	ABCB1	NC	NC	NC	NC
CO|10100|5243	UCEC	CO	TSPAN2	ABCB1	NC	NC	NC	NC
CO|10100|53346	BRCA	CO	TSPAN2	TM6SF1	NC	NC	NC	NC
CO|10100|53346	LIHC	CO	TSPAN2	TM6SF1	NC	NC	NC	hyper
CO|10100|53346	LUAD	CO	TSPAN2	TM6SF1	NC	NC	NC	NC
CO|10100|54549	BRCA	CO	TSPAN2	SDK2	NC	NC	NC	NC
CO|10100|54549	COAD	CO	TSPAN2	SDK2	NC	NC	NC	NC
CO|10100|54549	UCEC	CO	TSPAN2	SDK2	NC	NC	NC	NC
CO|10100|56978	BRCA	CO	TSPAN2	PRDM8	NC	NC	NC	NC
CO|10100|56978	LIHC	CO	TSPAN2	PRDM8	NC	NC	NC	NC
CO|10100|56978	UCEC	CO	TSPAN2	PRDM8	NC	down	NC	NC
CO|10100|57633	BRCA	CO	TSPAN2	LRRN1	NC	NC	NC	NC
CO|10100|57633	LUAD	CO	TSPAN2	LRRN1	NC	NC	NC	NC
CO|10100|57633	UCEC	CO	TSPAN2	LRRN1	NC	NC	NC	hyper
CO|10100|64072	BRCA	CO	TSPAN2	CDH23	NC	NC	NC	NC
CO|10100|64072	COAD	CO	TSPAN2	CDH23	NC	NC	NC	NC
CO|10100|64072	UCEC	CO	TSPAN2	CDH23	NC	NC	NC	NC
CO|10100|6608	BRCA	CO	TSPAN2	SMO	NC	NC	NC	NC
CO|10100|6608	HNSC	CO	TSPAN2	SMO	NC	NC	NC	NC
CO|10100|6608	LUAD	CO	TSPAN2	SMO	NC	NC	NC	NC
CO|10100|6622	BRCA	CO	TSPAN2	SNCA	NC	NC	NC	NC
CO|10100|6622	LIHC	CO	TSPAN2	SNCA	NC	NC	NC	NC
CO|10100|6622	UCEC	CO	TSPAN2	SNCA	NC	NC	NC	NC
CO|10100|7941	BRCA	CO	TSPAN2	PLA2G7	NC	NC	NC	NC
CO|10100|7941	HNSC	CO	TSPAN2	PLA2G7	NC	NC	NC	NC
CO|10100|7941	LUAD	CO	TSPAN2	PLA2G7	NC	NC	NC	NC
CO|10100|814	BRCA	CO	TSPAN2	CAMK4	NC	NC	NC	NC
CO|10100|814	COAD	CO	TSPAN2	CAMK4	NC	NC	NC	NC
CO|10100|814	LIHC	CO	TSPAN2	CAMK4	NC	NC	NC	NC
CO|10100|84034	BRCA	CO	TSPAN2	EMILIN2	NC	NC	NC	NC
CO|10100|84034	LIHC	CO	TSPAN2	EMILIN2	NC	NC	NC	NC
CO|10100|84034	LUAD	CO	TSPAN2	EMILIN2	NC	NC	NC	NC
CO|10100|85449	BRCA	CO	TSPAN2	KIAA1755	NC	NC	NC	NC
CO|10100|85449	LIHC	CO	TSPAN2	KIAA1755	NC	NC	NC	NC
CO|10100|85449	LUAD	CO	TSPAN2	KIAA1755	NC	NC	NC	NC
CO|10100|9242	BRCA	CO	TSPAN2	MSC	NC	NC	NC	hyper
CO|10100|9242	HNSC	CO	TSPAN2	MSC	NC	NC	NC	NC
CO|10100|9242	UCEC	CO	TSPAN2	MSC	NC	NC	NC	hyper
CO|10100|9353	BRCA	CO	TSPAN2	SLIT2	NC	NC	NC	hyper
CO|10100|9353	LUAD	CO	TSPAN2	SLIT2	NC	NC	NC	NC
CO|10100|9353	UCEC	CO	TSPAN2	SLIT2	NC	NC	NC	NC
CO|10100|9365	BRCA	CO	TSPAN2	KL	NC	NC	NC	NC
CO|10100|9365	COAD	CO	TSPAN2	KL	NC	NC	NC	NC
CO|10100|9365	HNSC	CO	TSPAN2	KL	NC	NC	NC	NC
CO|10100|9638	BRCA	CO	TSPAN2	FEZ1	NC	NC	NC	NC
CO|10100|9638	COAD	CO	TSPAN2	FEZ1	NC	NC	NC	NC
CO|10100|9638	LUAD	CO	TSPAN2	FEZ1	NC	NC	NC	NC
CO|1012|114784	BLCA	CO	CDH13	CSMD2	NC	NC	NC	NC
CO|1012|114784	BRCA	CO	CDH13	CSMD2	NC	NC	NC	NC
CO|1012|114784	COAD	CO	CDH13	CSMD2	NC	NC	hyper	hyper
CO|1012|2018	BRCA	CO	CDH13	EMX2	NC	NC	NC	hyper
CO|1012|2018	COAD	CO	CDH13	EMX2	NC	NC	hyper	hyper
CO|1012|2018	LUAD	CO	CDH13	EMX2	NC	NC	NC	hyper
CO|1012|2019	LIHC	CO	CDH13	EN1	NC	up	NC	NC
CO|1012|2019	LUAD	CO	CDH13	EN1	NC	up	NC	NC
CO|1012|2019	PRAD	CO	CDH13	EN1	NC	NC	NC	NC
CO|1012|2259	BRCA	CO	CDH13	FGF14	NC	NC	NC	NC
CO|1012|2259	LUAD	CO	CDH13	FGF14	NC	NC	NC	NC
CO|1012|2259	LUSC	CO	CDH13	FGF14	NC	NC	NC	NC
CO|1012|2294	BRCA	CO	CDH13	FOXF1	NC	NC	NC	NC
CO|1012|2294	COAD	CO	CDH13	FOXF1	NC	NC	hyper	hyper
CO|1012|2294	LUAD	CO	CDH13	FOXF1	NC	NC	NC	hyper
CO|1012|2303	BRCA	CO	CDH13	FOXC2	NC	NC	NC	NC
CO|1012|2303	LIHC	CO	CDH13	FOXC2	NC	NC	NC	NC
CO|1012|2303	LUAD	CO	CDH13	FOXC2	NC	NC	NC	hyper
CO|1012|2557	BRCA	CO	CDH13	GABRA4	NC	down	NC	hyper
CO|1012|2557	LUAD	CO	CDH13	GABRA4	NC	down	NC	hyper
CO|1012|2557	PRAD	CO	CDH13	GABRA4	NC	NC	NC	hyper
CO|1012|2561	BRCA	CO	CDH13	GABRB2	NC	NC	NC	NC
CO|1012|2561	LIHC	CO	CDH13	GABRB2	NC	NC	NC	NC
CO|1012|2561	PRAD	CO	CDH13	GABRB2	NC	NC	NC	NC
CO|1012|27123	BRCA	CO	CDH13	DKK2	NC	NC	NC	NC
CO|1012|27123	LIHC	CO	CDH13	DKK2	NC	NC	NC	NC
CO|1012|27123	LUAD	CO	CDH13	DKK2	NC	NC	NC	hyper
CO|1012|283731	BLCA	CO	CDH13	LOC283731	NC	NC	NC	NC
CO|1012|283731	BRCA	CO	CDH13	LOC283731	NC	NC	NC	NC
CO|1012|283731	LUAD	CO	CDH13	LOC283731	NC	NC	NC	NC
CO|1012|2922	BRCA	CO	CDH13	GRP	NC	NC	NC	NC
CO|1012|2922	LIHC	CO	CDH13	GRP	NC	up	NC	NC
CO|1012|2922	LUAD	CO	CDH13	GRP	NC	NC	NC	NC
CO|1012|3736	BLCA	CO	CDH13	KCNA1	NC	down	NC	NC
CO|1012|3736	BRCA	CO	CDH13	KCNA1	NC	down	NC	NC
CO|1012|3736	COAD	CO	CDH13	KCNA1	NC	down	hyper	hyper
CO|1012|3736	LUAD	CO	CDH13	KCNA1	NC	down	NC	NC
CO|1012|3741	BRCA	CO	CDH13	KCNA5	NC	NC	NC	NC
CO|1012|3741	LIHC	CO	CDH13	KCNA5	NC	NC	NC	NC
CO|1012|3741	LUAD	CO	CDH13	KCNA5	NC	down	NC	NC
CO|1012|399947	BRCA	CO	CDH13	C11orf87	NC	down	NC	NC
CO|1012|399947	LIHC	CO	CDH13	C11orf87	NC	NC	NC	NC
CO|1012|399947	LUAD	CO	CDH13	C11orf87	NC	down	NC	NC
CO|1012|57611	BRCA	CO	CDH13	ISLR2	NC	NC	NC	NC
CO|1012|57611	COAD	CO	CDH13	ISLR2	NC	NC	hyper	hyper
CO|1012|57611	LUAD	CO	CDH13	ISLR2	NC	NC	NC	NC
CO|1012|5801	BRCA	CO	CDH13	PTPRR	NC	NC	NC	hyper
CO|1012|5801	LIHC	CO	CDH13	PTPRR	NC	NC	NC	NC
CO|1012|5801	LUAD	CO	CDH13	PTPRR	NC	NC	NC	NC
CO|1012|64321	BRCA	CO	CDH13	SOX17	NC	NC	NC	hyper
CO|1012|64321	LIHC	CO	CDH13	SOX17	NC	NC	NC	NC
CO|1012|64321	LUAD	CO	CDH13	SOX17	NC	down	NC	hyper
CO|1012|81035	COAD	CO	CDH13	COLEC12	NC	NC	hyper	hyper
CO|1012|81035	KIRP	CO	CDH13	COLEC12	NC	NC	NC	NC
CO|1012|81035	LIHC	CO	CDH13	COLEC12	NC	NC	NC	NC
CO|1012|83700	BRCA	CO	CDH13	JAM3	NC	NC	NC	hyper
CO|1012|83700	COAD	CO	CDH13	JAM3	NC	NC	hyper	hyper
CO|1012|83700	LIHC	CO	CDH13	JAM3	NC	NC	NC	NC
CO|1012|8499	BLCA	CO	CDH13	PPFIA2	NC	down	NC	NC
CO|1012|8499	BRCA	CO	CDH13	PPFIA2	NC	NC	NC	NC
CO|1012|8499	LIHC	CO	CDH13	PPFIA2	NC	NC	NC	NC
CO|10134|1678	COAD	CO	BCAP31	TIMM8A	NC	NC	NC	NC
CO|10134|1678	KIRC	CO	BCAP31	TIMM8A	NC	NC	NC	NC
CO|10134|1678	LIHC	CO	BCAP31	TIMM8A	NC	NC	NC	NC
CO|10134|1678	LUSC	CO	BCAP31	TIMM8A	NC	NC	NC	NC
CO|10134|1852	COAD	CO	BCAP31	DUSP9	NC	up	NC	NC
CO|10134|1852	HNSC	CO	BCAP31	DUSP9	NC	NC	NC	NC
CO|10134|1852	LIHC	CO	BCAP31	DUSP9	NC	NC	NC	NC
CO|10134|24140	KIRP	CO	BCAP31	FTSJ1	NC	NC	NC	NC
CO|10134|24140	LIHC	CO	BCAP31	FTSJ1	NC	NC	NC	NC
CO|10134|24140	LUAD	CO	BCAP31	FTSJ1	NC	NC	NC	NC
CO|10134|4354	COAD	CO	BCAP31	MPP1	NC	NC	NC	NC
CO|10134|4354	LIHC	CO	BCAP31	MPP1	NC	NC	NC	NC
CO|10134|4354	THCA	CO	BCAP31	MPP1	NC	NC	NC	NC
CO|10134|54470	COAD	CO	BCAP31	ARMCX6	NC	NC	NC	NC
CO|10134|54470	KIRC	CO	BCAP31	ARMCX6	NC	NC	NC	NC
CO|10134|54470	THCA	CO	BCAP31	ARMCX6	NC	NC	NC	NC
CO|10134|65991	COAD	CO	BCAP31	FUNDC2	NC	NC	NC	NC
CO|10134|65991	LIHC	CO	BCAP31	FUNDC2	NC	NC	NC	NC
CO|10134|65991	LUSC	CO	BCAP31	FUNDC2	NC	NC	NC	NC
CO|10134|6839	HNSC	CO	BCAP31	SUV39H1	NC	NC	NC	NC
CO|10134|6839	KIRC	CO	BCAP31	SUV39H1	NC	NC	NC	NC
CO|10134|6839	THCA	CO	BCAP31	SUV39H1	NC	NC	NC	NC
CO|10134|8270	LIHC	CO	BCAP31	LAGE3	NC	NC	NC	NC
CO|10134|8270	LUSC	CO	BCAP31	LAGE3	NC	NC	NC	NC
CO|10134|8270	THCA	CO	BCAP31	LAGE3	NC	NC	NC	NC
CO|10134|8933	HNSC	CO	BCAP31	RTL8C	NC	NC	NC	NC
CO|10134|8933	LIHC	CO	BCAP31	RTL8C	NC	NC	NC	NC
CO|10134|8933	LUSC	CO	BCAP31	RTL8C	NC	NC	NC	NC
CO|10134|9500	COAD	CO	BCAP31	MAGED1	NC	NC	NC	NC
CO|10134|9500	KIRC	CO	BCAP31	MAGED1	NC	NC	NC	NC
CO|10134|9500	KIRP	CO	BCAP31	MAGED1	NC	NC	NC	NC
CO|10134|9500	LIHC	CO	BCAP31	MAGED1	NC	NC	NC	NC
CO|10154|10409	BLCA	CO	PLXNC1	BASP1	NC	NC	NC	NC
CO|10154|10409	BRCA	CO	PLXNC1	BASP1	NC	NC	NC	NC
CO|10154|10409	COAD	CO	PLXNC1	BASP1	NC	NC	NC	hyper
CO|10154|107	BRCA	CO	PLXNC1	ADCY1	NC	NC	NC	NC
CO|10154|107	COAD	CO	PLXNC1	ADCY1	NC	NC	NC	hyper
CO|10154|107	LUAD	CO	PLXNC1	ADCY1	NC	NC	NC	NC
CO|10154|11122	BLCA	CO	PLXNC1	PTPRT	NC	NC	NC	NC
CO|10154|11122	BRCA	CO	PLXNC1	PTPRT	NC	NC	NC	NC
CO|10154|11122	HNSC	CO	PLXNC1	PTPRT	NC	NC	hyper	hyper
CO|10154|114786	BRCA	CO	PLXNC1	XKR4	NC	down	NC	hyper
CO|10154|114786	HNSC	CO	PLXNC1	XKR4	NC	NC	hyper	NC
CO|10154|114786	LUAD	CO	PLXNC1	XKR4	NC	NC	NC	NC
CO|10154|116443	BRCA	CO	PLXNC1	GRIN3A	NC	NC	NC	NC
CO|10154|116443	COAD	CO	PLXNC1	GRIN3A	NC	NC	NC	NC
CO|10154|116443	LUSC	CO	PLXNC1	GRIN3A	NC	NC	NC	NC
CO|10154|116835	BRCA	CO	PLXNC1	HSPA12B	NC	NC	NC	hyper
CO|10154|116835	COAD	CO	PLXNC1	HSPA12B	NC	NC	NC	hyper
CO|10154|116835	LUAD	CO	PLXNC1	HSPA12B	NC	NC	NC	NC
CO|10154|123041	BLCA	CO	PLXNC1	SLC24A4	NC	NC	NC	NC
CO|10154|123041	HNSC	CO	PLXNC1	SLC24A4	NC	NC	hyper	hyper
CO|10154|123041	LUSC	CO	PLXNC1	SLC24A4	NC	down	NC	NC
CO|10154|131405	BRCA	CO	PLXNC1	TRIM71	NC	NC	NC	hyper
CO|10154|131405	HNSC	CO	PLXNC1	TRIM71	NC	NC	hyper	NC
CO|10154|131405	LUAD	CO	PLXNC1	TRIM71	NC	down	NC	NC
CO|10154|131405	LUSC	CO	PLXNC1	TRIM71	NC	down	NC	NC
CO|10154|1400	BLCA	CO	PLXNC1	CRMP1	NC	NC	NC	NC
CO|10154|1400	BRCA	CO	PLXNC1	CRMP1	NC	NC	NC	NC
CO|10154|1400	COAD	CO	PLXNC1	CRMP1	NC	NC	NC	hyper
CO|10154|140679	BRCA	CO	PLXNC1	SLC32A1	NC	up	NC	hyper
CO|10154|140679	HNSC	CO	PLXNC1	SLC32A1	NC	NC	hyper	hyper
CO|10154|140679	LUSC	CO	PLXNC1	SLC32A1	NC	NC	NC	NC
CO|10154|149111	BRCA	CO	PLXNC1	CNIH3	NC	NC	NC	NC
CO|10154|149111	COAD	CO	PLXNC1	CNIH3	NC	NC	NC	hyper
CO|10154|149111	HNSC	CO	PLXNC1	CNIH3	NC	NC	hyper	NC
CO|10154|151126	BLCA	CO	PLXNC1	ZNF385B	NC	down	NC	NC
CO|10154|151126	BRCA	CO	PLXNC1	ZNF385B	NC	NC	NC	NC
CO|10154|151126	COAD	CO	PLXNC1	ZNF385B	NC	down	NC	NC
CO|10154|152573	COAD	CO	PLXNC1	SHISA3	NC	NC	NC	NC
CO|10154|152573	HNSC	CO	PLXNC1	SHISA3	NC	down	hyper	hyper
CO|10154|152573	LUSC	CO	PLXNC1	SHISA3	NC	down	NC	NC
CO|10154|171019	BRCA	CO	PLXNC1	ADAMTS19	NC	NC	NC	NC
CO|10154|171019	COAD	CO	PLXNC1	ADAMTS19	NC	NC	NC	NC
CO|10154|171019	HNSC	CO	PLXNC1	ADAMTS19	NC	down	hyper	NC
CO|10154|1901	BLCA	CO	PLXNC1	S1PR1	NC	NC	NC	NC
CO|10154|1901	BRCA	CO	PLXNC1	S1PR1	NC	NC	NC	hyper
CO|10154|1901	COAD	CO	PLXNC1	S1PR1	NC	NC	NC	hyper
CO|10154|2070	BRCA	CO	PLXNC1	EYA4	NC	NC	NC	NC
CO|10154|2070	HNSC	CO	PLXNC1	EYA4	NC	NC	hyper	hyper
CO|10154|2070	LUSC	CO	PLXNC1	EYA4	NC	NC	NC	NC
CO|10154|222865	BLCA	CO	PLXNC1	TMEM130	NC	NC	NC	NC
CO|10154|222865	BRCA	CO	PLXNC1	TMEM130	NC	NC	NC	NC
CO|10154|222865	LUAD	CO	PLXNC1	TMEM130	NC	NC	NC	NC
CO|10154|23072	BLCA	CO	PLXNC1	HECW1	NC	NC	NC	NC
CO|10154|23072	BRCA	CO	PLXNC1	HECW1	NC	NC	NC	hyper
CO|10154|23072	LUSC	CO	PLXNC1	HECW1	NC	NC	NC	NC
CO|10154|23136	BLCA	CO	PLXNC1	EPB41L3	NC	NC	NC	NC
CO|10154|23136	BRCA	CO	PLXNC1	EPB41L3	NC	NC	NC	NC
CO|10154|23136	LUSC	CO	PLXNC1	EPB41L3	NC	NC	NC	NC
CO|10154|2322	COAD	CO	PLXNC1	FLT3	NC	down	NC	hyper
CO|10154|2322	HNSC	CO	PLXNC1	FLT3	NC	NC	hyper	NC
CO|10154|2322	LUAD	CO	PLXNC1	FLT3	NC	NC	NC	NC
CO|10154|23414	BLCA	CO	PLXNC1	ZFPM2	NC	NC	NC	NC
CO|10154|23414	BRCA	CO	PLXNC1	ZFPM2	NC	NC	NC	NC
CO|10154|23414	COAD	CO	PLXNC1	ZFPM2	NC	NC	NC	NC
CO|10154|2561	BLCA	CO	PLXNC1	GABRB2	NC	NC	NC	NC
CO|10154|2561	BRCA	CO	PLXNC1	GABRB2	NC	NC	NC	NC
CO|10154|2561	COAD	CO	PLXNC1	GABRB2	NC	NC	NC	hyper
CO|10154|26032	BLCA	CO	PLXNC1	SUSD5	NC	NC	NC	NC
CO|10154|26032	BRCA	CO	PLXNC1	SUSD5	NC	NC	NC	hyper
CO|10154|26032	LUAD	CO	PLXNC1	SUSD5	NC	NC	NC	NC
CO|10154|2662	BRCA	CO	PLXNC1	GDF10	NC	down	NC	NC
CO|10154|2662	COAD	CO	PLXNC1	GDF10	NC	NC	NC	hyper
CO|10154|2662	HNSC	CO	PLXNC1	GDF10	NC	down	hyper	hyper
CO|10154|283078	BLCA	CO	PLXNC1	MKX	NC	down	NC	NC
CO|10154|283078	BRCA	CO	PLXNC1	MKX	NC	NC	NC	NC
CO|10154|283078	HNSC	CO	PLXNC1	MKX	NC	NC	hyper	hyper
CO|10154|285671	BLCA	CO	PLXNC1	RNF180	NC	NC	NC	NC
CO|10154|285671	BRCA	CO	PLXNC1	RNF180	NC	NC	NC	NC
CO|10154|285671	COAD	CO	PLXNC1	RNF180	NC	NC	NC	hyper
CO|10154|290	BRCA	CO	PLXNC1	ANPEP	NC	NC	NC	NC
CO|10154|290	COAD	CO	PLXNC1	ANPEP	NC	NC	NC	NC
CO|10154|290	LUAD	CO	PLXNC1	ANPEP	NC	NC	NC	NC
CO|10154|29953	BRCA	CO	PLXNC1	TRHDE	NC	down	NC	NC
CO|10154|29953	HNSC	CO	PLXNC1	TRHDE	NC	NC	hyper	hyper
CO|10154|29953	LUSC	CO	PLXNC1	TRHDE	NC	down	NC	NC
CO|10154|3351	BRCA	CO	PLXNC1	HTR1B	NC	NC	NC	hyper
CO|10154|3351	COAD	CO	PLXNC1	HTR1B	NC	NC	NC	hyper
CO|10154|3351	LUSC	CO	PLXNC1	HTR1B	NC	NC	NC	NC
CO|10154|349152	BLCA	CO	PLXNC1	DPY19L2P2	NC	NC	NC	NC
CO|10154|349152	HNSC	CO	PLXNC1	DPY19L2P2	NC	NC	hyper	NC
CO|10154|349152	LUSC	CO	PLXNC1	DPY19L2P2	NC	NC	NC	NC
CO|10154|3738	BRCA	CO	PLXNC1	KCNA3	NC	NC	NC	NC
CO|10154|3738	HNSC	CO	PLXNC1	KCNA3	NC	NC	hyper	hyper
CO|10154|3738	LUAD	CO	PLXNC1	KCNA3	NC	NC	NC	NC
CO|10154|3738	LUSC	CO	PLXNC1	KCNA3	NC	NC	NC	NC
CO|10154|3751	BRCA	CO	PLXNC1	KCND2	NC	NC	NC	NC
CO|10154|3751	COAD	CO	PLXNC1	KCND2	NC	NC	NC	hyper
CO|10154|3751	HNSC	CO	PLXNC1	KCND2	NC	NC	hyper	hyper
CO|10154|3763	BLCA	CO	PLXNC1	KCNJ6	NC	NC	NC	NC
CO|10154|3763	BRCA	CO	PLXNC1	KCNJ6	NC	NC	NC	NC
CO|10154|3763	COAD	CO	PLXNC1	KCNJ6	NC	NC	NC	NC
CO|10154|3763	HNSC	CO	PLXNC1	KCNJ6	NC	NC	hyper	hyper
CO|10154|3763	LUSC	CO	PLXNC1	KCNJ6	NC	NC	NC	NC
CO|10154|3778	BLCA	CO	PLXNC1	KCNMA1	NC	NC	NC	hyper
CO|10154|3778	COAD	CO	PLXNC1	KCNMA1	NC	NC	NC	NC
CO|10154|3778	LUAD	CO	PLXNC1	KCNMA1	NC	NC	NC	NC
CO|10154|3815	BLCA	CO	PLXNC1	KIT	NC	NC	NC	NC
CO|10154|3815	BRCA	CO	PLXNC1	KIT	NC	NC	NC	NC
CO|10154|3815	COAD	CO	PLXNC1	KIT	NC	NC	NC	NC
CO|10154|440097	BLCA	CO	PLXNC1	DBX2	NC	down	NC	NC
CO|10154|440097	BRCA	CO	PLXNC1	DBX2	NC	down	NC	NC
CO|10154|440097	HNSC	CO	PLXNC1	DBX2	NC	NC	hyper	NC
CO|10154|5010	BRCA	CO	PLXNC1	CLDN11	NC	NC	NC	NC
CO|10154|5010	COAD	CO	PLXNC1	CLDN11	NC	NC	NC	NC
CO|10154|5010	HNSC	CO	PLXNC1	CLDN11	NC	NC	hyper	hyper
CO|10154|51285	BRCA	CO	PLXNC1	RASL12	NC	NC	NC	NC
CO|10154|51285	COAD	CO	PLXNC1	RASL12	NC	NC	NC	NC
CO|10154|51285	HNSC	CO	PLXNC1	RASL12	NC	NC	hyper	NC
CO|10154|51285	LUAD	CO	PLXNC1	RASL12	NC	NC	NC	NC
CO|10154|51289	BLCA	CO	PLXNC1	RXFP3	NC	NC	NC	NC
CO|10154|51289	BRCA	CO	PLXNC1	RXFP3	NC	up	NC	NC
CO|10154|51289	HNSC	CO	PLXNC1	RXFP3	NC	up	hyper	hyper
CO|10154|51289	LUSC	CO	PLXNC1	RXFP3	NC	NC	NC	NC
CO|10154|54798	BLCA	CO	PLXNC1	DCHS2	NC	down	NC	NC
CO|10154|54798	BRCA	CO	PLXNC1	DCHS2	NC	NC	NC	NC
CO|10154|54798	COAD	CO	PLXNC1	DCHS2	NC	NC	NC	NC
CO|10154|55799	BRCA	CO	PLXNC1	CACNA2D3	NC	NC	NC	NC
CO|10154|55799	COAD	CO	PLXNC1	CACNA2D3	NC	NC	NC	hyper
CO|10154|55799	LUAD	CO	PLXNC1	CACNA2D3	NC	NC	NC	NC
CO|10154|56265	COAD	CO	PLXNC1	CPXM1	NC	NC	NC	hyper
CO|10154|56265	HNSC	CO	PLXNC1	CPXM1	NC	NC	hyper	NC
CO|10154|56265	LUSC	CO	PLXNC1	CPXM1	NC	NC	NC	NC
CO|10154|57687	BLCA	CO	PLXNC1	VAT1L	NC	NC	NC	NC
CO|10154|57687	BRCA	CO	PLXNC1	VAT1L	NC	NC	NC	NC
CO|10154|57687	COAD	CO	PLXNC1	VAT1L	NC	NC	NC	hyper
CO|10154|6387	BLCA	CO	PLXNC1	CXCL12	NC	NC	NC	hyper
CO|10154|6387	BRCA	CO	PLXNC1	CXCL12	NC	NC	NC	NC
CO|10154|6387	COAD	CO	PLXNC1	CXCL12	NC	NC	NC	NC
CO|10154|6387	LUAD	CO	PLXNC1	CXCL12	NC	NC	NC	hyper
CO|10154|64084	BLCA	CO	PLXNC1	CLSTN2	NC	NC	NC	NC
CO|10154|64084	COAD	CO	PLXNC1	CLSTN2	NC	NC	NC	hyper
CO|10154|64084	LUAD	CO	PLXNC1	CLSTN2	NC	NC	NC	NC
CO|10154|651	BRCA	CO	PLXNC1	BMP3	NC	down	NC	NC
CO|10154|651	COAD	CO	PLXNC1	BMP3	NC	down	NC	hyper
CO|10154|651	HNSC	CO	PLXNC1	BMP3	NC	down	hyper	NC
CO|10154|6571	BLCA	CO	PLXNC1	SLC18A2	NC	NC	NC	NC
CO|10154|6571	BRCA	CO	PLXNC1	SLC18A2	NC	NC	NC	hyper
CO|10154|6571	HNSC	CO	PLXNC1	SLC18A2	NC	NC	hyper	hyper
CO|10154|6571	LUSC	CO	PLXNC1	SLC18A2	NC	NC	NC	NC
CO|10154|65975	BLCA	CO	PLXNC1	STK33	NC	NC	NC	NC
CO|10154|65975	COAD	CO	PLXNC1	STK33	NC	NC	NC	hyper
CO|10154|65975	HNSC	CO	PLXNC1	STK33	NC	NC	hyper	NC
CO|10154|66000	BLCA	CO	PLXNC1	TMEM108	NC	NC	NC	hyper
CO|10154|66000	HNSC	CO	PLXNC1	TMEM108	NC	NC	hyper	hyper
CO|10154|66000	LUSC	CO	PLXNC1	TMEM108	NC	NC	NC	NC
CO|10154|728215	BLCA	CO	PLXNC1	FAM155A	NC	NC	NC	NC
CO|10154|728215	BRCA	CO	PLXNC1	FAM155A	NC	NC	NC	NC
CO|10154|728215	HNSC	CO	PLXNC1	FAM155A	NC	NC	hyper	hyper
CO|10154|7490	BLCA	CO	PLXNC1	WT1	NC	NC	NC	NC
CO|10154|7490	BRCA	CO	PLXNC1	WT1	NC	up	NC	NC
CO|10154|7490	HNSC	CO	PLXNC1	WT1	NC	up	hyper	hyper
CO|10154|7490	LUSC	CO	PLXNC1	WT1	NC	NC	NC	NC
CO|10154|80816	BLCA	CO	PLXNC1	ASXL3	NC	down	NC	NC
CO|10154|80816	BRCA	CO	PLXNC1	ASXL3	NC	down	NC	NC
CO|10154|80816	COAD	CO	PLXNC1	ASXL3	NC	down	NC	NC
CO|10154|84034	BRCA	CO	PLXNC1	EMILIN2	NC	NC	NC	NC
CO|10154|84034	COAD	CO	PLXNC1	EMILIN2	NC	NC	NC	NC
CO|10154|84034	LUAD	CO	PLXNC1	EMILIN2	NC	NC	NC	NC
CO|10154|84570	BLCA	CO	PLXNC1	COL25A1	NC	down	NC	NC
CO|10154|84570	BRCA	CO	PLXNC1	COL25A1	NC	down	NC	NC
CO|10154|84570	HNSC	CO	PLXNC1	COL25A1	NC	NC	hyper	hyper
CO|10154|85449	BRCA	CO	PLXNC1	KIAA1755	NC	NC	NC	NC
CO|10154|85449	COAD	CO	PLXNC1	KIAA1755	NC	NC	NC	NC
CO|10154|85449	LUAD	CO	PLXNC1	KIAA1755	NC	NC	NC	NC
CO|10154|8622	BLCA	CO	PLXNC1	PDE8B	NC	NC	NC	NC
CO|10154|8622	BRCA	CO	PLXNC1	PDE8B	NC	NC	NC	NC
CO|10154|8622	HNSC	CO	PLXNC1	PDE8B	NC	NC	hyper	hyper
CO|10154|8622	LUAD	CO	PLXNC1	PDE8B	NC	down	NC	NC
CO|10154|8633	BLCA	CO	PLXNC1	UNC5C	NC	down	NC	NC
CO|10154|8633	BRCA	CO	PLXNC1	UNC5C	NC	NC	NC	NC
CO|10154|8633	HNSC	CO	PLXNC1	UNC5C	NC	NC	hyper	NC
CO|10154|8854	BRCA	CO	PLXNC1	ALDH1A2	NC	NC	NC	hyper
CO|10154|8854	COAD	CO	PLXNC1	ALDH1A2	NC	NC	NC	hyper
CO|10154|8854	HNSC	CO	PLXNC1	ALDH1A2	NC	NC	hyper	hyper
CO|10154|8854	LUSC	CO	PLXNC1	ALDH1A2	NC	NC	NC	NC
CO|10154|9162	BLCA	CO	PLXNC1	DGKI	NC	NC	NC	NC
CO|10154|9162	BRCA	CO	PLXNC1	DGKI	NC	NC	NC	hyper
CO|10154|9162	HNSC	CO	PLXNC1	DGKI	NC	NC	hyper	NC
CO|1016|114798	BRCA	CO	CDH18	SLITRK1	NC	NC	NC	NC
CO|1016|114798	HNSC	CO	CDH18	SLITRK1	NC	NC	NC	hyper
CO|1016|114798	LUAD	CO	CDH18	SLITRK1	up	up	NC	NC
CO|1016|164284	HNSC	CO	CDH18	APCDD1L	NC	NC	NC	NC
CO|1016|164284	KIRC	CO	CDH18	APCDD1L	down	NC	NC	NC
CO|1016|164284	LIHC	CO	CDH18	APCDD1L	up	NC	NC	NC
CO|1016|2566	BRCA	CO	CDH18	GABRG2	NC	up	NC	hyper
CO|1016|2566	HNSC	CO	CDH18	GABRG2	NC	up	NC	NC
CO|1016|2566	KIRC	CO	CDH18	GABRG2	down	NC	NC	NC
CO|1016|2566	LIHC	CO	CDH18	GABRG2	up	up	NC	NC
CO|1016|256764	BRCA	CO	CDH18	WDR72	NC	NC	NC	NC
CO|1016|256764	HNSC	CO	CDH18	WDR72	NC	NC	NC	NC
CO|1016|256764	LUAD	CO	CDH18	WDR72	up	NC	NC	NC
CO|1016|4986	KIRC	CO	CDH18	OPRK1	down	NC	NC	NC
CO|1016|4986	LIHC	CO	CDH18	OPRK1	up	NC	NC	NC
CO|1016|4986	LUAD	CO	CDH18	OPRK1	up	NC	NC	NC
CO|1016|51555	BRCA	CO	CDH18	PEX5L	NC	NC	NC	NC
CO|1016|51555	KIRC	CO	CDH18	PEX5L	down	NC	NC	NC
CO|1016|51555	LUAD	CO	CDH18	PEX5L	up	NC	NC	NC
CO|1016|56884	BRCA	CO	CDH18	FSTL5	NC	NC	NC	NC
CO|1016|56884	HNSC	CO	CDH18	FSTL5	NC	NC	NC	NC
CO|1016|56884	LUAD	CO	CDH18	FSTL5	up	up	NC	NC
CO|1016|57575	BRCA	CO	CDH18	PCDH10	NC	NC	NC	NC
CO|1016|57575	HNSC	CO	CDH18	PCDH10	NC	NC	NC	hyper
CO|1016|57575	LIHC	CO	CDH18	PCDH10	up	NC	NC	NC
CO|10215|1045	BRCA	CO	OLIG2	CDX2	up	NC	NC	hyper
CO|10215|1045	HNSC	CO	OLIG2	CDX2	NC	up	hyper	hyper
CO|10215|1045	LUAD	CO	OLIG2	CDX2	NC	up	hyper	NC
CO|10215|1045	LUSC	CO	OLIG2	CDX2	NC	up	NC	NC
CO|10215|11023	BRCA	CO	OLIG2	VAX1	up	up	NC	hyper
CO|10215|11023	HNSC	CO	OLIG2	VAX1	NC	up	hyper	hyper
CO|10215|11023	LIHC	CO	OLIG2	VAX1	NC	NC	NC	NC
CO|10215|11023	LUAD	CO	OLIG2	VAX1	NC	up	hyper	hyper
CO|10215|114	BLCA	CO	OLIG2	ADCY8	NC	NC	hyper	hyper
CO|10215|114	BRCA	CO	OLIG2	ADCY8	up	down	NC	hyper
CO|10215|114	HNSC	CO	OLIG2	ADCY8	NC	down	hyper	hyper
CO|10215|114	PRAD	CO	OLIG2	ADCY8	NC	down	NC	NC
CO|10215|116448	BRCA	CO	OLIG2	OLIG1	up	NC	NC	NC
CO|10215|116448	HNSC	CO	OLIG2	OLIG1	NC	down	hyper	hyper
CO|10215|116448	LUSC	CO	OLIG2	OLIG1	NC	down	NC	NC
CO|10215|128408	BLCA	CO	OLIG2	BHLHE23	NC	NC	hyper	hyper
CO|10215|128408	BRCA	CO	OLIG2	BHLHE23	up	NC	NC	hyper
CO|10215|128408	LUSC	CO	OLIG2	BHLHE23	NC	NC	NC	NC
CO|10215|132204	BRCA	CO	OLIG2	SYNPR	up	NC	NC	hyper
CO|10215|132204	HNSC	CO	OLIG2	SYNPR	NC	down	hyper	NC
CO|10215|132204	LIHC	CO	OLIG2	SYNPR	NC	NC	NC	NC
CO|10215|132204	LUSC	CO	OLIG2	SYNPR	NC	up	NC	NC
CO|10215|138046	BLCA	CO	OLIG2	RALYL	NC	NC	hyper	NC
CO|10215|138046	BRCA	CO	OLIG2	RALYL	up	NC	NC	NC
CO|10215|138046	HNSC	CO	OLIG2	RALYL	NC	down	hyper	hyper
CO|10215|1381	BRCA	CO	OLIG2	CRABP1	up	NC	NC	NC
CO|10215|1381	LIHC	CO	OLIG2	CRABP1	NC	up	NC	NC
CO|10215|1381	LUAD	CO	OLIG2	CRABP1	NC	up	hyper	NC
CO|10215|140578	BLCA	CO	OLIG2	CHODL	NC	NC	hyper	NC
CO|10215|140578	BRCA	CO	OLIG2	CHODL	up	NC	NC	NC
CO|10215|140578	LIHC	CO	OLIG2	CHODL	NC	NC	NC	NC
CO|10215|140679	HNSC	CO	OLIG2	SLC32A1	NC	NC	hyper	hyper
CO|10215|140679	LIHC	CO	OLIG2	SLC32A1	NC	NC	NC	NC
CO|10215|140679	LUSC	CO	OLIG2	SLC32A1	NC	NC	NC	NC
CO|10215|140679	PRAD	CO	OLIG2	SLC32A1	NC	NC	NC	NC
CO|10215|140730	HNSC	CO	OLIG2	RIMS4	NC	down	hyper	hyper
CO|10215|140730	LIHC	CO	OLIG2	RIMS4	NC	NC	NC	NC
CO|10215|140730	LUAD	CO	OLIG2	RIMS4	NC	down	hyper	NC
CO|10215|148281	HNSC	CO	OLIG2	SYT6	NC	NC	hyper	NC
CO|10215|148281	LIHC	CO	OLIG2	SYT6	NC	NC	NC	NC
CO|10215|148281	LUSC	CO	OLIG2	SYT6	NC	NC	NC	NC
CO|10215|148753	BRCA	CO	OLIG2	FAM163A	up	NC	NC	NC
CO|10215|148753	HNSC	CO	OLIG2	FAM163A	NC	NC	hyper	NC
CO|10215|148753	LUAD	CO	OLIG2	FAM163A	NC	up	hyper	NC
CO|10215|148753	LUSC	CO	OLIG2	FAM163A	NC	NC	NC	NC
CO|10215|151647	BRCA	CO	OLIG2	FAM19A4	up	NC	NC	NC
CO|10215|151647	HNSC	CO	OLIG2	FAM19A4	NC	NC	hyper	hyper
CO|10215|151647	LUAD	CO	OLIG2	FAM19A4	NC	NC	hyper	NC
CO|10215|165257	BRCA	CO	OLIG2	C1QL2	up	down	NC	NC
CO|10215|165257	HNSC	CO	OLIG2	C1QL2	NC	NC	hyper	hyper
CO|10215|165257	LUSC	CO	OLIG2	C1QL2	NC	NC	NC	NC
CO|10215|1761	BRCA	CO	OLIG2	DMRT1	up	up	NC	NC
CO|10215|1761	LIHC	CO	OLIG2	DMRT1	NC	NC	NC	NC
CO|10215|1761	LUAD	CO	OLIG2	DMRT1	NC	up	hyper	NC
CO|10215|1813	BRCA	CO	OLIG2	DRD2	up	down	NC	NC
CO|10215|1813	LIHC	CO	OLIG2	DRD2	NC	NC	NC	NC
CO|10215|1813	LUAD	CO	OLIG2	DRD2	NC	NC	hyper	NC
CO|10215|2018	LIHC	CO	OLIG2	EMX2	NC	up	NC	NC
CO|10215|2018	LUAD	CO	OLIG2	EMX2	NC	NC	hyper	hyper
CO|10215|2018	LUSC	CO	OLIG2	EMX2	NC	up	NC	NC
CO|10215|221938	BRCA	CO	OLIG2	MMD2	up	NC	NC	NC
CO|10215|221938	HNSC	CO	OLIG2	MMD2	NC	NC	hyper	NC
CO|10215|221938	LUAD	CO	OLIG2	MMD2	NC	NC	hyper	hyper
CO|10215|22986	BRCA	CO	OLIG2	SORCS3	up	NC	NC	NC
CO|10215|22986	HNSC	CO	OLIG2	SORCS3	NC	NC	hyper	hyper
CO|10215|22986	LUSC	CO	OLIG2	SORCS3	NC	up	NC	NC
CO|10215|22986	PRAD	CO	OLIG2	SORCS3	NC	NC	NC	NC
CO|10215|245806	BRCA	CO	OLIG2	VGLL2	up	down	NC	NC
CO|10215|245806	LIHC	CO	OLIG2	VGLL2	NC	NC	NC	NC
CO|10215|245806	LUAD	CO	OLIG2	VGLL2	NC	NC	hyper	NC
CO|10215|2554	BLCA	CO	OLIG2	GABRA1	NC	NC	hyper	NC
CO|10215|2554	BRCA	CO	OLIG2	GABRA1	up	up	NC	NC
CO|10215|2554	LUAD	CO	OLIG2	GABRA1	NC	down	hyper	NC
CO|10215|2558	BRCA	CO	OLIG2	GABRA5	up	up	NC	NC
CO|10215|2558	HNSC	CO	OLIG2	GABRA5	NC	NC	hyper	NC
CO|10215|2558	LUAD	CO	OLIG2	GABRA5	NC	up	hyper	NC
CO|10215|2558	LUSC	CO	OLIG2	GABRA5	NC	up	NC	NC
CO|10215|256297	BRCA	CO	OLIG2	PTF1A	up	down	NC	hyper
CO|10215|256297	LUAD	CO	OLIG2	PTF1A	NC	NC	hyper	hyper
CO|10215|256297	LUSC	CO	OLIG2	PTF1A	NC	NC	NC	NC
CO|10215|2572	BRCA	CO	OLIG2	GAD2	up	NC	NC	NC
CO|10215|2572	HNSC	CO	OLIG2	GAD2	NC	NC	hyper	hyper
CO|10215|2572	LIHC	CO	OLIG2	GAD2	NC	NC	NC	NC
CO|10215|2572	LUSC	CO	OLIG2	GAD2	NC	NC	NC	NC
CO|10215|2572	PRAD	CO	OLIG2	GAD2	NC	down	NC	NC
CO|10215|2893	BLCA	CO	OLIG2	GRIA4	NC	NC	hyper	hyper
CO|10215|2893	HNSC	CO	OLIG2	GRIA4	NC	down	hyper	hyper
CO|10215|2893	LIHC	CO	OLIG2	GRIA4	NC	NC	NC	NC
CO|10215|30010	HNSC	CO	OLIG2	NXPH1	NC	NC	hyper	hyper
CO|10215|30010	LIHC	CO	OLIG2	NXPH1	NC	NC	NC	NC
CO|10215|30010	LUAD	CO	OLIG2	NXPH1	NC	up	hyper	NC
CO|10215|3167	BRCA	CO	OLIG2	HMX2	up	up	NC	NC
CO|10215|3167	LUAD	CO	OLIG2	HMX2	NC	up	hyper	NC
CO|10215|3167	LUSC	CO	OLIG2	HMX2	NC	up	NC	NC
CO|10215|3350	BLCA	CO	OLIG2	HTR1A	NC	NC	hyper	hyper
CO|10215|3350	HNSC	CO	OLIG2	HTR1A	NC	NC	hyper	hyper
CO|10215|3350	LUAD	CO	OLIG2	HTR1A	NC	NC	hyper	hyper
CO|10215|340260	BRCA	CO	OLIG2	UNCX	up	NC	NC	hyper
CO|10215|340260	LIHC	CO	OLIG2	UNCX	NC	NC	NC	NC
CO|10215|340260	LUAD	CO	OLIG2	UNCX	NC	NC	hyper	hyper
CO|10215|342865	BRCA	CO	OLIG2	VSTM2B	up	NC	NC	hyper
CO|10215|342865	HNSC	CO	OLIG2	VSTM2B	NC	NC	hyper	hyper
CO|10215|342865	LUSC	CO	OLIG2	VSTM2B	NC	NC	NC	hyper
CO|10215|343637	BRCA	CO	OLIG2	RSPO4	up	NC	NC	NC
CO|10215|343637	HNSC	CO	OLIG2	RSPO4	NC	NC	hyper	hyper
CO|10215|343637	LIHC	CO	OLIG2	RSPO4	NC	NC	NC	NC
CO|10215|375612	BRCA	CO	OLIG2	LHFPL3	up	NC	NC	NC
CO|10215|375612	HNSC	CO	OLIG2	LHFPL3	NC	NC	hyper	NC
CO|10215|375612	LIHC	CO	OLIG2	LHFPL3	NC	NC	NC	NC
CO|10215|388021	BRCA	CO	OLIG2	TMEM179	up	NC	NC	hyper
CO|10215|388021	HNSC	CO	OLIG2	TMEM179	NC	NC	hyper	hyper
CO|10215|388021	LUAD	CO	OLIG2	TMEM179	NC	up	hyper	NC
CO|10215|401	BRCA	CO	OLIG2	PHOX2A	up	NC	NC	hyper
CO|10215|401	HNSC	CO	OLIG2	PHOX2A	NC	NC	hyper	hyper
CO|10215|401	LIHC	CO	OLIG2	PHOX2A	NC	NC	NC	NC
CO|10215|431707	BRCA	CO	OLIG2	LHX8	up	NC	NC	hyper
CO|10215|431707	LIHC	CO	OLIG2	LHX8	NC	NC	NC	NC
CO|10215|431707	LUAD	CO	OLIG2	LHX8	NC	up	hyper	hyper
CO|10215|460	HNSC	CO	OLIG2	ASTN1	NC	down	hyper	hyper
CO|10215|460	LUAD	CO	OLIG2	ASTN1	NC	down	hyper	NC
CO|10215|460	LUSC	CO	OLIG2	ASTN1	NC	NC	NC	NC
CO|10215|4684	BRCA	CO	OLIG2	NCAM1	up	NC	NC	NC
CO|10215|4684	LIHC	CO	OLIG2	NCAM1	NC	NC	NC	NC
CO|10215|4684	LUAD	CO	OLIG2	NCAM1	NC	NC	hyper	NC
CO|10215|4760	BLCA	CO	OLIG2	NEUROD1	NC	NC	hyper	hyper
CO|10215|4760	BRCA	CO	OLIG2	NEUROD1	up	NC	NC	hyper
CO|10215|4760	HNSC	CO	OLIG2	NEUROD1	NC	NC	hyper	hyper
CO|10215|4760	LIHC	CO	OLIG2	NEUROD1	NC	NC	NC	NC
CO|10215|4760	LUSC	CO	OLIG2	NEUROD1	NC	NC	NC	NC
CO|10215|4762	BLCA	CO	OLIG2	NEUROG1	NC	NC	hyper	NC
CO|10215|4762	BRCA	CO	OLIG2	NEUROG1	up	NC	NC	NC
CO|10215|4762	LIHC	CO	OLIG2	NEUROG1	NC	NC	NC	NC
CO|10215|4762	LUAD	CO	OLIG2	NEUROG1	NC	NC	hyper	NC
CO|10215|4821	BRCA	CO	OLIG2	NKX2-2	up	up	NC	NC
CO|10215|4821	HNSC	CO	OLIG2	NKX2-2	NC	up	hyper	NC
CO|10215|4821	LUAD	CO	OLIG2	NKX2-2	NC	NC	hyper	NC
CO|10215|4821	LUSC	CO	OLIG2	NKX2-2	NC	up	NC	NC
CO|10215|4990	BRCA	CO	OLIG2	SIX6	up	NC	NC	hyper
CO|10215|4990	HNSC	CO	OLIG2	SIX6	NC	NC	hyper	hyper
CO|10215|4990	LIHC	CO	OLIG2	SIX6	NC	NC	NC	NC
[truncated: 91,270 more rows]
