# Supplementary material for: Co-occurrence and Mutual Exclusivity Analysis of DNA Methylation Reveals Distinct Subtypes in Multiple Cancers
Source: Front Cell Dev Biol. 2020 Jan 29;8:20. doi: 10.3389/fcell.2020.00020 (PMC7000380; doi:10.3389/fcell.2020.00020)
Supplement: Supplementary file 6 [file Table_5.xlsx]

## Sheet: Sheet1
Supplementary Table S5. Number of samples overlapping between COME subtypes and cancer tissue of origin.
cancer cscluster	BLCA	BRCA	COAD	ESCA	HNSC	KIRC	KIRP	LIHC	LUAD	LUSC	PRAD	THCA	UCEC
cluster1	110	182	5	31	52	72	24	28	115	190	92	16	4
cluster10	0	0	32	1	0	0	0	0	0	0	0	0	0
cluster11	0	0	0	0	0	0	0	0	0	0	0	0	387
cluster12	0	0	0	2	12	0	0	0	0	1	0	0	0
cluster13	0	0	0	0	0	0	0	0	0	0	328	0	0
cluster2	63	143	2	2	0	4	6	26	90	5	4	0	39
cluster3	102	121	9	20	4	17	10	59	110	10	17	1	0
cluster4	11	246	1	2	1	36	6	30	52	11	0	2	0
cluster5	36	70	35	21	2	190	226	71	56	59	57	488	1
cluster6	86	17	14	49	198	0	1	0	33	93	0	0	0
cluster7	0	4	0	0	0	0	2	163	1	0	0	0	0
cluster8	1	0	199	48	0	0	0	0	1	0	0	0	0
cluster9	2	0	0	9	259	0	0	0	0	3	0	0	0
